# Supplementary material for: Chronic Chemogenetic Stimulation of the Nucleus Accumbens Produces Lasting Reductions in Binge Drinking and Ameliorates Alcohol-Related Morphological and Transcriptional Changes
Source: Brain Sci. 2020 Feb 18;10(2):109. doi: 10.3390/brainsci10020109 (PMC7071376; doi:10.3390/brainsci10020109)
Supplement: Supplementary file 1 [file brainsci-10-00109-s001.zip]

Archive with 7 entries (6 files):
- brainsci-683721/
- brainsci-683721/Supplemental Materials_R1.docx
- brainsci-683721/Supplement_Table_S1_DEGs.xlsx
- brainsci-683721/Supplement_Table_S2_Venn_and_Heatmap_Expression.xlsx
- brainsci-683721/Supplement_Table_S3_Gene_Ontology.xls.xlsx
- brainsci-683721/Supplement_Table_S4_Module_Genes_and_DEGs.xlsx
- brainsci-683721/Supplement_Table_S5_Morphology_DE.xlsx
