# Supplementary material for: Chronic Chemogenetic Stimulation of the Nucleus Accumbens Produces Lasting Reductions in Binge Drinking and Ameliorates Alcohol-Related Morphological and Transcriptional Changes
Source: Brain Sci. 2020 Feb 18;10(2):109. doi: 10.3390/brainsci10020109 (PMC7071376; doi:10.3390/brainsci10020109)
Supplement: Supplementary file 1 [file brainsci-10-00109-s001.zip › brainsci-683721/Supplement_Table_S1_DEGs.xlsx]

## Sheet: File Description
File Description:
This file contains output from DE for each group relative to the water control ranked by P-Value.

## Sheet: ETOH(VEH)vH2O(VEH)
Gene ID	logFC	AveExpr	P.Value
Exoc3l	-0.19504	2.54252	0.000112336
Cyp2j13	-1.77123	-3.32697	0.000183338
E130309D14Rik	-0.133758	5.53606	0.000219972
Nap1l1	-0.100673	7.22944	0.000270539
2610507B11Rik	0.0642064	8.54733	0.000283995
Gpx6	-0.475002	0.557226	0.000349343
Acpp	1.7233	-3.57038	0.00035789
Zbtb8a	-0.28546	3.07356	0.000391752
Exosc4	-0.119112	4.52865	0.000416152
Btbd17	-0.184841	3.72104	0.000513836
Caly	-0.108974	7.85982	0.000577632
Bcl7b	-0.0948685	5.6758	0.000585768
Zfp358	-0.12042	5.0273	0.000614294
Gm17746	-1.45153	-4.52782	0.000627675
Mat1a	-1.48983	-4.49052	0.000646668
Fam104a	-0.112093	5.27973	0.000701698
Gm19434	-1.50381	-4.94554	0.000726282
Cenpw	-0.363468	1.10443	0.000737633
Polh	0.173122	2.37227	0.000790157
Foxn3	0.30644	3.48994	0.000793375
Fat4	0.275948	3.96875	0.000837832
Hgh1	-0.171057	3.30062	0.000850732
Galnt18	-0.119146	5.51912	0.000856111
Cldn23	-0.36456	1.18577	0.000889269
Me2	0.176585	4.4585	0.000921851
Prg4	-0.475691	0.249432	0.000979313
Ubxn6	-0.109812	6.50991	0.000996723
Nkx2-2os	0.387631	0.350399	0.00103577
Ppp2r3d	-0.283146	3.63464	0.00103804
4930567J20Rik	0.768372	-5.77007	0.00113098
Il1r1	0.382248	1.42352	0.00118568
Zfp59	-0.140854	2.99503	0.00122175
Pycr1	0.32515	1.09667	0.00123874
Hmbox1	0.302366	4.91145	0.00125689
Ston2	0.223545	4.89084	0.0012632
Tmem178b	0.36267	5.69302	0.00126824
Ern1	0.252698	3.29031	0.00127262
Ppap2c	0.271309	1.754	0.00127983
Eri3	-0.103472	7.04767	0.00133696
Mir134	-1.11071	-2.84527	0.00139919
Rpusd1	-0.108666	6.03235	0.00145227
Krt40	-1.30644	-5.34156	0.0014528
Bnip1	-0.117029	4.30677	0.0015422
Scamp4	-0.0980502	5.6667	0.00154652
Meaf6	0.0981776	6.16919	0.00158196
Ip6k2	-0.0841764	6.59745	0.00159611
Spata31d1d	-1.38631	-2.85193	0.00161366
4930517E11Rik	-0.887508	-5.716	0.0016358
Pdzd4	-0.0754176	7.53193	0.00168855
Kcnj15	1.42042	-4.41397	0.00173249
Alas2	0.720068	0.159134	0.00179626
BC048609	1.16499	-4.30232	0.0018005
D830031N03Rik	0.35181	3.42796	0.00185369
Rps19bp1	-0.143323	4.14746	0.00186034
Nosip	-0.0881427	5.70076	0.00188986
Hdac4	0.327318	4.71951	0.00195504
Hhip	0.249927	3.76454	0.00200943
Wapal	0.0916123	6.19174	0.00204407
Pih1h3b	-1.53048	-4.82266	0.00206771
LOC100861615	-1.2289	-5.07304	0.00213485
Rpl31-ps12	0.959887	-2.5086	0.00216266
4933402J10Rik	0.624226	-5.84051	0.00217495
Trappc10	0.0670436	7.04801	0.00222147
Cdc42ep3	-0.181691	4.96675	0.00222756
Sybu	-0.0599264	6.67458	0.00225551
Ly75	0.542587	0.559918	0.00241882
Bmp8b	-0.890802	-2.35078	0.00243749
Wisp2	1.1043	-2.62375	0.00250235
Btbd6	-0.103266	5.66761	0.00256317
S100a14	1.43903	-4.39399	0.00264989
Mast4	0.207216	5.60411	0.00270169
Klhl26	-0.0799328	5.99546	0.00274428
Cdh19	0.30106	3.3709	0.00275445
Trpm1	0.588292	-1.69258	0.00277723
2010107G23Rik	-0.130906	4.71422	0.00278764
Snord64	0.414576	-0.169218	0.00285847
Slc39a3	-0.0651582	6.79683	0.00286665
Hymai	1.04714	-3.38062	0.00287718
Cuzd1	-1.25795	-2.93338	0.0028847
Pdpr	0.178995	4.55411	0.00289813
Cldn11	0.249422	6.90516	0.00289926
Zcchc6	0.0893177	5.87246	0.00295173
Zfand2b	-0.165882	3.83209	0.00300586
Asgr1	-1.19194	-2.76407	0.00302523
4930593C16Rik	1.29603	-4.7354	0.00303934
Gatb	-0.104149	4.5144	0.0030457
B4galt3	-0.130765	5.50727	0.00309352
Rgs3	0.17098	3.38449	0.00319452
Ahcy	-0.163085	2.66315	0.00321578
A830019L24Rik	-0.86387	-2.26883	0.00331441
Lrrc10	-1.0884	-5.17624	0.00333301
Pdgfra	0.157234	6.27583	0.0033545
Mbd3	-0.0951786	6.70671	0.00337753
Zranb3	-0.163099	3.26753	0.00341427
Itpr2	0.204042	4.9342	0.00342521
Pakap	0.444946	0.325068	0.00355046
Gpr180	-0.093098	4.68083	0.00357877
Tex264	-0.0803827	6.08182	0.00360602
Rab37	0.532381	0.484683	0.00363942
Ube2d2a	-0.0828117	5.70691	0.0036766
Thap4	-0.0806565	4.58681	0.00367923
Slc7a2	0.130724	5.05654	0.00373685
Gpn1	-0.0943887	4.84179	0.00374453
Mtr	0.190518	4.24541	0.00377684
Dtwd1	-0.151435	3.58763	0.00379092
Pde11a	0.485754	2.7033	0.00380324
Fam207a	-0.0929085	5.43279	0.00381542
Ptprf	0.101478	7.4372	0.0038496
Letmd1	-0.0840933	5.76957	0.00386775
Vcan	0.189401	5.26618	0.00387776
Agap3	-0.0792472	8.01726	0.00390134
Gas5	-0.134219	7.08918	0.00390416
Jmjd1c	0.13058	6.90665	0.00390614
4933401H06Rik	-1.02575	-5.40395	0.0039119
Apol7d	-1.09367	-5.33104	0.00401216
Coil	-0.100291	4.56305	0.00408477
Plin4	0.477319	3.21082	0.00411668
Ppp1r16a	-0.0935928	6.16588	0.00412594
Itgad	0.671739	-2.07203	0.00412801
Copa	0.0536946	7.73614	0.00414169
Ndufs7	-0.107948	6.30197	0.0041517
Gm14379	-0.413051	-0.696549	0.0042287
Zfp1	-0.100984	4.64437	0.00424281
Usp53	0.197696	4.1662	0.00424385
Tmevpg1	-0.816369	-5.62918	0.00425472
Hnrnpll	-0.063372	6.05276	0.00425478
Hipk2	0.45575	5.22263	0.0042587
Ciita	0.880646	1.00464	0.00426169
Ptov1	-0.120389	7.25205	0.00428405
Stx1b	0.178804	7.83811	0.00434357
Nat14	-0.106177	6.6618	0.00439915
Cntn3	0.175596	4.88855	0.00441314
Pef1	-0.0766426	6.22994	0.00447514
Dmap1	-0.0968791	4.87783	0.0045246
Ckmt1	-0.0932046	8.24249	0.00456269
Hspa1l	-0.126304	3.31279	0.0045628
Zbtb45	-0.0795201	4.70518	0.00463697
Unc5cl	-0.688847	-1.15721	0.00471388
Mapre3	-0.0891213	7.39908	0.00473627
Zfp64	-0.112877	4.0435	0.00474011
Gm11351	-0.457835	-5.89211	0.00477631
Slfn14	-0.800492	-5.73485	0.00478043
Nol12	-0.141169	4.6031	0.00482811
Tmem223	-0.136995	4.57939	0.00485859
Wasf2	0.157241	4.42274	0.00486242
Sorl1	0.249066	7.92589	0.00491793
Nlrp6	-0.376723	0.643668	0.0049217
Zbtb37	0.339588	2.89066	0.00499485
Cep128	-0.27529	3.28099	0.00507824
Nebl	0.179643	5.42507	0.00518983
Ankib1	0.0851939	6.27113	0.00528778
Tnpo1	0.218944	5.70966	0.00534014
Sel1l	0.11206	7.84338	0.00536933
Gm4262	-1.0016	-5.48245	0.00539615
Erbb3	0.220096	3.64277	0.005398
Plvap	-0.14139	4.44598	0.00543631
Atp8a2	0.243239	4.99717	0.00547442
Plxna4	0.208692	7.27477	0.00548818
Nkx6-1	1.12523	-5.03263	0.00553456
1700099I09Rik	1.17309	-3.81768	0.00554512
Pklr	-0.727625	-2.26766	0.00555325
Gnb2	-0.102424	8.53821	0.00559003
Exosc7	-0.100154	4.33004	0.0056122
Pcbp2	-0.0582316	7.41045	0.00571122
Dpys	-0.57094	-1.74884	0.00573012
Kif1b	0.114525	9.93435	0.00575366
Sox6	0.199626	4.97068	0.00577318
Slc25a26	-0.125492	4.19812	0.00578299
Nob1	-0.100647	4.92167	0.00591995
Lnpep	0.415777	5.75764	0.00597949
Swsap1	-0.156222	3.50691	0.00606867
4933406K04Rik	-1.1301	-5.27359	0.00609377
Fam135b	0.277948	4.61409	0.00611008
B3gnt8	0.537893	-0.979768	0.00611099
Bmf	0.421688	1.50376	0.00618939
Aff2	0.292633	3.42809	0.00621118
Rnf138	-0.106201	3.93694	0.00624789
Npdc1	-0.102099	7.21333	0.00627106
Adamts4	0.223113	4.07947	0.00628779
Bmp2k	0.205651	4.4215	0.00628781
Slc26a2	0.227315	2.51702	0.00637631
Tulp4	0.138163	6.6101	0.00639636
Scrn2	-0.200936	1.90314	0.00647955
Snx21	-0.110576	4.90493	0.00649552
Mir15a	0.558605	-5.78645	0.00649956
Sema5b	-0.398133	4.87075	0.00652739
Cttnbp2nl	0.103537	5.48516	0.00654677
Sssca1	-0.0933477	4.49417	0.00656729
Ppie	-0.143224	3.76064	0.00657117
Mkln1	0.181833	5.9609	0.00657327
Gm7977	1.32056	-4.68424	0.00658089
Il13	-0.813919	-5.67246	0.00659094
Ndufb4	-0.168341	2.62458	0.00659222
Hdac5	-0.11183	7.67582	0.00661777
Mir3473d	1.17496	-4.43126	0.00662191
Setx	0.0994208	6.99145	0.00662547
Tnr	0.256913	6.51344	0.00666565
Ddit3	-0.143543	4.93057	0.00670947
Tomm40	-0.0875571	5.88448	0.00671051
Magohb	-0.280349	2.41444	0.00672103
Serpina3g	1.89743	-1.82274	0.00677315
Epdr1	-0.178058	6.8224	0.00680008
Mrs2	0.109576	5.13021	0.00680441
Gm11346	-0.366538	-0.778236	0.00681607
Dleu2	-0.214673	2.59289	0.00682068
Eif4g1	0.0629012	8.29044	0.00683274
Actg1	-0.10896	5.99101	0.00684453
Ccdc115	-0.129445	4.12704	0.00684824
Ppil1	-0.11175	3.89044	0.00687478
Frmpd1os	-0.59689	-5.82167	0.00687782
Zbtb2	-0.128307	3.72544	0.00689056
Gm10012	0.749882	-3.27292	0.00692617
Il1rap	0.186671	4.64405	0.00693271
D130040H23Rik	0.258664	2.43054	0.00693291
Sec23b	0.0723473	5.55661	0.00695425
Cox10	-0.0989045	4.95589	0.00697179
Ppp2r1a	-0.0665509	9.12718	0.00697932
Krtap10-10	0.907007	-5.59396	0.00698668
AA619741	0.940166	-5.57115	0.0070053
Rabl6	-0.0636721	7.65765	0.00710001
Upk2	-0.940755	-5.3851	0.00712464
Mir30c-2	-0.865062	-3.12859	0.00715511
Slc18a2	-0.287378	2.64593	0.00721147
Cfap20	-0.108029	5.7053	0.00727347
Gkn2	-0.595783	-5.82167	0.00727641
Pcdhgb5	0.241686	2.85096	0.00729572
Golga4	0.11767	7.44329	0.00737827
Nutf2	-0.0940848	3.94277	0.00741296
Pde8a	0.179391	3.82774	0.00742406
Tnfsf13b	0.532206	0.485733	0.00745903
Tmem245	0.319395	4.96426	0.0074855
Zfp281	0.106603	6.00507	0.00748939
Ndufaf4	-0.119274	5.3409	0.00754341
Zbtb1	0.132464	3.74752	0.00755777
Gm10432	-0.219668	1.55935	0.00765407
Enkd1	-0.176894	2.93907	0.00772429
Pcdhgb1	0.242299	2.88876	0.00775661
Hpse2	-0.755301	-2.14106	0.00775905
Vps37d	-0.152433	4.1446	0.00777174
Coq4	-0.0954075	4.2959	0.0078099
Plcxd1	-0.121816	5.22916	0.00784213
AU015836	-0.880274	-5.64803	0.00788171
Wdr74	-0.112694	4.49657	0.00791303
Neu4	0.16381	3.68313	0.00792318
Ube2cbp	-0.17823	2.16264	0.0080374
Gprc5a	-0.95607	-3.03103	0.00804566
Il1rl2	0.506362	-0.504615	0.00807558
Snx29	0.168787	3.3935	0.00814786
Snhg5	-0.153477	3.5624	0.00820014
Arid5b	0.232301	4.42742	0.00822436
Gm38509	-0.739544	-5.64556	0.00832738
Pdlim2	0.319532	2.81559	0.00836522
9330117O12Rik	0.395269	1.49895	0.00842194
Hif3a	0.383736	3.29976	0.00842915
Btg3	-0.131861	3.26259	0.00844849
4930519K11Rik	-0.419141	-0.641793	0.00846075
Olfr688	-0.811516	-5.61281	0.00847412
Slc9a7	0.288406	5.00696	0.00852084
Ntrk2	0.132963	9.67692	0.00853065
Parl	-0.126774	4.07087	0.00857514
Znhit3	-0.145873	4.29709	0.00858091
4933417G07Rik	-1.09432	-5.18157	0.00863758
Adra1a	0.229524	3.78645	0.00863988
Agtr1b	1.02856	-3.64133	0.00866285
Cops7a	-0.0680268	7.18661	0.00869134
Heatr5b	0.15844	6.41332	0.00873181
Pou2f2	0.251122	3.1256	0.00876736
Wnk1	0.121898	8.2019	0.00880533
Padi3	-0.960591	-5.45035	0.00881455
BC051019	-1.27315	-3.08114	0.00882459
Igsf8	-0.0910112	7.67814	0.00886754
Zfp217	0.247373	2.60302	0.0088789
Arfgef3	0.253578	6.7867	0.00895716
Spef1	-0.15043	3.16693	0.00897674
Pggt1b	0.148719	3.94177	0.00902738
Gm8817	1.12481	-5.19509	0.00904121
Rbm12b2	-0.175874	4.12658	0.0090454
Lipi	-0.74365	-5.61034	0.00905737
Acad8	-0.0833097	4.82028	0.00912004
U2af1l4	-0.129303	4.79106	0.00913578
Usp8	0.0723571	6.53207	0.00914311
4930568G15Rik	1.19598	-3.63246	0.00916483
Dohh	-0.109915	5.75169	0.00930143
Ccdc36	-0.647618	-0.963272	0.00930234
Fam195b	-0.112079	5.71693	0.00930814
Fbxo39	0.693887	-5.64556	0.00934007
Vrk3	-0.0865566	4.80968	0.00934299
Ndc1	0.113938	3.82626	0.00945177
Mptx2	-0.454171	-5.89211	0.00957886
Mtch1	-0.0704423	8.87147	0.0095802
Ift20	-0.105883	5.16283	0.00959539
Tnfaip1	-0.0565641	5.83017	0.00965334
Cbl	0.270838	5.78454	0.00967497
0610037L13Rik	-0.161524	4.78072	0.00968635
Armc10	-0.140996	4.07469	0.00974808
Ino80e	-0.0840708	4.79252	0.00975798
Tspan2	0.183245	6.74255	0.0098536
Kcnmb4os1	-0.454023	-1.30461	0.00990019
Havcr1	1.33104	-5.23574	0.00992286
Prtn3	-0.241338	1.04735	0.00992623
Glg1	0.207393	7.52973	0.0099333
Mmab	-0.0807455	5.38614	0.00993471
Ppil2	-0.0758332	6.06444	0.00997752
Gm4841	1.72182	-2.52302	0.00998416
Taf1	0.0790933	6.88435	0.0100487
Cenpv	-0.115479	4.65744	0.0100612
Cntnap5c	0.309537	3.34943	0.0100914
C1qtnf3	-0.759129	-2.17229	0.010099
Prex1	0.096963	7.50636	0.0101062
Dmxl2	0.126336	8.34938	0.010137
Gdf6	1.15085	-4.28625	0.0101488
Lrp6	0.105017	6.46517	0.0101798
Ccdc71	-0.0777055	5.26975	0.0102302
Zfp956	-0.126815	4.82162	0.0103214
Sntb1	0.284129	2.06984	0.0103469
Emc10	-0.104892	7.58236	0.010396
Gm11733	-0.240418	0.394489	0.0104768
5430431A17Rik	-1.28559	-3.53211	0.010569
Snord32a	-0.950346	-2.77583	0.0105725
1700096J18Rik	1.12317	-5.21348	0.0106233
Clec12b	-0.705112	-2.3971	0.0106578
Hmgn1	-0.0842983	5.8712	0.0107019
Cox15	-0.07286	5.32437	0.0107127
1700019A02Rik	-1.09374	-3.91891	0.0108317
Gm805	0.828248	-5.52599	0.0109155
St3gal3	-0.0896291	5.35454	0.0109526
Tcl1b2	-0.735542	-5.64556	0.0109931
Ubqln4	-0.0710389	7.21155	0.0110379
Rapsn	-0.318294	0.909308	0.0110591
Lrfn3	-0.0931101	4.71795	0.0110647
Psmg4	-0.129174	3.2653	0.0110681
Ppp1r13l	-0.241642	2.02168	0.0111012
Ccdc51	-0.127369	3.03198	0.0111266
Rwdd1	-0.110077	3.77945	0.0111515
Usp6nl	0.165475	4.14837	0.0111788
Eral1	-0.113508	4.23096	0.0112204
1700008O03Rik	-0.236676	1.13244	0.0112283
Ksr2	0.314007	5.01896	0.0112807
Inafm2	-0.0891766	5.20169	0.011287
Pla2g10	-1.04571	-3.88898	0.0113114
Tnfaip8l1	-0.15623	2.81609	0.0113619
Adprhl2	-0.118506	4.56597	0.0114063
F730035M05Rik	1.12302	-4.26405	0.0114482
Siah3	0.328159	0.64873	0.011459
Gpr25	-0.166021	3.04507	0.0115234
Mon2	0.0952876	7.13697	0.0115288
LOC100862268	0.318292	1.84776	0.0115691
Snhg8	-0.199032	4.24282	0.0115941
Igip	-0.202685	5.75653	0.0116656
9930111J21Rik1	0.651611	-0.753731	0.0116772
Mir6374	-0.452912	-5.89211	0.0117345
Slc34a2	0.905578	-5.43917	0.0117651
Bex4	-0.201993	2.87603	0.0117976
Plce1	0.213309	5.25177	0.0118363
Grin2b	0.548036	6.07305	0.0119015
Prkd3	0.154985	4.64111	0.0119064
Elk4	0.19542	3.69614	0.0119691
Mir132	-0.564081	-1.20563	0.0119829
Rsph14	-0.74749	-2.12586	0.0119979
1700028J19Rik	-0.279692	0.253277	0.0120081
Prm1	0.913206	-3.06505	0.0120275
Ggn	0.345142	-0.0273325	0.0120405
Lrrc73	-0.112572	5.01369	0.0120629
1700027I24Rik	-0.604722	-5.716	0.0121656
Commd4	-0.133196	5.21391	0.0122232
Dnm3os	-1.142	-4.51924	0.0122396
Cpd	0.0879247	7.03836	0.012257
Fndc3c1	-0.955469	-5.24422	0.012285
Rbm48	-0.110963	3.45716	0.0123206
E2f2	0.667769	-0.256872	0.0123788
Slc6a5	0.968921	-4.68535	0.0123925
Msra	-0.123448	4.72821	0.0124124
C2	0.581348	1.19524	0.0124893
Snx31	0.531457	-0.458385	0.0124917
Gm19395	0.980141	-2.36282	0.0125103
Dnajc24	0.134875	2.95415	0.0125255
Dntt	-1.13235	-4.7255	0.0125511
Dhx29	0.0618819	5.27136	0.0125559
Fgf15	-0.89481	-3.19078	0.0125685
Usp9x	0.225241	7.90352	0.0126016
Gan	0.308456	2.40335	0.0126039
Dedd	-0.0876504	5.13154	0.0126377
Eif3d	-0.0668362	6.26806	0.0126535
Cdkl5	0.370198	6.11942	0.0127128
Slc16a12	0.243703	0.957007	0.0127357
Abhd2	0.140251	6.00408	0.0128193
Mcrs1	-0.0971561	4.7607	0.0128319
Pcdh12	-0.608104	-1.80735	0.0128586
Dnpep	-0.0808399	5.63796	0.012862
Zfp821	-0.12497	5.12629	0.0128634
Ppargc1a	0.185701	5.70548	0.0129049
Dnajb14	0.307493	4.53666	0.013
Lrrc20	-0.101707	4.80379	0.0130079
Plk5	-0.221154	4.77999	0.0130194
Tcp11l1	0.339255	3.75041	0.0130794
H2afy2	-0.0768629	4.62844	0.013081
Wdr34	-0.105098	5.3313	0.0130817
Cfap36	-0.173898	6.2821	0.0131372
Mesp2	-0.377007	-0.657212	0.0131736
Ect2	0.463884	-0.10327	0.0131738
Btbd16	0.61423	-1.48804	0.0131859
Gmpr2	-0.0980203	4.75867	0.0131887
Gatad2b	0.207478	5.14406	0.0132499
Slc14a2	-1.15367	-0.976626	0.0132562
Slc29a3	0.198872	4.03293	0.0132808
Dazl	-0.170668	3.24783	0.01332
4933413G19Rik	0.365371	0.255168	0.0133512
Mterf4	-0.111834	4.09373	0.0133612
Dcaf11	-0.11068	6.44214	0.0133715
Patl2	-0.543028	-2.14883	0.0133827
Abca8a	0.228855	4.01346	0.0134106
Dgkh	0.292866	5.53832	0.013468
2700062C07Rik	-0.103693	3.68289	0.0134968
Klf16	-0.122058	6.61281	0.0134976
9230117E06Rik	1.08489	-4.18647	0.0135147
Tmem161b	-0.0988257	4.64129	0.0135315
Stk25	-0.0872251	7.93691	0.013546
Nipsnap1	-0.0999969	6.35935	0.0136061
Rhbdd1	0.143591	2.98796	0.0136111
Cst6	-0.230626	2.47078	0.0136143
Olfr697	0.910558	-4.34925	0.0136216
Timm50	-0.0896146	4.62494	0.013647
A930041C12Rik	-1.01428	-3.69134	0.0136622
Tenm1	0.309813	5.94532	0.0136731
Strip2	0.200711	8.32311	0.013681
Klk6	0.725585	1.39508	0.0136846
Cdca4	0.134126	2.8855	0.0137105
Cyp4f14	0.206144	2.37249	0.0137169
Ticam1	0.170119	2.87686	0.0137462
Klhdc4	-0.155098	4.40046	0.0137904
Noc3l	0.0755716	4.3472	0.0139028
Epor	-0.170874	3.67322	0.0139475
C5ar1	0.756514	-1.86213	0.0139696
Heg1	0.179881	3.92061	0.0139913
Bphl	-0.0908902	4.78179	0.0140014
Dnajc13	0.0687554	6.64826	0.0142379
Il1rapl1	0.326725	3.05372	0.014352
Smchd1	0.0968264	5.92237	0.0144061
Zfp511	-0.141644	3.93912	0.0144133
Krt6a	1.0119	-5.37331	0.0144185
Tmem51os1	1.06075	-3.67575	0.0144203
Trpm3	0.233715	5.51247	0.0144832
Cd226	1.11078	-2.3595	0.0144953
Zfp472	0.131318	2.31489	0.0145475
Tlr5	0.447986	-1.06821	0.0145702
1700084E18Rik	-0.548326	-1.76384	0.0145784
Dpy19l4	0.176693	4.69539	0.014616
Polr2e	-0.0975833	5.59793	0.0146285
Spaca1	-0.980543	-4.74377	0.0146432
Olfr330	0.41114	-5.89211	0.014657
Ankrd12	0.113603	6.80212	0.0147073
Rundc3a	-0.0951138	8.17273	0.0147855
Lifr	0.135341	4.92318	0.0148744
Setbp1	0.159175	5.48827	0.0149313
Ranbp3	-0.0770096	6.41701	0.014963
Clmn	0.143668	6.47161	0.0150906
Ssbp4	-0.120609	7.54112	0.0151243
Dpt	1.09848	-3.31317	0.0152514
Cpsf3l	-0.0867099	4.95942	0.0152678
Picalm	0.0645364	7.64388	0.015291
Gm4894	0.807856	-5.54795	0.0152996
Ptch1	0.207053	6.45416	0.0153072
Ctbp1	-0.0506474	7.61946	0.0153186
Rgr	-0.745662	-5.55874	0.0153519
Tmem132cos	-0.450855	-5.89211	0.0154502
Nicn1	-0.0581379	6.64432	0.0154672
Mrps26	-0.100678	5.34681	0.0154861
Banf1	-0.0918023	5.44886	0.0154925
Lmbrd2	0.277559	5.48077	0.0155619
Glyatl3	-1.03688	-5.04315	0.0156495
Bsg	-0.0733822	8.39752	0.0156574
Card11	1.01384	-1.8034	0.015666
Mir6418	-1.10566	-4.82786	0.0156828
Rpph1	-0.722189	-3.19523	0.0156878
Cyp46a1	-0.121213	7.66484	0.0157039
Mrps9	-0.0913118	5.04532	0.0157051
Mrps35	-0.0935276	4.06802	0.0157101
Tbx3os2	0.695043	-5.61034	0.015732
Pdcd2l	-0.0963574	3.74201	0.0157543
Isx	-0.949173	-5.34156	0.0157637
Zbed4	-0.131307	2.10575	0.0157889
9530082P21Rik	-0.109092	7.03446	0.0158542
Kptn	-0.114664	5.4846	0.0158686
1700102P08Rik	-0.354618	0.307682	0.0158848
Mfsd2a	0.162102	4.6912	0.0158855
Cnot1	0.0846177	7.2957	0.01589
Kiss1r	-0.183536	2.59392	0.0159777
C030039L03Rik	-0.121075	4.29211	0.0160178
1110004F10Rik	-0.0922914	6.36492	0.0160307
Dgki	0.25409	5.64298	0.0160472
Clcn6	0.0962681	6.74051	0.0160947
Otulin	-0.121808	3.89696	0.0162357
Dennd4c	0.139659	4.56302	0.0163192
Cacng3	-0.130519	6.47437	0.0163452
Cmc1	-0.120674	3.02972	0.0163542
Pkp1	-1.10244	-4.78481	0.016361
Car11	-0.152796	8.12208	0.0163651
Slc25a29	-0.115336	3.91903	0.0164331
Cwf19l1	-0.0965689	4.05246	0.0164491
Tcte2	-0.344222	0.235361	0.0164498
Fam173a	-0.135506	5.49515	0.01645
Akr1e1	-0.123787	4.73631	0.0165273
Slc35c2	-0.0838631	5.76301	0.0166136
Snx3	-0.0745401	7.23488	0.016626
Med9	-0.0753479	5.65159	0.0166279
Cp	0.443006	3.42002	0.0166597
Pdxp	-0.0867355	7.63425	0.0167448
Caps2	-0.8457	-2.22343	0.0167554
1110001J03Rik	-0.167128	3.82882	0.0167584
Adam26a	-0.450242	-5.89211	0.0167869
Zfp94	-0.118622	3.51873	0.0168538
Lrrc3b	-0.158087	3.31681	0.0168781
Prox1	0.197864	3.02082	0.0169234
Brwd3	0.205971	3.95578	0.0169238
Vmn2r18	-0.671368	-5.62918	0.016949
Fbxl18	0.161026	4.22222	0.0169521
Daam1	0.0923029	6.28864	0.0169557
Helz	0.257967	5.34136	0.0169995
Hcar1	0.778567	-2.42709	0.0170242
Pianp	-0.0666726	7.84239	0.0170587
Atoh7	-0.511992	-2.03969	0.0170777
Ecsit	-0.0707704	5.73209	0.017108
Rhbg	1.23746	-4.95979	0.0171418
Sync	0.505871	-0.516158	0.0171523
Pgap3	-0.100602	3.47655	0.0171817
2310010J17Rik	-0.290494	0.480056	0.0171951
Hpx	-0.549111	-2.0496	0.0172285
Folr1	-1.23998	-4.32644	0.0172487
Gpr174	1.15367	-1.91248	0.0172597
Cpa6	-1.01943	-2.71629	0.0172737
Blk	1.77439	-4.44512	0.0172863
Rpl34	-0.218964	0.768105	0.0173067
Pfkfb1	-0.435129	-0.582763	0.0174213
Ube3a	0.178096	6.6827	0.0174367
Sp1	0.109306	5.47686	0.0174429
Asb6	-0.0721312	5.12359	0.0174526
2310069G16Rik	-0.223044	1.05767	0.0175051
Fam192a	-0.0661623	5.61531	0.0175075
Pddc1	-0.0922636	4.78721	0.0175149
Cldn34-ps	-0.457915	-5.85689	0.0175274
Scrn1	0.102895	7.36802	0.0175397
Kcne1	0.825822	-5.56121	0.0175513
Bri3	-0.13198	4.4406	0.0175695
A430046D13Rik	-0.164127	3.48695	0.0175911
Nptn	-0.0710571	9.23929	0.0176053
Trpm4	-0.179281	3.0665	0.0176134
Cmip	0.0959208	8.17821	0.0176444
Smarcb1	-0.0865962	6.14343	0.0176733
2410006H16Rik	-0.176538	4.48691	0.017675
Sema4d	0.132325	5.55132	0.0177217
Dpyd	0.229104	3.23584	0.0177271
Epb4.1l4b	0.24671	3.12753	0.0177694
Endod1	0.130847	6.71304	0.017791
Ankrd37	-0.159936	3.3112	0.0178313
Pikfyve	0.0958369	6.19502	0.0178807
Cxx1b	-0.0943733	5.61314	0.0179158
Elf1	0.234044	3.00677	0.0179584
E230025N22Rik	-0.378686	0.431587	0.0179926
Moxd1	-0.137766	3.54501	0.0180364
Hrasls5	1.09149	-5.02118	0.0180384
Adora2a	-0.167304	8.16682	0.0180869
Ago2	0.205034	7.09888	0.0180968
1700008K24Rik	0.945169	-3.54547	0.0180975
Mtx1	-0.0864801	5.118	0.0181734
Chrm5	0.403828	2.08577	0.0181923
Mertk	0.136318	5.37125	0.0182072
B930018H19Rik	0.899329	-5.26553	0.0182155
Treh	-0.992294	-4.64154	0.0182876
Dlg4	-0.0621497	9.66044	0.0182877
Mib1	0.249679	6.25276	0.0182893
Il9	0.692403	-5.68325	0.018294
Lin7b	-0.11886	5.48536	0.0183352
Ide	0.0800155	5.73609	0.0183375
Zfp553	-0.0715666	4.67395	0.0183507
Bbip1	-0.0897591	5.523	0.018377
5330426P16Rik	0.241876	2.76057	0.0184021
Trim43c	0.681905	-2.49387	0.0184252
Nabp2	-0.087422	5.4474	0.0184287
Rfwd2	-0.0882963	4.00699	0.0184307
Ccdc106	-0.0919515	5.98313	0.0184373
Osgep	-0.123418	3.57628	0.0184892
Surf2	-0.10792	4.55369	0.0185376
Spatc1l	1.06037	-4.42813	0.01867
Kbtbd4	-0.0609212	5.19923	0.0186961
Slc12a2	0.127011	6.35571	0.0187498
Epb4.1l4aos	-0.183939	2.39962	0.0187638
Rab24	-0.1303	5.80383	0.0188462
Slc16a4	0.257952	1.5283	0.0188969
Shc4	0.174619	2.63044	0.018942
Tmem192	-0.120679	4.13124	0.0189608
Fbll1	-0.0880489	5.65182	0.0189776
Edem3	0.0962449	6.32244	0.0190453
Lrfn5	0.0958935	5.57895	0.0190501
Gm3435	-0.385406	0.368143	0.0190522
Cmc4	-0.181809	2.19637	0.0191321
Snrpe	-0.156207	3.23138	0.0191718
Dmwd	-0.0749544	6.91	0.0192387
Ccdc22	-0.125467	4.54632	0.019241
Arl14epl	0.979189	-4.97706	0.0192833
Lsm4	-0.123392	4.59835	0.0192938
Rbmxl1	-0.0970082	3.79627	0.0193563
Bach1	0.134474	4.3919	0.0194182
Vpreb3	1.09896	-2.99638	0.0194262
Ucp2	0.329719	4.59545	0.0194521
Tmem190	-0.787626	-2.41164	0.0195042
Arf5	-0.100799	6.69867	0.0195405
Slc44a1	0.158525	6.14055	0.0195796
Clip1	0.0772421	7.21648	0.01967
Akt1s1	-0.0902908	5.45994	0.0197204
Timp2	0.0885008	8.75844	0.0197632
Klhl11	0.289231	5.03376	0.0197913
Tpp2	0.080483	6.10777	0.0198586
Fgfr3	0.0965105	7.03693	0.0198908
Cd27	0.852861	-1.10647	0.0198976
Wdr45	-0.0852497	5.33427	0.0199824
Clasp1	0.0886519	7.27308	0.0200161
Ptprz1	0.170209	8.05268	0.0200207
Ppm1l	0.25169	5.58788	0.0200217
Fam53a	-0.0992878	4.61945	0.0200328
Cdk20	-0.106125	4.02401	0.0200434
Kat6a	0.122303	6.76833	0.0201599
Xpo5	0.0673979	6.0462	0.0202288
Por	-0.0635544	6.63969	0.0202879
Wash1	-0.114835	5.16024	0.0202942
Clpp	-0.0964275	5.45366	0.0203065
Akr1b7	-0.803752	-5.40148	0.0203267
Pcdhb20	-0.139041	4.49618	0.0203438
Tmem41a	-0.0906529	4.44343	0.0203543
Plcl1	0.14385	5.32904	0.0203768
Mypop	-0.0965237	5.6161	0.0204356
Vwf	0.345861	3.3798	0.0204756
Soga1	0.168989	6.82472	0.0205298
Mir466f-3	-0.59421	-5.75369	0.0205507
Arih2	-0.0730019	5.54139	0.0205853
Itsn2	0.0920039	6.24313	0.0206397
Cdc37l1	0.136788	7.15649	0.0206732
Nprl2	-0.124613	5.36183	0.0207368
Asphd2	-0.0859208	6.70721	0.02081
9030617O03Rik	-0.195808	3.5663	0.0208229
Ctdnep1	-0.071012	6.12957	0.0208534
Arsg	0.174239	4.16141	0.0208613
Aox2	1.30693	-4.65038	0.0209325
Apol7a	1.01882	-4.8803	0.0209325
Mrpl2	-0.0968002	4.7326	0.0209393
Smyd5	-0.102593	6.06198	0.0209427
Lax1	1.10052	-0.747076	0.02096
Arntl	-0.101137	5.07669	0.0209733
S1pr4	0.532159	-1.21673	0.0209987
Vps13c	0.180612	6.65577	0.0210448
Clec2g	0.552454	-5.78645	0.0210704
1810009J06Rik	0.519695	-5.86495	0.0211284
Mir5107	0.59163	-5.81335	0.02115
Erbb4	0.319404	4.82721	0.0211587
Ppp1r12a	0.129444	6.50499	0.0211668
Bex1	-0.112297	5.60526	0.0211692
Wnt8a	-0.866201	-3.84669	0.0212323
Zfp442	0.211991	2.06645	0.0212584
Ubald1	-0.0922661	6.61348	0.0213126
Klra1	0.519736	-5.86495	0.0214051
Mul1	-0.0674413	5.69719	0.0214486
Fam69b	-0.068453	5.77905	0.021472
Limch1	0.0902585	7.26968	0.021515
Tmem147	-0.08437	5.78886	0.021563
Cep85l	0.21415	3.34681	0.0215633
Cactin	-0.068018	4.96969	0.0215799
Nab2	-0.113376	5.86913	0.0215988
Atg9b	-0.171639	3.65766	0.021664
Cuedc2	-0.0979564	6.60693	0.021678
Il27ra	0.627923	-0.811295	0.0217823
Plcd3	-0.170869	3.29934	0.021834
Edil3	0.158532	6.54401	0.0218438
Pinx1	-0.161848	2.42003	0.0218691
Atxn7l1	0.0908572	4.96998	0.0218729
1700065J18Rik	-0.444354	-1.68881	0.0218904
Uhmk1	0.274587	5.96654	0.0219215
Urod	-0.0725603	5.31834	0.0219638
Pinlyp	-1.04034	-4.56467	0.0219691
Ctsw	0.858186	-1.72098	0.0219828
Rapgef5	0.174215	6.52777	0.0219874
Ralgapa1	0.0949701	7.65422	0.0220006
Creb3l4	0.346247	-1.07792	0.0220094
Aes	-0.0762128	8.70108	0.0220144
Xrn1	0.167685	4.99183	0.022016
Coq6	-0.111744	4.20783	0.0220166
Erbb2ip	0.103029	7.31462	0.0220397
P4htm	-0.0788373	6.48871	0.0220719
Rsrc2	-0.0771848	6.05525	0.0221045
Grwd1	-0.0951237	4.13747	0.0221095
Tmem198	-0.106376	5.75303	0.0221359
9330102E08Rik	-0.133416	4.79104	0.0221775
Igsf9b	0.362039	4.26239	0.02223
Bhlha15	1.13467	-2.19127	0.0222456
Spata4	-0.618438	-0.783157	0.0222594
Cdh2	0.138072	6.68777	0.0222647
4933407I05Rik	-0.296248	-0.456817	0.0222959
Ddx49	-0.104722	4.31333	0.0223003
H2-Q8	1.07945	-5.54518	0.0223075
Galnt7	0.113248	4.10472	0.0223341
4933430M04Rik	-0.669107	-5.66441	0.0223665
a	0.698081	-5.55874	0.0223773
Mir7079	0.748306	-3.01243	0.0223808
2310011J03Rik	-0.10526	4.92991	0.0224172
Gjb4	0.474446	-5.87573	0.0225046
C1qtnf7	-0.768463	-2.35474	0.0225172
Tnfaip6	0.225731	2.40144	0.0225733
Ube2i	-0.0559474	5.78219	0.022635
AU023762	-0.34505	0.277364	0.0229229
Gm10823	-0.525602	-5.80529	0.0229331
Vgll4	0.163344	3.4694	0.022944
Olfr698	0.70211	-5.61281	0.0229472
Crhr2	-0.309559	1.62438	0.022964
Pcdhgb6	0.215242	2.81627	0.0229653
Mir8102	1.06401	-4.2896	0.0229737
Retsat	0.110411	3.55537	0.0230012
Rab40c	-0.0951864	5.87284	0.0230052
Ncaph2	-0.0510078	6.6504	0.0230357
Mkrn3	0.319133	-0.259553	0.0230501
Il22ra2	1.47174	-5.16561	0.0231741
Ap3b1	0.064631	5.9533	0.0232214
Cmah	1.73462	-2.08088	0.0233248
Abhd17a	-0.125613	6.64411	0.0233299
Aip	-0.0946691	6.14883	0.0233343
Tmprss11a	-0.379523	-0.249784	0.0233398
Use1	-0.150459	5.82024	0.0233453
Pom121l2	0.760709	-5.54236	0.023403
Mir137	0.936901	-3.36382	0.0234176
Vmn2r54	0.952312	-5.04341	0.023436
Smek2	0.0644752	6.49743	0.0234749
Nlrp1b	0.874672	-1.34564	0.0234927
Scarb2	0.185212	6.25914	0.0235126
Atp5h	-0.140945	5.01353	0.0235185
Hist3h2ba	-0.142066	3.96799	0.0236017
Olfr512	-0.455108	-5.85689	0.0236138
Esx1	-0.455023	-5.85689	0.0236316
Plekhg1	0.167807	3.80964	0.0236365
Otud7b	0.115294	6.05329	0.0236492
Exoc6b	0.0617049	6.76289	0.0236883
Rnf126	-0.107048	5.8466	0.0236947
Cpeb3	0.160609	6.39131	0.02371
Inhbe	1.05413	-4.53094	0.023782
Ap4s1	-0.0915136	5.31025	0.0237883
Ptprj	0.123479	6.61039	0.0238104
Rnf214	0.0581528	6.30469	0.0239073
Gm4861	-0.808265	-5.09501	0.023926
Ubd	2.03149	-4.62672	0.0239605
Zfp36l1	0.177003	4.66973	0.0240244
Nedd9	0.186782	3.6412	0.0240782
Zswim7	-0.13059	3.08573	0.0241266
Vmo1	0.967575	-3.92827	0.0241373
G6pc	-0.842941	-5.37678	0.0241854
Dph7	-0.10533	4.79792	0.0242587
Tspan32	1.20732	-2.7359	0.0242814
Ercc5	-0.112558	4.90281	0.0242864
Skint6	0.904518	-5.25474	0.0242875
Lamtor5	-0.119005	4.55665	0.024344
Eif1	-0.0883529	7.45871	0.024363
Dtymk	-0.0955406	4.50745	0.0244907
Hsd17b7	0.11319	3.97783	0.0245129
Abcb5	0.621222	-5.73485	0.0245768
Copz2	-0.188815	1.43465	0.0245947
Snhg1	-0.124605	3.31983	0.0246462
Trak2	0.140387	8.19841	0.0247006
Olfr1377	0.82715	-5.27112	0.0247119
Prr23a1	-0.60486	-5.69963	0.0247577
Lrrn1	0.128159	6.09604	0.0247611
Evl	-0.0556163	6.96438	0.0247807
Dtx3	-0.155289	7.68823	0.0248208
Wdr73	-0.103291	4.86238	0.0248378
Ptar1	0.245952	2.55846	0.0248486
Grin2a	0.355085	3.99074	0.0248627
E030044B06Rik	-0.667299	-5.66441	0.0249475
Spsb3	-0.0757185	5.15499	0.024958
Zcchc24	0.11797	6.85318	0.0250654
Napa	-0.0544559	7.69623	0.0250679
Actl6b	-0.130024	6.74334	0.0251574
Gm2663	0.578813	-5.85046	0.0251575
Cep41	-0.137542	3.40579	0.0253635
Aatf	-0.0740869	3.80207	0.0253804
C630028M04Rik	-0.624402	-5.81335	0.0253878
E2f5	-0.0844533	3.65076	0.0254792
Sv2c	0.263721	7.06742	0.0255031
Susd5	0.197467	2.51144	0.0255595
Aarsd1	-0.0788582	6.02592	0.0255897
Olr1	1.14229	-4.58016	0.0255904
Rest	0.202409	2.04954	0.0256603
Rbp7	-1.03957	-3.91503	0.0257154
Nrg1	0.184131	2.82507	0.0257618
Apbb1ip	0.249978	2.41828	0.0258062
C920025E04Rik	1.17356	-0.756915	0.025813
Crabp1	-0.14133	3.39079	0.0258603
Mogs	-0.0641713	4.91615	0.0259023
Il18	-0.100042	4.39931	0.0259137
Gadd45a	-0.273822	1.26733	0.0259211
Klhl22	-0.0454753	6.55656	0.0259314
Itpkb	0.192201	4.37576	0.0259392
Cpm	0.215719	3.6751	0.0259716
Fbln7	-0.69084	-1.52039	0.0260507
Wipi2	-0.0373684	7.06463	0.0260861
Exosc2	-0.0854767	4.36294	0.0261381
Sppl3	-0.0574227	6.20008	0.0261926
Runx3	1.40956	-3.01067	0.0262525
Ccdc88a	0.0971463	6.5197	0.0262597
Mrps2	-0.0676741	5.18235	0.0262885
Siah2	-0.0969041	4.06973	0.0263015
Hist1h2bg	-0.589572	-2.14135	0.0263499
Trpc5	0.307799	3.36371	0.0263703
Maneal	-0.0556728	6.07458	0.0263714
Ccl25	-0.151239	1.97672	0.0264147
Tpr	0.0889653	7.37744	0.0264243
Fam98c	-0.157571	4.01246	0.0264337
Angptl6	-0.14083	3.11697	0.0264775
Anapc13	-0.117363	4.40691	0.0264785
Rce1	-0.103364	4.4068	0.0264892
Plekho2	0.182857	4.72436	0.0265191
Cep112	-0.163579	1.63189	0.0265249
Catip	-0.443618	0.428058	0.0265461
Tex13	-0.737013	-5.38757	0.0265522
Lrrc56	-0.17123	2.02559	0.0265776
Klrb1b	1.15005	-4.57457	0.0266299
Snx30	0.0826731	5.89804	0.0266531
Krtap5-2	-0.45364	-5.85689	0.0266832
Chst12	-0.0939218	4.09979	0.0268113
Fcrlb	0.606141	-2.30567	0.026835
Cox8a	-0.132065	8.26889	0.0268741
AA415398	-0.175801	2.38341	0.0268885
Tspan7	-0.0805403	10.1213	0.0268997
Mrc1	0.306307	0.915084	0.0269392
Barx2	-0.280955	1.00822	0.0269507
Specc1	0.101924	6.6066	0.0269732
Gm5122	-1.01525	-4.7657	0.0270249
Fam58b	-0.105602	3.86484	0.0270262
Lppr2	-0.0871597	7.47236	0.027036
Psmf1	-0.0921365	5.12021	0.0270394
Gle1	-0.0446795	5.75783	0.0270816
Dennd4a	0.0845291	6.71155	0.0271018
Rdx	0.0934266	6.63019	0.0271306
BC005561	0.215119	4.30406	0.0272733
Gtf2f1	-0.0798433	6.08394	0.0273122
Cnep1r1	-0.0689627	5.04059	0.0273123
Purg	-0.17624	4.00029	0.02744
Gm8179	-1.10247	-4.66293	0.0274677
Ppp4c	-0.0828779	5.13981	0.027483
Gm15713	0.878117	-5.2359	0.0274989
Phka1	0.13972	4.68378	0.0275135
Cst10	-0.453395	-5.85689	0.0275147
Elavl1	-0.0634152	6.57654	0.0276084
Irx1	0.325376	-0.247681	0.0276218
Nox4	-0.535324	-1.74709	0.0276784
Arhgef10	0.149866	5.82751	0.0276975
Klhdc8b	-0.107749	5.04528	0.0277271
1700030L20Rik	-0.724987	-5.61281	0.0278125
Ctnna3	0.25595	1.25557	0.0278624
Cbx7	-0.0748667	6.161	0.027895
2310030G06Rik	-0.205147	1.16406	0.0279435
Nuak2	0.438326	0.237085	0.0279664
Wnt7a	-0.151283	5.24724	0.0279668
9030619P08Rik	0.61429	-5.73485	0.0280614
Gfi1	1.19441	-4.37535	0.0280698
Inhba	0.305448	2.2886	0.0280707
4930558K02Rik	-0.948858	-3.8052	0.0280922
Dcdc2b	-0.129235	3.06419	0.0281798
Dtwd2	-0.162573	1.86153	0.0282173
Zcchc4	-0.114986	3.83189	0.0282291
Spink5	-0.871525	-4.93216	0.0282402
Ptf1aos	-0.453224	-5.85689	0.0282612
Gm19522	-0.244775	2.15233	0.0283731
Gm4926	-0.493255	-0.444422	0.0284284
AB124611	0.630868	-1.26046	0.0284324
Eef1e1	-0.11879	4.66452	0.028515
Tmem57	-0.0552742	6.41726	0.0286068
Mmp19	0.374759	-0.223192	0.0286192
Rxrb	-0.068786	6.30521	0.0286754
Sf3b5	-0.108713	5.07478	0.0287727
Eif2b5	-0.0712956	5.95502	0.0288085
Palm	-0.0759076	8.17113	0.0288122
Fstl4	0.178161	4.57282	0.028814
Dnajc17	-0.114194	3.1673	0.0288979
Gimap9	0.487209	-0.573303	0.0289821
Secisbp2l	0.0823096	7.44959	0.0289923
Crygn	-0.778086	-2.41089	0.0290144
2500004C02Rik	-0.136041	3.34062	0.029025
Mmp3	0.406142	-5.89211	0.0290502
Ldlrap1	0.296122	1.52637	0.029135
Trim63	-0.834261	-2.95513	0.0291511
Btbd7	0.152417	4.47506	0.0292049
Creb5	0.334742	1.00433	0.0292803
Katnb1	-0.106207	5.77477	0.0293552
Gnptab	0.0864222	6.56122	0.0293764
Kcnma1	0.173459	6.5794	0.0293848
Nutm1	-0.651755	-2.85565	0.0294106
Abhd16a	-0.0761732	6.2892	0.0294288
Stc1	-0.214863	3.07486	0.0294303
B230216N24Rik	-0.306151	0.823479	0.0294435
Cnga4	-0.273218	0.687154	0.0294625
Mtmr9	0.135254	6.31503	0.0294809
Sh3bp2	0.292072	2.15911	0.0294886
Cfap70	-0.440054	0.607139	0.0295708
Acat3	-0.185371	1.95936	0.0296069
Aldoart1	-0.0893508	4.19128	0.0296476
Ndufb10	-0.0771637	6.63899	0.0296598
Zfp184	-0.134209	1.98058	0.0296615
1110017D15Rik	-0.209237	1.61636	0.0297861
Zfp36	0.331002	1.7641	0.0297962
Dctn6	-0.0768969	5.96463	0.0298253
Art2b	1.25966	-5.11478	0.02985
Mir155hg	0.76869	-2.60577	0.0298529
Slc36a4	0.141817	4.93561	0.0298571
Atrn	0.0863273	8.25002	0.0298668
4930509K18Rik	-0.661882	-5.77007	0.0299392
Trip11	0.196403	5.30568	0.0299477
Enam	0.692693	-5.56121	0.0299656
Hint3	0.172132	3.25896	0.030005
Rhbdd3	-0.118944	4.22155	0.0300084
Slitrk4	0.206064	5.00668	0.0300739
Tnfrsf26	0.737811	-2.58493	0.0301234
Ifna9	-0.380226	-5.91096	0.0301759
Srgap3	0.094556	8.57051	0.0301871
Tnks	0.1341	6.94855	0.0302615
Ypel3	-0.0920602	6.84121	0.0303493
Fhit	-0.154032	2.08225	0.0303631
H1fx	-0.137081	4.35257	0.0304437
Fmo2	0.399236	1.81048	0.0304556
Ctnnd1	0.0772128	6.26364	0.0306079
Zfp235	-0.0935151	4.40424	0.0306154
Ddr1	0.0895371	6.19728	0.03066
Glra3	0.281926	2.39151	0.0307035
Tyms-ps	0.985874	-4.37134	0.0307138
Frrs1l	0.194001	7.35575	0.0307172
Kcnq3	0.225746	5.57068	0.0307623
Sdr42e1	-0.126611	3.57496	0.0307732
Anxa8	-1.24767	-4.02929	0.0307897
Ttc22	-0.187523	1.11637	0.030802
C1qtnf4	-0.198481	7.04219	0.0309166
Agmo	0.162314	2.43042	0.0309711
Zfp369	0.207971	4.01858	0.0309847
Mta3	0.149637	5.19531	0.0310006
Fgd4	0.150815	5.47902	0.0310615
Spag8	-0.419933	0.81235	0.0314486
Cox7a2l	-0.180127	6.22265	0.0314733
Wipf1	0.201815	3.93571	0.0314903
1110015O18Rik	0.368845	0.105343	0.031506
Thbs1	0.271864	1.10459	0.0315927
Prr5	0.18468	2.8257	0.0315937
Pard3b	0.168416	2.43803	0.0316332
Ppp2r5e	0.069213	6.73415	0.0316505
Zbtb20	0.466516	4.18807	0.0317537
Klf12	0.201502	5.37748	0.0318177
Sbf1	0.0490437	7.67624	0.0318231
Fam25c	1.01243	-4.96068	0.0319305
Aph1c	-0.129086	3.10583	0.0319313
4930563H07Rik	0.700325	-5.60202	0.0319647
Acss2os	0.814747	-2.24652	0.032083
Bod1l	0.101753	7.09389	0.032104
Dgcr14	-0.0898702	4.84829	0.0321424
Olfr417	0.620361	-5.66441	0.0321552
Gm10416	-0.30024	-0.237911	0.0321655
Fktn	0.141323	5.66487	0.0321876
Maf1	-0.0789721	6.18956	0.0321987
St18	0.167417	3.7651	0.0322341
Fat2	0.977581	-4.90168	0.0322505
Itgb8	0.283887	4.69756	0.0323276
Gpaa1	-0.116498	5.22407	0.0323299
Spo11	0.947418	-3.60078	0.0323366
Nfyc	-0.104834	4.50543	0.0324106
Syt12	-0.104405	5.37044	0.0324329
Fxyd3	0.93261	-3.87161	0.0324908
Hspbp1	-0.0821111	6.03701	0.0325268
Ino80b	-0.113624	3.47917	0.0325515
Kifc5b	-0.232644	1.39098	0.0325615
Noxa1	-0.31186	-5.92733	0.0325714
Fgf7	0.59225	-2.77676	0.0325985
Ywhaz	-0.0759304	8.97062	0.032614
Glrp1	0.720048	-1.45985	0.032615
Med16	-0.0863586	6.23942	0.0326453
Zscan29	0.127938	3.44576	0.0326516
Gdf15	-0.98854	-3.4175	0.0326713
Unc5c	0.112612	5.61071	0.0326881
Nit1	-0.12861	4.81968	0.0326978
Zfp444	-0.0702419	5.15952	0.0326985
Fmnl2	0.135348	5.73015	0.0327196
Fuom	-0.0829656	4.40671	0.0327268
Soat1	0.17337	4.66227	0.0327283
4930447M23Rik	-0.148029	3.97615	0.0327443
Aqp1	-0.632204	-1.63822	0.0327908
Tmem53	-0.184154	2.23573	0.0328781
Lce3f	-1.32809	-3.53388	0.0329029
Fam198b	-0.448935	2.59571	0.0329358
4933401D09Rik	-0.663734	-5.63165	0.0329557
Nhs	0.200809	4.08778	0.0329875
Tmub2	-0.0642057	5.86741	0.0330152
Slpi	1.52136	-0.244203	0.0330264
Wnt16	0.58614	-2.92245	0.03303
Opn4	0.757375	-2.07371	0.03305
Siva1	-0.202686	2.58756	0.033114
Gnrh1	-0.731023	-1.26498	0.0331393
4930526L06Rik	-0.876786	-5.10827	0.03321
Samd4	0.129687	5.30097	0.0332203
Pigr	0.755958	-5.59396	0.0332245
Zfhx4	0.203935	5.15927	0.0332442
Gm8439	0.927658	-5.18989	0.033258
Klhdc7b	-0.472584	-2.19187	0.0332767
Col6a4	-0.373868	-0.132719	0.0333246
Clcn5	0.213571	3.24788	0.0333428
Serpine3	-0.295102	-0.30956	0.0333642
Sp9	-0.170684	4.80182	0.0334053
1700113A16Rik	-0.14675	4.71985	0.0334287
Copz1	-0.0602456	6.58837	0.0334375
Fam35a	0.125068	3.0065	0.0335541
Tspan10	0.971619	-4.3404	0.0335909
Zfp652	0.167519	4.65706	0.0336189
Pum1	0.0732026	7.28326	0.0336234
Gatsl2	0.133681	6.86639	0.0336693
Samd12	0.248326	3.7056	0.0336952
Scaf11	0.0570118	6.43107	0.0337063
Emilin2	0.246256	1.53633	0.0337791
Socs4	0.226352	2.85492	0.0339628
Actl6a	-0.128665	3.76278	0.0339801
Chrm2	0.275879	2.38932	0.0340464
Wtip	-0.218401	2.72867	0.0340943
Stk11	-0.0694072	6.0521	0.0341239
Itih5	0.159634	5.31951	0.0341286
Trim41	-0.0697751	6.11278	0.0341312
Lamtor4	-0.109383	4.94338	0.0341433
Hectd1	0.105624	7.58035	0.0341506
Tmem222	-0.0875499	6.19277	0.0341934
Aff1	0.117195	4.68719	0.0342347
Dnal4	-0.0713822	5.72752	0.0342486
Tfap2a	-0.964654	-3.89802	0.0342751
Lztr1	-0.0814933	7.30203	0.0342958
Pgc	1.07151	-4.32242	0.0343379
Slc39a5	-0.242648	0.189903	0.0343427
Trim56	0.356053	2.17954	0.0343872
Pdf	-0.0714396	4.97	0.0344195
Daxx	-0.0773181	4.76553	0.0344235
Pla2g2d	0.906393	-2.10505	0.0344804
Mob3b	0.177929	2.96988	0.0344952
Etv3	0.0761287	5.30446	0.0345244
Ppp1r12b	0.186122	5.88454	0.0345876
Gipc3	0.551394	-2.31176	0.0346054
5730409E04Rik	-0.0805028	6.572	0.0346128
1700031M16Rik	-0.455618	-5.82167	0.0346341
Ncoa2	0.0938097	7.2754	0.0346888
Kcna3	0.260087	3.25231	0.0346985
Mrpl47	-0.120102	3.59319	0.0347372
Sult1a1	0.188215	2.88847	0.0347474
Fxyd2	-0.206102	1.73608	0.0347808
Prkar2a	0.0965349	6.32899	0.0348151
Ermn	0.206324	6.2076	0.0348332
Ugt1a6b	1.42751	-4.55319	0.0348376
Tpd52l1	-0.142892	5.05066	0.0348631
Tmem89	-0.925257	-4.29997	0.0349484
Il6ra	0.214594	2.10499	0.0350369
Gabrb1	0.26329	4.82915	0.0352409
Thada	0.110463	4.33517	0.0352628
Gje1	-0.99497	-4.54608	0.0353083
Mocs2	-0.10509	5.28327	0.0353345
Oip5	-0.251372	0.949841	0.0353851
6030443J06Rik	0.446845	1.78009	0.0353913
Fndc3a	0.109364	6.74571	0.0354116
Set	-0.0639408	6.08124	0.0354443
Dnajc7	-0.0575501	7.64742	0.0354509
Akna	0.38559	2.88363	0.0354528
Rnf125	0.389029	-0.942517	0.0354949
Atg4d	-0.0879314	4.59157	0.0355012
1110058D11Rik	-0.801648	-5.0026	0.035504
Sod1	-0.0723448	7.3286	0.0355368
Fancc	-0.127783	2.40348	0.0355528
Il17d	-0.142606	3.60902	0.0355551
St6gal1	0.182409	4.51159	0.0355917
1500011K16Rik	-0.130767	4.18822	0.0356073
Ly6h	-0.102917	7.89522	0.0357393
Sort1	0.0843807	8.8892	0.0357532
1700012D16Rik	-0.383004	-5.87573	0.0357702
Trpt1	-0.130592	3.13463	0.0358172
Stk16	-0.0903336	5.7467	0.0358412
Plekhh1	0.178214	5.02011	0.0358422
Klhdc3	-0.0667082	7.12305	0.0358714
Osbpl11	0.0668447	4.77242	0.0359617
Abcb1a	0.167811	4.64934	0.0359973
Coq9	-0.0858882	6.11137	0.0360072
Eif2b4	-0.0715888	5.06172	0.0360383
Usp13	0.106138	4.5063	0.0360572
Tmod2	0.0990988	9.29082	0.0360615
Lrrc8c	0.136515	4.09491	0.0360658
Pcp4	-0.147729	8.18586	0.0360757
2900055J20Rik	0.278566	2.54139	0.0361711
Ctxn1	-0.0930994	8.79056	0.03619
Sgcb	-0.0567126	6.09673	0.0363362
Lrrk1	0.354544	2.21521	0.03636
Pcgf5	0.123972	3.63371	0.0364973
Parp4	0.167303	3.22527	0.0365314
Snx11	-0.0900188	5.14591	0.0365433
Lpp	0.125873	3.73945	0.0365571
Atp5j	-0.0926594	6.6395	0.036629
AI593442	-0.113193	7.53766	0.0366346
Npy5r	-0.119371	2.90455	0.0366802
Pkp4	0.0850302	8.05235	0.0366843
Ephx3	-0.566445	-2.24821	0.0366874
Ube2l3	-0.0541614	6.80109	0.036703
Ccser2	0.0732373	7.27853	0.0367076
Tmc7	0.152135	4.04108	0.0367131
Tjp1	0.0800576	6.98192	0.0367467
Adck2	-0.0806301	4.81596	0.0367656
Miox	-0.311162	-5.92733	0.0367974
Traf6	0.0821906	4.89417	0.0369353
Fam229b	-0.118017	3.39949	0.0369363
Vipas39	-0.0554222	5.8356	0.0369516
Slc25a30	0.107089	3.1236	0.0369541
Aicda	0.770319	-5.62734	0.0370079
Stat4	0.546866	-0.0444804	0.0371181
Rp9	-0.0796523	4.47947	0.0371525
Hils1	0.831509	-5.268	0.0371544
Sirt3	-0.0903643	5.85836	0.0371768
Btk	0.405161	0.592521	0.0371937
Ccdc113	-0.172729	1.95564	0.0372325
1700017B05Rik	0.196416	3.57254	0.0373496
Lmo4	-0.121638	7.40897	0.0373766
Pfdn1	-0.0970895	5.6129	0.0374181
Olfr112	-0.449403	-5.85689	0.0374408
Figla	-0.837085	-4.87413	0.0375121
Myo6	0.0914532	6.91874	0.0375274
2300009A05Rik	-0.164125	2.72153	0.0376087
Mb	0.518292	-2.61585	0.0377035
F11r	0.175666	2.78675	0.0377384
Gm9079	-0.253717	0.803559	0.0377668
Rtca	-0.0750575	5.39564	0.0377739
Rasa3	0.0778918	6.2844	0.0377824
Slmo1	-0.0917717	5.49488	0.0378121
Fcrla	1.55627	-4.39526	0.0378972
Map1b	0.15275	9.74761	0.0379412
H19	1.25427	-2.7042	0.0379496
Gm884	-0.66131	-5.59396	0.0379751
Gm15881	0.557009	-5.64556	0.0380688
Il12rb1	0.492374	0.554283	0.0380689
Mir6977	-0.310904	-5.92733	0.0381272
Map2k2	-0.0957254	6.26727	0.0382066
Zfp61	-0.0981613	4.08272	0.0382093
Acsm4	0.908928	-5.06973	0.0382211
Fat1	0.175737	7.08316	0.0382503
Rnaseh2a	-0.107184	3.8826	0.0382598
Srgn	0.409967	2.26372	0.0383005
4930578C19Rik	0.380672	-1.03223	0.0383142
Abr	0.0533223	9.21941	0.038341
Oprm1	0.263221	3.69637	0.0384228
Map2k6	0.177335	3.49479	0.0384508
Tubg2	-0.115949	5.4901	0.0384513
Soga3	0.13269	6.4981	0.0384832
E430025E21Rik	0.0476953	5.83095	0.0384873
LOC100504703	-0.330581	-0.819186	0.0385482
Zfp345	0.978846	-4.99428	0.0386221
Lsamp	0.14113	5.92856	0.0386625
Urm1	-0.0910655	5.25357	0.0387
Pcm1	0.0869003	7.48293	0.0387122
Fbxl15	-0.13769	3.99517	0.0387156
Bicc1	0.228236	1.45459	0.0388062
Sdr39u1	-0.0737767	6.07482	0.0388303
Proz	-0.106081	3.64955	0.0388362
D2Wsu81e	-0.0817771	4.97966	0.0388453
Abca13	0.732213	-2.67058	0.0388756
1700012P22Rik	-1.02119	-4.89394	0.0388776
Vsx2	-0.366354	-1.2497	0.038937
Hsdl1	-0.0590986	6.15897	0.0389808
Igsf10	0.205309	2.92791	0.0390688
Gt(ROSA)26Sor	-0.118894	3.48274	0.0390839
Pop7	-0.0953968	4.09161	0.0391386
Ddx20	-0.0752329	4.2318	0.0391437
Mir7061	0.870528	-3.60234	0.0392055
Ccdc92	-0.0547735	6.49942	0.0392391
Kcng3	0.613758	2.8329	0.0392549
Plekhj1	-0.0813584	4.83	0.0392853
Glra1	0.784585	-1.88471	0.0393177
1700001O22Rik	-0.209911	1.57177	0.039445
Nrip1	0.209363	4.74104	0.0394781
Fate1	-1.04468	-3.99188	0.0394799
Dapk3	-0.0893643	5.20423	0.0395092
Ncor1	0.0677159	8.19292	0.0395127
Mir5616	-0.596141	-5.69963	0.039557
Nup37	-0.0945712	2.23555	0.0395696
Sytl5	0.240542	4.92899	0.0396003
Dfna5	-0.0907512	4.06098	0.0396023
Naa25	0.0871486	5.4164	0.0396431
Trp53inp1	0.214046	4.26287	0.0397726
Slamf1	1.17802	-3.56764	0.039786
Lrriq1	0.189449	1.58348	0.0398182
Tmem199	-0.0758586	5.30812	0.039889
Dhx32	-0.0604849	5.79435	0.0399459
Ubr1	0.0723389	6.87445	0.0399692
4930528A17Rik	0.449318	-1.14537	0.0400142
Cisd1	-0.0871612	6.31115	0.0400362
Naa30	-0.051688	5.6989	0.0400645
Fcrl5	1.23462	-4.99876	0.0400871
Knop1	0.0763648	5.08826	0.0400977
Scyl2	0.0712633	5.15674	0.0401627
Akr7a5	-0.102608	4.27799	0.0402108
Polr2l	-0.100697	2.82463	0.0402506
Snrpd2	-0.123208	4.88319	0.0403248
1700105P06Rik	0.82385	-3.15367	0.0403326
Kcnk13	0.132526	3.62427	0.0403596
Smn1	-0.0626743	4.00391	0.0403811
Ttc39c	0.0778381	5.18532	0.0404172
Dusp28	-0.126148	4.62825	0.0404615
Phldb3	0.797217	-3.11818	0.040489
Tmed2	-0.104022	3.66665	0.040617
Gm4566	-0.669526	-5.61281	0.0406525
Grcc10	-0.10821	6.65863	0.0406575
Rassf8	0.181423	3.17733	0.0407668
Dand5	-0.103638	3.25908	0.0407833
Tssc4	-0.0692135	4.95288	0.040791
Celsr2	0.116599	8.1865	0.0408724
5930438M14Rik	-0.907662	-4.33573	0.0408738
1700084F23Rik	-0.310541	-5.92733	0.0408787
Arfgef2	0.0770309	6.89228	0.0409168
1600020E01Rik	-0.182145	2.8548	0.0409791
Ints6	0.0963897	5.03805	0.0410059
Mir6934	-0.310517	-5.92733	0.0410371
Ccr9	0.729573	-2.38897	0.0410772
Aco1	0.0673839	5.06335	0.04109
Cit	0.181285	6.58318	0.0411389
Shf	-0.101363	5.0884	0.0411858
Gm1673	-0.175686	4.15875	0.0412003
Kpna6	0.0541109	7.08573	0.0412829
Abca8b	0.119423	5.29721	0.0413786
Ubb	-0.0916372	7.38707	0.0413846
Hnrnpl	-0.0870319	7.53414	0.0414512
Camta1	0.0887985	8.35558	0.0414812
Ankrd17	0.085881	7.94206	0.0415515
Bmyc	-0.077248	5.4602	0.0415713
Pip4k2a	0.0853318	6.75	0.0415763
Frmd4a	0.102032	5.84906	0.0416646
Tmcc3	0.104653	6.03929	0.04173
Agpat1	-0.0625114	7.15628	0.0417447
Cyb5d1	0.224661	2.41693	0.0417621
Neurl1a	-0.0753093	7.81399	0.0418118
Ccdc107	-0.132654	4.29246	0.0418428
Rasgef1b	-0.106821	5.6969	0.0418532
Wnt2	-0.173865	4.06618	0.0418768
Reep3	0.113836	5.31124	0.041891
Ndufa13	-0.100679	6.93475	0.0419004
Mir7054	0.810383	-5.19424	0.0419173
Sesn3	0.219449	6.71268	0.0419565
Ireb2	0.0545595	6.48938	0.0419983
2810032G03Rik	-0.116662	3.44566	0.0420027
Herc2	0.0827561	8.51771	0.0420127
Ids	0.0816785	9.33241	0.0420497
4833415N18Rik	-0.201058	2.84381	0.042132
Mir3086	0.411164	-5.85689	0.0421349
Eef2kmt	-0.15344	2.23785	0.0421816
Cabyr	-0.219872	2.31846	0.0422127
Gm11110	-0.174388	1.45937	0.042256
Impdh1	-0.0771142	5.90364	0.0422623
Rel	0.285675	0.905073	0.0422782
Lcor	0.220795	3.13146	0.0422863
Mcam	0.203366	3.83766	0.042307
Gabra2	0.15233	7.21291	0.0423142
Atp5l	-0.133858	2.80733	0.0423933
Acvr2b	0.185141	2.61909	0.0424056
Ccdc137	-0.0675787	5.03596	0.0424332
Ncr1	1.00426	-4.54249	0.0425532
Ctrcos	-0.310259	-5.92733	0.0425668
Sprr2i	-0.310259	-5.92733	0.0425668
Cnn2	0.37821	1.67897	0.0426266
Rpl37a	-0.132838	4.57987	0.0426315
Dpysl4	-0.123829	5.61083	0.0426548
Galk1	-0.116427	3.17861	0.0426801
Fam84b	-0.17717	3.21059	0.0426887
Mrpl30	-0.113056	5.16444	0.0427369
Fbxl2	-0.0863114	5.82796	0.0428493
Gnl3	-0.112659	4.7063	0.0428846
Was	0.432648	0.916864	0.0429004
Gm21057	0.905821	-3.79204	0.0429442
Nr2c2	0.131728	6.40566	0.0430075
Ddx28	-0.079917	3.78892	0.0430153
Zfp658	-0.213091	3.55819	0.0430501
Zfp488	0.252357	1.99703	0.0430581
Rcor1	0.10095	4.29823	0.0430796
Med19	-0.0748197	5.15749	0.0430837
Zfp772	-0.207537	2.79081	0.0431379
Ptprcap	0.759071	-0.799836	0.0431442
Lep	-0.665224	-5.55874	0.0431786
Cltc	0.0872499	9.6134	0.043207
Skil	0.128849	6.77898	0.0432144
Ssfa2	0.11344	5.67534	0.0432295
Pi16	-0.226117	2.09101	0.0432334
Mgat4b	-0.0839283	6.12311	0.0433414
Fbxw24	-0.455207	-5.84051	0.0433852
Ccnt1	0.145636	4.45605	0.0434164
Sgms1	0.0919848	5.41555	0.0434183
Zfand6	-0.0810576	5.4202	0.0434723
Gdnf	-0.165423	2.1639	0.0434814
Irf4	1.02665	-0.260568	0.0435489
1700008C04Rik	0.838679	-5.24915	0.0436035
Dap3	-0.0521982	6.28885	0.0436419
Chst3	0.234677	1.96215	0.0436894
Ctr9	0.0514459	6.28482	0.0437162
BC048602	-0.310063	-5.92733	0.0437505
C2cd2l	-0.0854973	8.32165	0.0438299
Snord89	-0.420998	-0.872654	0.0438304
Polr3b	0.0616645	4.72607	0.0438527
Nek11	-0.294516	0.175581	0.0438566
Copg2	0.091114	6.76497	0.0438793
Cldn34b2	-0.453395	-5.82167	0.0439961
Cope	-0.0690812	6.32592	0.0440166
Zfp787	-0.0878134	3.78001	0.0440396
Kcnmb4os2	-0.306869	1.17209	0.044166
Vezf1	0.0681984	5.71389	0.0441836
Lrrc24	-0.0930214	5.25493	0.044228
Mia3	0.0489031	7.10175	0.0442483
Trip12	0.0541463	8.07845	0.0442984
Cd209a	-0.654038	-2.50584	0.0443331
Eif3a	0.0637036	7.75815	0.0443686
Mrpl34	-0.111509	3.99954	0.0444999
Prss41	-0.224147	1.87861	0.0445061
Cntn6	-0.154455	4.36217	0.0445602
Skida1	-0.108918	2.89093	0.0446425
Gdf11	0.148628	2.91005	0.0446431
Ckap5	0.0914904	7.74786	0.0446539
Klhl28	0.150392	4.07952	0.0446601
Xpo4	0.150807	3.21121	0.0446606
Chp2	-0.255488	0.832386	0.0446626
Tmub1	-0.0936365	4.23463	0.0447443
Atf7ip	0.101623	6.2773	0.0447562
Cdk12	0.110732	5.22658	0.0447568
C920009B18Rik	1.08724	-4.30518	0.0448225
Arhgef12	0.0876483	8.41003	0.0448621
Gtf3c4	0.0619735	6.08906	0.0449346
A830052D11Rik	0.343662	-1.32761	0.04503
Tmem240	-0.110376	4.68961	0.0450467
Sacs	0.302135	3.45997	0.0450632
Gm6938	0.917453	-4.36757	0.0450671
Med25	-0.0867217	6.2906	0.0452056
Lrrc40	-0.0721554	5.1455	0.0453304
Gfpt1	0.0632927	6.71192	0.0453503
Zbtb34	0.110587	4.654	0.0453585
Olfr1423	-0.376353	-5.91096	0.0453974
Gm12171	-0.659236	-5.55874	0.0454444
Zfp575	-0.123139	3.28622	0.0454967
9430076C15Rik	-0.850279	-5.0811	0.045563
Pygo2	-0.0614367	5.85408	0.0456658
F13a1	0.387873	0.0213804	0.0456973
Slc12a1	-0.836839	-2.48744	0.0457044
Mrpl57	-0.101895	4.52606	0.0457101
Tfeb	0.189131	2.86592	0.0457597
Oca2	-0.486518	-1.83633	0.0457613
Gfra4	-0.107537	5.64775	0.0458396
Pura	0.184088	4.77618	0.0458838
Cep19	-0.0988322	5.75418	0.0459041
Marveld3	-0.249312	0.317782	0.0459896
Rab11b	-0.0462777	6.08987	0.0460407
Mir6397	0.801692	-4.9974	0.0460862
Lrp5	0.130347	3.25657	0.0461167
1200014J11Rik	0.0742477	4.74928	0.0461438
Prdm1	0.472945	0.211082	0.0461883
Lysmd2	-0.0706244	5.32031	0.0461987
Prss56	-0.437144	0.348071	0.0462099
Vegfb	-0.095981	5.68139	0.0462148
Endou	0.366459	0.170955	0.0462244
Chd3	0.0750283	9.86152	0.0462291
Ltb	0.846361	-0.304358	0.0462477
Igsf6	0.420417	1.18439	0.046264
Ms4a4d	1.30536	-4.28628	0.0462657
Peli3	0.0903992	4.30444	0.04628
Ctxn2	-0.127692	4.04107	0.0463741
Senp5	0.0492839	6.22554	0.0463975
Mettl2	-0.072134	4.19748	0.046432
Fbxw9	-0.154529	3.85711	0.0464638
Ssh2	0.0947706	5.84808	0.0464718
Tecpr1	0.0541144	6.43113	0.0464808
Airn	-0.365543	-0.905915	0.0464902
3110043O21Rik	0.0561185	5.34311	0.0465666
Efcab14	0.0790471	6.07334	0.0466135
Mir7667	0.548707	-2.4799	0.0466958
Ppp1r3fos	0.212978	0.0451041	0.0467499
Pcdhb17	-0.111339	4.89238	0.0467534
Fam122a	-0.0690288	4.00234	0.0468493
Csf1	0.195294	4.19885	0.0468532
Pde3b	0.101157	4.12467	0.0468596
Ccdc153	-0.830283	-0.0419354	0.0469633
Tbc1d25	-0.104027	3.74127	0.0469784
Bola1	-0.138549	3.56611	0.0469807
Srrd	-0.107726	3.5056	0.0469819
2810013P06Rik	-0.0917875	4.53551	0.0470425
Prepl	0.094116	8.58543	0.0471141
Inpp5a	-0.056126	5.89638	0.047141
Zmynd10	-0.194422	3.61141	0.0471438
Il12rb2	-0.143766	2.17781	0.0471845
Tmem8c	-0.584604	-2.42872	0.0472557
Itsn1	0.0812994	7.68723	0.0472901
Olfr287	0.84257	-0.0139812	0.0472991
Rxfp2	0.641044	-0.987833	0.0472997
Atp2c2	0.374255	-0.636878	0.0473061
Prame	0.554298	-5.68078	0.0473463
Tmem88b	0.160126	5.98669	0.0473749
Pga5	-0.59632	-5.66441	0.0473761
Nt5m	-0.0756342	4.81884	0.0474183
Scnm1	-0.133997	4.31722	0.0474395
Clrn3	0.682533	-5.47192	0.0474908
AI837181	-0.0763944	5.50228	0.0474977
Ehd4	0.118883	3.84324	0.0475102
Supt3	-0.101404	3.27345	0.0475151
H2-Q5	1.57155	-3.89207	0.0475504
Fam92a	-0.0756681	5.56601	0.0476394
Uprt	0.240877	2.32715	0.047656
Nmt1	0.0828957	6.82314	0.0477512
Gpr68	0.30088	2.36199	0.0477724
Rfc5	-0.0919829	3.51216	0.0477797
Foxo3	0.193762	5.25733	0.0478241
1110006O24Rik	-0.373878	-1.65659	0.0478294
Vps53	0.0355567	6.29201	0.0478313
Mir30c-1	0.757139	-5.21146	0.0478482
Zswim4	-0.0830563	4.45266	0.047879
H2-Eb2	1.39928	-3.88082	0.0479099
Cmtr1	0.111633	3.6858	0.0480155
Rltpr	-0.0796051	5.46364	0.0480622
Arl6ip4	-0.0880204	5.04198	0.0481157
Mir344-2	0.501838	-0.68607	0.0481242
4933407E24Rik	0.863265	-4.62185	0.0481866
Orc6	-0.0855808	4.2653	0.0481992
Emc8	-0.0500419	6.20097	0.0482063
Asb15	0.751553	-4.02191	0.0482265
Capza1	0.265827	2.46383	0.048232
Sbk2	-0.60216	-2.29044	0.0483006
Meiob	0.825262	-4.26595	0.048375
Cox14	-0.0937894	5.63342	0.0484255
Mir6911	0.76817	-5.17624	0.0484274
Depdc5	0.0621825	6.1749	0.0484654
Wiz	-0.0647574	5.73069	0.0485118
Aptx	-0.064126	5.1497	0.04853
Gm20098	-0.748568	-5.29828	0.0485454
Snx33	0.148544	3.28346	0.048589
Manbal	-0.0698529	5.51717	0.0485976
Ier5l	-0.174592	4.21301	0.0486492
Scarna9	0.850038	-5.21952	0.048689
Fam83d	0.379247	1.06087	0.0486954
Tram2	0.508683	-1.30859	0.048775
Rab3il1	0.222748	3.3521	0.0487838
Tut1	-0.0740965	5.06609	0.0488203
Mus81	-0.106963	4.89829	0.0488503
Fam8a1	0.106246	5.41801	0.0488655
Ikzf3	0.837112	-0.694386	0.0489131
Anks4b	0.495369	-1.57514	0.0489388
Htr1d	-0.150214	3.61016	0.0489528
D16Ertd472e	0.164403	3.67467	0.0489643
Irg1	1.2564	-3.64445	0.048993
Ttc39b	0.119517	5.9946	0.0490053
Fopnl	-0.0892811	5.28424	0.0490216
Cyp2ab1	-0.739253	-5.50714	0.0490249
Ccdc149	-0.0652787	6.27779	0.0490281
Ndufs3	-0.0698729	5.72199	0.049032
Pex14	-0.065014	5.66181	0.0491517
Caln1	0.233981	7.53758	0.0491958
Morn4	-0.0710231	6.24285	0.0492102
Cped1	0.21669	0.794366	0.0492154
Ninj2	0.411853	-0.600422	0.0492266
C1s2	0.525873	-1.50537	0.0492322
Kcnd3	0.10234	6.63036	0.0492332
Oxld1	-0.171523	2.27811	0.0492973
Rps12	-0.147396	2.25934	0.0493376
Zpr1	-0.0580411	5.27328	0.049364
Synpo2l	-0.555603	-2.11933	0.049413
Styk1	-0.575377	-0.40294	0.0494713
Rps6ka4	-0.0709704	5.99314	0.0495113
Mrpl21	-0.0918479	4.14396	0.0495309
Cfap53	-0.784672	-1.86204	0.0495413
4930487H11Rik	0.796809	-2.78129	0.0495533
Rnf113a1	-0.08464	2.9996	0.0495877
Gpam	0.13959	6.17247	0.049735
Pofut2	-0.062034	4.74142	0.0497707
Chchd6	-0.0998907	5.68888	0.0498052
Sdc1	0.630482	-0.177328	0.0498072
Aar2	-0.0541575	5.85621	0.049814
Chrm1	-0.0863204	7.68537	0.0498567
Phf1	-0.11894	5.91793	0.049876
Fgd3	0.167097	2.50392	0.04998
Mobp	0.194695	7.97016	0.0499938
Yod1	0.164139	3.81701	0.0500248
Rpl19	-0.0925717	3.5956	0.0500591
1700011E24Rik	0.926692	-4.3005	0.0500699
Rab27a	0.129859	3.74438	0.0500746
Lyst	0.150972	7.19008	0.0501133
Nlgn3	0.0989643	6.59873	0.050194
A330074K22Rik	0.287966	2.55103	0.0501988
Gm5907	-0.743322	-5.40954	0.0501996
Xab2	-0.0718951	5.61396	0.0502184
Fkbp2	-0.0903728	5.81787	0.050255
Topbp1	0.094236	4.601	0.0503001
Smc6	0.0596178	5.63872	0.0503023
Zfp551	0.117555	2.97765	0.050307
E330009J07Rik	0.129161	4.57019	0.0503094
Srsf12	-0.0806135	4.78145	0.0503586
Scn2a1	0.120784	8.74652	0.050361
Spin4	0.268561	-0.302181	0.0503814
Akr1c19	0.992178	-4.38336	0.050438
Tor2a	-0.0910122	4.66878	0.0504629
Eid2	-0.0801816	5.01646	0.0505361
Gpr101	0.234542	5.65451	0.0505882
Pycrl	-0.0860341	4.38163	0.0506149
Zc3h12d	1.27898	-3.37182	0.05064
Mrps12	-0.0818206	4.91976	0.0506739
Pds5a	0.0948328	5.68602	0.0506964
Mxd4	0.0872569	4.64524	0.0507393
Shroom4	0.18615	1.77701	0.0507694
Traf4	0.120525	3.44684	0.050823
Map3k8	0.344972	0.100206	0.0508234
9930104L06Rik	-0.064999	4.451	0.0508322
Rab11fip4	0.128146	7.2848	0.0509078
Mep1b	-0.740425	-5.35794	0.0509387
Tmem123	0.19745	4.25004	0.051028
Gcdh	-0.0939208	4.79319	0.0510582
Zxda	-0.150428	2.46341	0.0511184
Kctd16	0.205231	4.26373	0.0511396
Zfyve21	-0.0986878	4.14356	0.0512024
Ddi2	0.114607	3.91613	0.0513625
Snord118	0.556037	-5.61281	0.0513971
Rimbp2	0.1377	6.73675	0.0513997
Gm10768	0.880398	-4.47291	0.0514447
Ankrd26	0.123787	4.77495	0.0514776
Ppp1r3e	0.16707	1.63154	0.0514827
Xkr4	0.257695	4.71711	0.0515028
Rgs14	-0.117491	6.84546	0.0516116
Amy2b	-0.727842	-5.45801	0.0516511
Wdr5	-0.0725487	5.22893	0.0516643
Sptlc3	-0.977642	-4.47617	0.051767
Mgst2	1.01315	-4.5558	0.0517729
Sirpb1b	0.516226	-5.72406	0.0517886
Heatr5a	0.144342	4.12449	0.0518513
Acbd4	-0.120777	5.13738	0.0518553
Dennd2d	0.530459	-0.813329	0.05191
Lrrc6	-0.160435	2.75903	0.0519118
Rab1b	-0.0619408	7.31983	0.0521333
Ddx27	-0.0992156	5.02518	0.0521879
Acot8	-0.0773626	3.84328	0.0522428
Stfa3	0.677033	-5.82743	0.0522558
Nrxn2	0.0887581	8.26168	0.0522696
Atf7	0.108089	5.29977	0.0522898
2310039H08Rik	-0.205336	1.59548	0.0522925
Ssr1	0.0515104	7.87295	0.0522944
Bptf	0.0917129	7.53821	0.0523347
Mir3068	0.946383	-3.69619	0.0523613
Lgi3	0.135701	6.05751	0.0523652
Mrps21	-0.0923716	4.71102	0.0523831
4922502N22Rik	-0.716466	-5.44476	0.0523958
Vmn2r111	0.410279	-5.82167	0.052433
Gm13544	-0.28685	-0.547679	0.0524429
Ly6f	-0.453095	-5.82167	0.0525167
C87499	-0.308604	-5.92733	0.0525292
Nt5c	-0.122889	4.67943	0.052549
Wdr83os	-0.0926228	4.54299	0.0525689
Enoph1	-0.0477952	5.77583	0.0525728
Tldc2	0.832127	-3.94968	0.052578
9130401M01Rik	-0.0660781	5.01862	0.0525995
Sgta	-0.0626974	6.97831	0.0525995
Saa3	1.45352	-4.87886	0.0526177
Atp5d	-0.0897815	7.39992	0.0526236
Kcnh5	0.220259	4.01304	0.0526843
Pde6b	0.483653	-1.62759	0.0527679
Carkd	-0.0744059	5.41245	0.0527893
Cd300c	0.268676	-5.92733	0.0528596
Gm4827	-0.76808	-3.81556	0.0528809
Slc25a3	-0.0537584	8.39134	0.0529185
Olfr1328	0.46977	-5.84051	0.0529239
4930406D18Rik	0.406668	-5.85689	0.0529276
Snf8	-0.0855273	5.25225	0.052941
Plekhg3	0.170266	3.88807	0.0529574
Slc7a6os	-0.0923347	4.38749	0.0529612
Zfp622	-0.0862411	5.28972	0.0529877
Ttc37	0.0902742	4.93274	0.0530013
Mdh2	-0.0554028	8.24185	0.0530073
Dennd5b	0.08237	6.65401	0.0531656
Fam199x	0.128213	3.90201	0.0532994
Prrc2c	0.143895	8.29807	0.0533102
Mdp1	-0.0820634	5.18996	0.0533303
Hsd17b3	-0.308485	-5.92733	0.0533872
Wdr20	0.067145	4.26061	0.0533914
Prrc2b	0.0733857	9.65553	0.053462
Syt16	-0.114568	6.1308	0.0535105
Krt86	-0.890318	-3.83688	0.0535446
Poc1a	-0.151809	1.59529	0.0535593
Ctla4	0.972901	-2.49883	0.053586
Gm6607	-0.45415	-5.78645	0.0536147
Ddb1	0.0314792	8.3106	0.0536473
Klrk1	1.18514	-4.14464	0.0537136
Cldn16	0.554038	-5.64556	0.0537703
Sil1	-0.0908801	4.74671	0.0537747
Uqcc3	-0.0937631	4.08114	0.0538189
Gm5595	-0.178302	2.54668	0.0538248
Shprh	0.087423	6.00249	0.0538567
Pam16	-0.215193	0.741503	0.0540491
Gm5346	0.701868	-5.33909	0.0540843
Grip1	0.0812524	5.015	0.0540851
Ftsj1	-0.0671039	4.39823	0.0541169
Dnaaf2	-0.111912	2.69499	0.0541253
Cbfb	0.146992	4.26047	0.0543135
Areg	-0.879149	-4.72505	0.0544401
Adam4	-0.477329	-1.6972	0.0545447
Akap6	0.104463	8.47932	0.0545958
Rln1	-0.348133	-0.40587	0.0546149
Itm2c	-0.0808631	10.377	0.0547279
Ier3	-0.138828	2.74358	0.0547587
Dlx4	-0.841547	-4.56246	0.0548791
Cops8	-0.046257	6.71467	0.0549001
Gm7904	-0.913571	-4.8146	0.0549058
Gm1968	0.48131	-5.77007	0.0550104
Flywch2	-0.156144	2.96485	0.0550475
St6galnac3	0.141924	3.04242	0.0550481
Fam151a	-0.888493	-3.48563	0.0551099
Qk	0.0954959	8.35123	0.0551119
1110038B12Rik	-0.121522	2.76474	0.0552693
9530059O14Rik	-0.473763	-2.37149	0.0552853
Olfr976	-0.308187	-5.92733	0.055306
1700066J03Rik	-0.835056	-4.50352	0.0553788
Txndc12	-0.0888847	4.83937	0.0553808
Pik3c2g	0.530651	-2.52834	0.0553935
Myt1l	0.0862262	8.69142	0.0554048
C230024C17Rik	0.754843	-3.55248	0.055425
Mrpl28	-0.0899358	5.28943	0.0554755
Tlr13	0.366097	1.81851	0.0556567
Thap11	-0.062611	5.26315	0.0556841
A3galt2	-0.495505	-1.10956	0.0556919
Acbd6	-0.0706177	5.54424	0.0558215
Mal	0.179056	7.57516	0.0558341
Capg	0.609153	0.450858	0.0558588
Zbed5	0.113192	2.84333	0.0559563
Hes6	-0.139985	3.40031	0.055998
Spen	0.114487	6.83466	0.0560291
BC051665	-0.594488	-5.66441	0.0560897
Mrpl24	-0.0719264	4.78527	0.0561218
Gk2	0.476675	-5.77007	0.0561324
Acaa1a	-0.103839	4.28283	0.0561489
Cdkl4	-0.325278	4.14642	0.0561613
Klrc2	0.335284	-5.91096	0.0562127
Frmpd3	0.259177	1.87612	0.0562638
Itgb1	0.121248	5.99655	0.0562844
Olfr689	-0.860812	-4.02715	0.0563559
Rab12	-0.0576617	6.6077	0.0563807
Ocstamp	-0.722826	-4.94022	0.0564445
Taf8	-0.0692653	4.55929	0.0564459
Olfr441	-0.518016	-5.78891	0.0564699
Asah2	0.17406	4.04104	0.0564826
Edem1	0.194345	4.46333	0.0565198
Ntmt1	-0.0970888	4.0356	0.0565243
Psd	-0.0984513	9.2006	0.0565657
Tgm7	-0.863327	-5.22485	0.0566407
Arhgap26	0.0886108	7.92262	0.0566658
Dut	-0.0788136	4.57695	0.0566996
Filip1l	0.30053	1.63532	0.0567444
Grid2	0.137293	4.23949	0.0567634
Tbcc	-0.0854744	4.21976	0.0567758
Nutm2	-0.451736	-5.78645	0.0567942
Wdfy3	0.122905	8.35817	0.0568127
Mageb16-ps1	-0.307967	-5.92733	0.0569173
Ndufaf2	-0.128835	3.39906	0.0569752
Tomm40l	-0.0822887	6.21736	0.0569762
Rbmx2	-0.095899	2.60012	0.0569835
Trex2	-0.82988	-3.98872	0.0569946
Tnfrsf14	0.512644	-0.830751	0.0570064
Pcbp3	-0.0691917	5.76041	0.057022
Gm5464	0.485861	-2.19784	0.0571899
St8sia6	0.323269	0.74866	0.0572072
Mrps15	-0.088284	4.93871	0.0572474
Phb2	-0.0528961	6.1196	0.0572546
2810442N19Rik	0.446156	-1.27845	0.0572753
Pcdh1	0.142199	6.78104	0.0573105
Gm6583	0.52122	-2.09514	0.0573228
Prkd1	-0.12979	3.63668	0.0573513
Hddc3	-0.11918	5.08767	0.057415
Cd5	0.854903	-2.24991	0.0574524
Myo5a	0.083349	9.58076	0.0574742
Agfg1	0.0740329	6.04695	0.0574995
Pkd2l2	-0.0787377	4.22151	0.0575061
Olfr654	0.40925	-5.82167	0.057515
1700018B24Rik	-0.452116	-5.82167	0.0575244
Lcp1	0.485891	3.41035	0.0575296
Polr3c	-0.0690632	4.08423	0.0575427
Mfsd6l	0.809818	-4.37218	0.0576501
Pdzd3	-0.225291	1.11259	0.057661
Saa1	-0.884974	-4.7466	0.0577486
Lbh	0.154441	5.50645	0.0578592
BC048507	-0.403104	-1.51986	0.0578701
Olfr448	-0.307864	-5.92733	0.0579207
Usp17lb	-0.307864	-5.92733	0.0579207
Gm12238	-0.870823	-4.7966	0.0579328
Lins	-0.067101	3.85643	0.0579575
Rbm26	0.0815933	5.87438	0.0579854
Qrich1	-0.0482777	6.75459	0.0579953
Rasgrp3	0.177528	4.2284	0.0580089
Erlin2	0.0666455	6.15868	0.0580737
Olfr683	-0.30784	-5.92733	0.0580954
Irf2bp1	-0.0677065	6.01382	0.0581119
Mir496a	0.818937	-1.76321	0.0581767
Ngdn	-0.0821113	4.47408	0.0581877
Tmem109	-0.0728751	5.457	0.0582062
Atl3	0.0675797	5.81564	0.0583131
Actl11	-0.377533	-5.87573	0.0583741
Tmem205	-0.0889066	4.51375	0.0583847
Thoc2	0.0829849	6.35933	0.0584325
Dgke	0.096533	6.25719	0.0585095
Pax1	0.573591	-3.0889	0.058514
Fam129a	0.338457	0.433567	0.0585429
Rsl1d1	-0.0712495	5.75516	0.058592
Atp13a3	0.0978656	6.80224	0.0587128
Pdk3	0.0897118	5.10656	0.0587369
Anln	0.204375	5.73274	0.0587572
Tbl1x	0.0923727	5.79444	0.0588022
Gorasp1	-0.0476223	5.24166	0.0588184
H2-Ke6	-0.11067	5.05258	0.0589156
Atxn1l	0.0841673	6.12417	0.0589246
Pgbd5	-0.0760948	7.07571	0.0589408
Usp51	0.217938	1.26662	0.0589504
Defb42	0.379414	-5.90017	0.0589604
Cnga1	0.334677	-5.91096	0.0590291
Txnl4b	-0.0844937	4.06673	0.0590787
Slc40a1	-0.137143	3.18827	0.0591238
Gm16701	-0.112012	2.4572	0.0591302
Stt3a	0.121272	5.13313	0.0592675
Zfp282	-0.0631391	4.39995	0.0592804
Tmem44	-0.226197	5.49417	0.0592815
Lmo1	-0.125725	3.0877	0.0593322
Dalir	-0.275073	1.14188	0.0593808
Mia	-0.450413	-1.20415	0.0594311
Hsd3b1	-0.830726	-5.17004	0.0594823
Cep57	-0.0766583	4.71498	0.0595015
Gpr31b	0.552276	-5.716	0.0595425
LOC106740	-0.22942	3.94618	0.0596527
Psmd3	-0.0602196	7.11557	0.0596812
Pax4	-0.70867	-5.43644	0.0597241
Kcnn3	0.1019	6.10455	0.059733
Tgfb3	0.0847072	4.01754	0.0597344
Anapc16	-0.0949514	5.91578	0.0597471
F8a	-0.0953094	4.08261	0.0597475
Lrp3	-0.0760032	6.42536	0.0598689
2610100L16Rik	-0.143286	2.68008	0.0599423
Zyg11b	0.0899504	8.09603	0.0599706
Romo1	-0.113784	4.96037	0.0600225
Adgrl3	0.130653	7.12141	0.0600345
Hpgds	0.197967	3.11665	0.06007
Fam96b	-0.0810583	3.96958	0.0602148
Fam124a	-0.109023	5.00282	0.060222
5430421N21Rik	0.689385	-5.61196	0.0602621
Pilra	0.525061	-0.808565	0.0603095
2310020H05Rik	-0.569263	-2.56092	0.0603424
Nipal2	-0.131452	3.87291	0.0604039
5730507C01Rik	-0.842487	-5.08643	0.0604077
Asb9	-0.586185	-3.23119	0.0605173
Zfp688	-0.110241	3.13895	0.0605606
2310045N01Rik	-0.0807748	4.56529	0.0605725
Snx32	-0.136191	6.35651	0.0606043
Hook3	0.117745	6.92004	0.060607
Zdhhc7	-0.0434089	5.30431	0.0606191
Eif3k	-0.0619125	6.22183	0.0606316
Orc4	-0.0638478	5.61394	0.0606442
Vmn2r72	0.334367	-5.91096	0.0607104
Ptpn4	0.222448	5.61471	0.0607679
Ring1	-0.178908	4.87911	0.0607803
Rbm44	-0.731546	-5.08695	0.0608341
Gimap1	0.332314	0.569975	0.0608378
Mtl5	0.514135	-2.63011	0.0608495
Pou3f1	-0.158956	5.52344	0.0609272
Inafm1	-0.101465	4.88773	0.0609773
Hccs	0.0579011	4.87463	0.0609874
Cbr1	-0.0636162	5.88847	0.061051
Gm19784	0.75514	-5.26553	0.0611134
Map1lc3b	-0.0667025	7.02012	0.0611722
Bre	-0.0724065	5.06997	0.0611799
Megf9	0.152048	5.81607	0.0612105
Cyp4f41-ps	-0.823336	-3.12689	0.0612476
Gm16432	0.486309	-0.227553	0.0612514
Antxrl	0.481777	-5.73485	0.0614354
Gtf2h4	-0.0725077	3.73401	0.061442
Lyar	-0.104031	3.16312	0.0614932
Utp14b	0.228936	2.37336	0.0615129
Csn2	-0.307345	-5.92733	0.0615193
Wbscr28	-0.307345	-5.92733	0.0615193
Oraov1	-0.0791798	4.03366	0.0616106
1700086L19Rik	0.100043	5.36666	0.0616709
Triml1	-0.307322	-5.92733	0.0616965
Kcnip4	-0.0928495	6.16149	0.0617728
Casp12	0.624182	-0.231493	0.0618405
Zfp939	-0.10611	2.80964	0.0618414
Fbxl6	-0.138014	5.12904	0.0618661
4931419H13Rik	0.690343	-5.04095	0.0619445
Wtap	-0.0803972	5.32551	0.0619531
Npat	0.0724177	5.33629	0.0619593
Eml6	0.135881	4.92736	0.0619652
Zfp12	-0.0555308	5.47968	0.0620267
Mtmr2	0.0559551	5.66602	0.0620415
Clasp2	0.0620491	8.43835	0.0621716
Gm5144	0.770848	-5.30634	0.062221
Icos	1.0123	-2.47354	0.062237
Cpxm1	-0.170102	2.77767	0.0623687
Ascc1	-0.0854949	4.39271	0.0623713
Gm3716	0.284773	0.458244	0.0624894
Vmn2r53	0.543552	-5.71847	0.0625062
Cd84	0.536006	1.55678	0.06252
Lrfn4	-0.0797589	5.64689	0.0625242
Pgrmc2	-0.0558906	6.54215	0.0625799
Ndufb3	-0.0960312	5.46224	0.0625991
Maml3	0.138282	3.72209	0.0626177
Sohlh2	-0.520941	-5.73485	0.0626701
Galnt16	0.0786871	7.70026	0.0627799
Mir3067	-0.458435	-5.77007	0.0628381
Gm1965	0.439262	-5.88568	0.0628498
Acy1	-0.128126	4.75094	0.0628944
Eefsec	-0.063902	4.27839	0.0630195
Hyls1	-0.107787	2.62239	0.0630663
Zfp626	-0.0829047	3.96501	0.0631622
Med27	-0.0671426	4.8623	0.0631742
Tescl	-0.597279	-5.62918	0.0632043
Itch	0.0698787	6.42307	0.0632456
Atrx	0.0678486	7.98242	0.0632552
Cntn2	0.137261	7.37659	0.063295
Lrrc8b	0.16216	5.68496	0.0633564
Zan	0.557924	-0.892508	0.0633714
Apobec3	0.47226	1.48248	0.0634154
1700119H24Rik	-0.314578	-5.89211	0.0634197
Grpr	0.388739	-0.594629	0.0634419
Zfp609	0.0866327	6.46915	0.0634489
Ppargc1b	0.224414	4.07073	0.0635498
Ptp4a1	-0.121504	3.16851	0.063595
Mrpl53	-0.0915295	4.6923	0.0636533
Suds3	-0.057943	6.51417	0.0636583
Nudt18	-0.0783613	4.99797	0.0637404
Etv2	-0.45415	-5.78645	0.0637502
Gpr89	0.0810324	4.85613	0.0637943
Fam96a	-0.0940374	4.39185	0.063807
Procr	0.557466	-1.69316	0.0638845
Zfp536	0.248671	3.79978	0.0638921
Zpld1	0.657992	-4.0843	0.0639593
Ppt2	-0.0868754	5.10614	0.0639614
Zfp784	-0.11625	3.43019	0.0639655
Phxr4	-0.516713	-5.78891	0.0640012
Galnt11	-0.0978939	5.50922	0.0640438
Mgrn1	-0.0568056	7.87782	0.0642048
Mrpl55	-0.0868703	3.78707	0.064205
4930542C21Rik	0.473375	-5.77007	0.0642661
Ccnd1	0.181807	5.33872	0.0642979
Tefm	-0.11535	2.80563	0.0643256
Upk3bl	0.358041	-1.1332	0.0644303
Leap2	0.722197	-2.96558	0.0644766
C77370	0.141367	5.97102	0.0645683
Dok4	-0.0952991	4.86317	0.0645695
Rbm42	-0.0777088	5.75582	0.0645903
Krt33a	-0.524276	-5.68325	0.0645955
Ndst1	0.0790676	7.00891	0.0646111
Atp5k	-0.0917488	5.99881	0.0647669
Lmcd1	-0.14333	3.02971	0.0647807
Vax2	-0.813076	-5.07304	0.0648005
0610009L18Rik	-0.183744	1.76193	0.0648549
Ccl8	1.15397	-2.29555	0.0648674
Rmst	0.254103	1.17881	0.0649357
Paip2	-0.056275	7.17648	0.064963
Phb	-0.11072	4.07534	0.064986
9930014A18Rik	-0.256682	0.913031	0.0650042
Xrcc1	-0.0940748	4.90845	0.0650733
Nodal	-0.362084	-1.55852	0.0651534
Kif3c	0.0603553	7.89217	0.065225
Ccl27a	-0.827258	3.14384	0.0652715
3110021N24Rik	0.209556	3.03749	0.0653751
Ppp1r3d	-0.0885613	3.24295	0.0654793
Rassf1	-0.081233	4.00611	0.0654946
Zfp286	-0.0907213	4.25936	0.0655225
Klc3	-0.165204	1.90906	0.0655658
Klhdc9	-0.153532	3.91698	0.0655659
Cep350	0.125205	6.65244	0.0655665
Gpr152	-0.627279	-2.63855	0.0655757
Csrp3	0.848918	-5.13829	0.0656129
1700012C14Rik	-0.756534	-3.38101	0.0656375
Add3	0.0620462	7.26061	0.0656607
Vmn1r26	-0.306765	-5.92733	0.0656721
Rps17	-0.107105	5.44092	0.0657059
Mzf1	-0.162239	4.07873	0.0657619
Tmem132c	0.268708	2.33116	0.065773
P2rx7	0.167978	3.50486	0.0657944
Tmem161a	-0.0745716	5.21115	0.065829
1700030O20Rik	-0.306743	-5.92733	0.065839
4930567K20Rik	-0.306743	-5.92733	0.065839
Gm13944	-0.839165	-5.08396	0.0658391
Neurl4	-0.0421352	7.11513	0.0658904
Tmed1	-0.0979602	3.69669	0.066035
Gm13212	0.627298	-2.87293	0.0660443
Lmln	0.124818	4.21359	0.0660538
Vwa7	0.38685	-0.273147	0.0660834
Crim1	0.0948362	6.50642	0.0660854
Cym	0.888939	-3.5075	0.0661262
Adipor2	0.100306	6.25629	0.0661494
Trim40	-0.725429	-3.87632	0.0662488
4933434E20Rik	-0.0648395	5.44137	0.0663076
Cacfd1	-0.0537725	5.29392	0.0664428
Atp5s	-0.088727	4.16067	0.0664853
Pcdh7	0.124044	6.48882	0.0665003
Add2	0.0583377	8.86547	0.0665223
Qars	-0.0546872	5.98162	0.0665343
Rfxap	-0.0780355	4.86612	0.0665508
Zcwpw1	-0.177081	3.29967	0.0665625
Kmo	1.1152	-4.35501	0.0666163
Gm8580	-0.661437	-5.49077	0.0666386
Hint2	-0.122024	3.75559	0.0666568
Mutyh	-0.335942	1.01178	0.0667025
Tanc1	0.150929	4.87184	0.0667589
Mesdc1	-0.132559	5.72235	0.0667966
Prpf40a	0.0788296	5.58701	0.0668343
Slc25a28	-0.113611	5.10901	0.0668931
Pcdhga4	0.118029	4.75662	0.0669018
Irx6	-0.416751	-1.99346	0.0669206
Gm438	-0.854789	-4.60632	0.0669474
Ngrn	-0.0844363	5.17595	0.0669551
Nrsn1	-0.102103	8.54314	0.0669914
Ctif	0.0865663	6.28048	0.0670678
Trmt11	-0.119304	2.66208	0.0671276
Mgam	-0.854095	-4.36845	0.067139
Morn5	-0.435074	-1.44495	0.06725
Il4i1	0.450437	-2.35246	0.0674175
Brip1os	0.18652	3.47592	0.0674478
Sntn	-1.20382	-3.26972	0.0674644
Epha6	0.200163	5.07896	0.067499
Gigyf2	0.0546409	6.45925	0.0675603
Nudt13	-0.107017	3.56063	0.0675618
Ikbkg	0.0396794	5.78818	0.0678888
Otog	-0.84246	-4.41111	0.0679334
Tbl3	-0.072	4.72458	0.068021
Gpr88	-0.132984	9.43233	0.0680432
Lbhd1	0.266906	-5.92733	0.0680481
Ovca2	-0.100279	4.25315	0.0681475
Snora47	0.547976	-2.87827	0.068148
Bbs4	-0.047999	6.18217	0.0682055
Kdm6a	0.0586911	5.96436	0.0682591
Uxs1	-0.0672528	4.757	0.0682693
Mir872	0.546319	-5.61281	0.0682869
Tal1	0.219582	0.506835	0.0683413
Rtf1	0.0432541	6.67654	0.0683912
Gm6313	-0.456108	-5.75123	0.0684267
Nccrp1	0.998696	-2.63644	0.0684883
Cyth2	-0.0777656	6.10831	0.0685301
Tpgs1	-0.109646	5.2543	0.0685852
Rnf167	-0.0709373	6.29868	0.0686106
Clec5a	0.393989	1.2596	0.0686168
Ncapg2	0.1365	2.71038	0.0686188
Alms1	0.130995	3.90285	0.0686793
Tmtc2	0.120485	4.10244	0.0687028
Ptpmt1	-0.0989404	4.73198	0.0687914
AU022751	0.814132	-3.94671	0.0688052
Plp2	-0.285424	0.00615378	0.0690374
Gm6981	0.254846	-0.144672	0.0690494
Sall1	0.114612	5.24413	0.0690579
Mdk	-0.129849	3.74328	0.069061
Lce3a	-0.638069	-5.44476	0.0690789
Pgap1	0.127271	6.5964	0.0691051
Loxl1	-0.209515	1.51657	0.0691256
Timp1	0.517893	-1.37271	0.0691479
2310036O22Rik	-0.0732637	5.60352	0.0691663
Rbm15	0.121565	3.74069	0.0691732
C1qtnf2	-0.262071	-0.939732	0.069189
Stub1	-0.0666238	5.89876	0.0692027
Dock1	0.114255	5.01503	0.0692066
Epn1	-0.0577793	8.28095	0.069251
Pxylp1	-0.0787467	4.48192	0.0692758
Tyw5	-0.0967803	3.30414	0.0693559
Isca2	-0.0860205	4.62796	0.0694055
Scnn1a	-0.196059	1.10616	0.0694344
Akap11	0.107902	9.03351	0.0694783
Tra2b	-0.0826399	5.37076	0.0695469
Tmbim1	0.112365	4.70612	0.0695564
Irs2	0.156449	5.78515	0.0696054
Rbpjl	0.302721	-0.0878234	0.0696086
Arid2	0.0922719	5.9303	0.0696522
Zcrb1	-0.0818017	5.00697	0.0697189
Entpd7	0.0924171	3.21503	0.0697427
Lcn9	0.332866	-5.91096	0.0697837
Rfc4	-0.148967	1.72982	0.0698425
Tfec	1.00774	-4.22514	0.0698547
A730090N16Rik	0.583699	-1.75907	0.0698822
Grik4	0.109082	4.54265	0.0699071
Mir7687	0.620732	-5.49077	0.0699117
Ar	0.107437	5.11923	0.0699129
Mtmr10	0.0860982	4.72399	0.069915
Zfpl1	-0.10523	4.5602	0.0699795
Tmem191c	-0.177766	6.29706	0.0699813
Mrps18a	-0.0792482	5.39412	0.0699869
Mlkl	0.717922	-2.05101	0.0699989
Fgd6	0.0939367	4.22208	0.07002
Clec12a	-0.23728	2.88628	0.0700614
Dusp8	-0.0653298	7.76731	0.0701463
Ksr1	0.0792697	5.82362	0.0701565
Gramd1b	0.0892559	6.32292	0.0702655
Mrps34	-0.0866643	4.93857	0.0702739
Abcc12	-0.222188	1.96528	0.0702964
Nrf1	-0.0898837	4.38918	0.0703067
Cnpy3	-0.054929	5.86275	0.0703137
Megf10	0.132074	5.05378	0.0704532
Gm694	-0.314318	0.0451495	0.0704655
Kcnmb1	-0.421231	-0.828028	0.0704816
Brms1	-0.0766737	4.83464	0.0704866
Smpd2	-0.115872	3.83706	0.0704935
Wdr13	-0.0507855	8.24126	0.0706096
Parg	0.0475566	5.5411	0.0706168
Stox2	0.0830426	7.62688	0.0706449
Tnfrsf18	0.374789	0.43662	0.0706618
Lonp1	-0.0640004	6.359	0.0706802
Gbgt1	0.322814	-0.530353	0.0707425
Fam122b	0.141294	2.65229	0.0708071
[truncated: 22,422 more rows]

## Sheet: ETOH(CNO)vH2O(VEH)
Gene ID	logFC	AveExpr	P.Value
Hmgn1	-0.162635	5.8712	4.80958e-06
Siah2	-0.219188	4.06973	5.07715e-06
Ctdnep1	-0.150203	6.12957	6.07849e-06
Sssca1	-0.166241	4.49417	6.61378e-06
Fam207a	-0.151465	5.43279	8.39403e-06
Ube2d2a	-0.129842	5.70691	1.42857e-05
Bcl2l10	1.43678	-5.10307	2.14991e-05
Nap1l1	-0.117747	7.22944	2.41799e-05
Pnrc1	-0.177652	5.0926	2.50872e-05
Rps19bp1	-0.197681	4.14746	3.51953e-05
Ppargc1a	0.321125	5.70548	3.73427e-05
Inafm2	-0.152794	5.20169	3.77165e-05
Meaf6	0.130326	6.16919	4.09424e-05
Mkrn1	-0.10031	7.1524	4.1581e-05
Gpx6	-0.548439	0.557226	4.87851e-05
Nags	-1.78146	-4.30892	5.15969e-05
Galnt18	-0.146419	5.51912	5.46706e-05
Thap11	-0.140262	5.26315	5.82942e-05
Zfp444	-0.140131	5.15952	5.87449e-05
Fat4	0.332169	3.96875	6.81809e-05
Zdhhc7	-0.0972701	5.30431	7.52665e-05
Fam181b	-0.193663	4.18173	8.62984e-05
Tra2b	-0.1891	5.37076	9.48875e-05
Hmbox1	0.368036	4.91145	9.87111e-05
Zbtb37	0.478371	2.89066	9.93714e-05
Scamp4	-0.121985	5.6667	0.000102787
Wrnip1	-0.0986338	6.16882	0.000103959
Lrfn5	0.164569	5.57895	0.000104994
Nab2	-0.1989	5.86913	0.000114627
Trim27	-0.144808	4.81719	0.000122052
Ten1	-0.183397	4.3755	0.000128305
Bnc2	1.24983	-2.27876	0.000135539
Fbxl15	-0.270392	3.99517	0.000138086
Pdpr	0.231418	4.55411	0.00014605
Ccdc137	-0.132619	5.03596	0.000152599
Foxn3	0.345979	3.48994	0.000153954
Zfp622	-0.177851	5.28972	0.000154719
Kcnmb4os1	-0.695216	-1.30461	0.000155898
Trappc10	0.0830885	7.04801	0.000171999
Ip6k2	-0.100428	6.59745	0.000180768
Ddit3	-0.204088	4.93057	0.000181294
Egln2	-0.11884	6.44775	0.000200138
Zbtb2	-0.181568	3.72544	0.00020933
Eif3b	-0.091202	6.75057	0.000209492
Irf7	-1.98091	2.01915	0.000210186
Mx2	-1.3256	1.5332	0.000265983
Tmem109	-0.146803	5.457	0.000266902
Isg15	-1.69017	2.09329	0.000276036
BC048609	1.35493	-4.30232	0.000276232
Banf1	-0.141739	5.44886	0.000285677
Ino80b	-0.202484	3.47917	0.000286441
Cntnap5c	0.440484	3.34943	0.000298056
Tmem178b	0.405625	5.69302	0.000298103
Klf16	-0.183151	6.61281	0.000298531
Btg3	-0.186625	3.26259	0.000298809
Snx29	0.234336	3.3935	0.00030031
Klhl8	-0.137439	5.26931	0.000331628
Oas1b	-1.72078	0.00961806	0.000340921
Gm10714	-1.57783	-2.94546	0.000341087
Fam104a	-0.116457	5.27973	0.000374762
Snx3	-0.11319	7.23488	0.000378877
Mycn	-0.350439	2.01184	0.000379386
Mrps30	-0.130475	4.81943	0.000384678
Pef1	-0.0962395	6.22994	0.000401585
Trpm8	0.798972	-1.82253	0.000405809
Lrrc73	-0.162272	5.01369	0.000414458
Cxcl10	-2.61041	0.42017	0.000417079
Armc10	-0.197336	4.07469	0.000425719
Sap30	-0.281789	1.95719	0.000429483
Specc1	0.165824	6.6066	0.000442028
Rprd1b	-0.0865008	5.56554	0.000464357
Mast4	0.241521	5.60411	0.000470917
Ccdc51	-0.180172	3.03198	0.000478663
1700066J03Rik	-1.58831	-4.50352	0.000509318
Apol9a	-1.86055	-2.69474	0.000510766
Mir9-3	1.31388	-3.63849	0.000511437
Dnajc2	-0.172923	5.189	0.000511805
Srgap3	0.154979	8.57051	0.000519021
Ppp4c	-0.134369	5.13981	0.000523602
Slc18a2	-0.379272	2.64593	0.000533191
Nat14	-0.129716	6.6618	0.000533647
Ubtf	-0.0974186	7.26302	0.000557395
E130309D14Rik	-0.12125	5.53606	0.000558597
Cdkl1	0.174028	3.98416	0.000563718
Arf5	-0.151578	6.69867	0.000581274
Mtr	0.226282	4.24541	0.000598939
Eif1	-0.137603	7.45871	0.00060109
Abca8b	0.205521	5.29721	0.000603188
Exosc4	-0.113309	4.52865	0.000606908
Ehbp1l1	-0.194426	5.96029	0.000609068
Epb4.1l4aos	-0.277746	2.39962	0.00061773
Exosc7	-0.125227	4.33004	0.000621907
Set	-0.106805	6.08124	0.000624721
Pdzd4	-0.0814198	7.53193	0.000626406
Ppm1g	-0.0878208	6.26826	0.000642885
Atp8a2	0.299754	4.99717	0.000647496
Tmem158	-0.26216	7.43875	0.000689598
Xpo5	0.0999113	6.0462	0.000709784
Gm13889	-0.166546	5.31111	0.000713648
Btbd17	-0.176352	3.72104	0.000724197
Atf5	-0.307782	3.91005	0.000734281
Sertad1	-0.281651	2.93794	0.000734291
Mir344-2	0.855458	-0.68607	0.000740761
Usp18	-1.5609	1.76798	0.00074345
Glrx3	-0.174632	2.97754	0.000769856
2510039O18Rik	-0.119622	4.88298	0.000778243
Gpr180	-0.1075	4.68083	0.000787405
Tex264	-0.0925163	6.08182	0.000791616
Ifi27l2a	-1.72381	0.978054	0.000795094
Xrn1	0.248798	4.99183	0.000803444
Plxna4	0.251841	7.27477	0.000811102
Gm1673	-0.300319	4.15875	0.0008143
Pde11a	0.559508	2.7033	0.000819811
F8a	-0.176302	4.08261	0.000823548
Trpc5	0.466516	3.36371	0.000828886
LOC100862268	0.423033	1.84776	0.000830219
Nr2f6	-0.235016	4.9195	0.000837947
Ogfr	-0.133275	5.61894	0.000837972
Ccl5	-2.41212	-0.469924	0.000842105
Timm50	-0.123457	4.62494	0.000842705
Kdelr2	-0.131249	4.5056	0.000848146
Fbxo46	-0.133323	3.89872	0.000862805
Pgrmc2	-0.102812	6.54215	0.000864968
Tmem231	-0.125073	4.77958	0.000867365
Prr7	-0.262586	5.32082	0.000868789
Papd7	-0.10201	5.84024	0.000871193
Mta3	0.234015	5.19531	0.000896752
Shb	-0.348787	4.21851	0.000913315
Cdc37l1	0.198267	7.15649	0.000928589
Mir181a-2	0.822614	-5.716	0.00093414
Rnf10	-0.0917369	7.88253	0.000937899
Ifit1	-1.66533	2.57676	0.000950779
Ripk4	-0.333819	1.04149	0.000972637
Eif3d	-0.0892623	6.26806	0.000974427
Cnga3	0.64462	-1.00251	0.000978924
Pwwp2b	-0.171907	4.56823	0.000999432
Tdrd7	-0.106524	5.85378	0.00100695
Mepce	-0.104408	5.88924	0.00101416
Mvd	-0.228772	3.66076	0.00102072
Hnrnpll	-0.0725618	6.05276	0.0010279
Ier5l	-0.302667	4.21301	0.0010327
Rbmxl1	-0.139191	3.79627	0.00103783
Akt1s1	-0.129131	5.45994	0.00103959
Tmc7	0.242328	4.04108	0.00104273
Gm29684	-1.44092	-4.22717	0.0010548
Tmed2	-0.171958	3.66665	0.0010636
Wdr74	-0.14014	4.49657	0.00106482
Tenm1	0.412961	5.94532	0.00107949
Mx1	-1.74737	-0.0157106	0.00109172
Comt	-0.169308	6.62834	0.0010977
Tulp4	0.165066	6.6101	0.00111236
Sel1l	0.130495	7.84338	0.00114455
Hist3h2ba	-0.209477	3.96799	0.00114609
Klc3	-0.305831	1.90906	0.00114893
Phf23	-0.136635	5.58835	0.00115099
Nosip	-0.091018	5.70076	0.00115427
Dusp14	-0.202109	5.17954	0.00116526
2410006H16Rik	-0.246708	4.48691	0.00116824
Sac3d1	-0.164763	3.42649	0.00117284
Vps13c	0.256594	6.65577	0.00117325
Sod1	-0.113571	7.3286	0.00118657
Med9	-0.10283	5.65159	0.0012343
Urod	-0.103769	5.31834	0.00125663
Cfap20	-0.129954	5.7053	0.00126991
Mbd3	-0.103385	6.70671	0.00131475
H2afx	-0.164306	5.10157	0.00134969
Gadd45g	-0.190531	3.45014	0.00135686
Sox6	0.230954	4.97068	0.00136179
Raly	-0.117891	6.43965	0.00137119
Slc4a8	0.272267	6.74496	0.0013829
Fdx1	-0.157743	3.60935	0.00138651
Ccrn4l	-0.106564	5.77999	0.00139208
Fam53a	-0.138488	4.61945	0.00141807
1700008K24Rik	1.27679	-3.54547	0.0014211
Oasl2	-1.75507	3.40061	0.00145875
Fam135b	0.321559	4.61409	0.00146532
Arntl	-0.141111	5.07669	0.00150385
Taf1	0.0975609	6.88435	0.00150819
Zfp787	-0.142372	3.78001	0.00150826
Oas1g	-1.97479	-2.582	0.00152225
Zbtb45	-0.088728	4.70518	0.00152754
2310036O22Rik	-0.130853	5.60352	0.00155493
Abhd17a	-0.177178	6.64411	0.00155942
Tmtc2	0.212466	4.10244	0.00157945
Rnf214	0.0821153	6.30469	0.00158045
Il1rapl1	0.421936	3.05372	0.00158353
Gm16432	0.814393	-0.227553	0.00159569
Lrrc36	-1.62397	-1.41934	0.00160501
Hif3a	0.458523	3.29976	0.00160886
Unc5c	0.168071	5.61071	0.00162359
Hist1h4j	-0.956542	-3.26165	0.0016303
Ubap1	-0.0744568	5.76247	0.00163274
Elavl1	-0.0917064	6.57654	0.00164217
Cdkn1a	-0.343367	3.71558	0.00164608
Akt2	-0.129089	6.19966	0.00166027
Zpr1	-0.0948732	5.27328	0.00166204
Greb1	0.410517	1.30843	0.00166998
Sorl1	0.275626	7.92589	0.00169386
Thop1	-0.0985501	5.76937	0.00171274
Mir681	1.26345	-4.36139	0.00171692
Mir7212	0.693284	-5.78645	0.00171924
Lrriq1	0.29101	1.58348	0.00172988
Kif3a	0.0871575	7.90691	0.00173077
Tmem223	-0.151766	4.57939	0.0017434
Rab40c	-0.132457	5.87284	0.00175117
Tmem198	-0.146965	5.75303	0.00176915
Zfp954	-0.161413	3.71215	0.00177461
Ndufb10	-0.11222	6.63899	0.00177531
Atp2b3	0.128822	7.54871	0.00179138
Map3k14	-0.151453	3.36169	0.00180476
Smn1	-0.0976156	4.00391	0.00180481
Snord64	0.429486	-0.169218	0.00180631
Ptprf	0.108246	7.4372	0.0018124
Fam35a	0.185468	3.0065	0.00181332
Cry1	-0.138328	5.41323	0.00182157
Kif1b	0.128274	9.93435	0.00182424
Vrk3	-0.104113	4.80968	0.00182591
2610507B11Rik	0.0528854	8.54733	0.00183562
Tmem41a	-0.123372	4.44343	0.00184712
Fam192a	-0.0873396	5.61531	0.00184945
Pdf	-0.106926	4.97	0.00186457
Gnb2	-0.114047	8.53821	0.00187031
Tnr	0.292572	6.51344	0.00187515
Slc36a4	0.204712	4.93561	0.00188028
Stt3b	-0.113551	6.66873	0.00188604
Nup62	-0.0940352	5.01832	0.00188611
Sil1	-0.150097	4.74671	0.00188836
Cenpv	-0.139996	4.65744	0.00189228
Ifit3b	-0.795426	3.2867	0.00191812
Sf3b5	-0.156713	5.07478	0.00192141
Rce1	-0.146958	4.4068	0.00192563
Emc6	-0.115597	5.01123	0.0019466
2900041M22Rik	0.665751	-1.46657	0.00198082
Uggt2	0.14759	5.1664	0.00200342
Ngdn	-0.137253	4.47408	0.002025
Kdm6a	0.101008	5.96436	0.00202816
Etohi1	0.425706	4.72521	0.00203488
Ppie	-0.162544	3.76064	0.00205396
Nrtn	-0.559042	0.444344	0.00205811
Ppp4r2	-0.0877672	5.25604	0.00207322
Tmem245	0.365187	4.96426	0.00210344
Trak2	0.19329	8.19841	0.002104
Bst2	-1.46546	2.52419	0.0021077
5930430L01Rik	0.410815	1.95301	0.00211505
Ccdc85b	-0.211961	6.52203	0.00213678
Exosc6	-0.181262	2.95249	0.00214388
Ifi44l	-1.59405	-0.324287	0.00215745
Naa30	-0.0782944	5.6989	0.00216784
Snip1	-0.0940508	4.06892	0.00217053
Ccdc115	-0.146556	4.12704	0.002181
Tcp11l1	0.417745	3.75041	0.00218577
Cmip	0.12409	8.17821	0.00218753
Gm5595	-0.29318	2.54668	0.00218905
Kcnd3	0.161252	6.63036	0.00220111
Grin2b	0.664009	6.07305	0.00222144
Dzank1	0.126851	8.9233	0.00223595
Exoc6b	0.0837976	6.76289	0.00224251
Aff2	0.324687	3.42809	0.00226169
Fam89b	-0.142955	5.17547	0.00226714
Fdx1l	-0.283812	2.25585	0.00227521
Wipi2	-0.0515695	7.06463	0.0022885
Ttll6	-1.94673	-2.70096	0.00229097
Cxxc4	0.155107	5.50078	0.00230521
Tet1	0.210633	4.40399	0.00233117
Rtp4	-1.14256	1.70164	0.00233884
Gas5	-0.139536	7.08918	0.00234084
Fam84b	-0.273685	3.21059	0.00234285
Dmxl2	0.148649	8.34938	0.00237185
Steap2	0.368516	3.89682	0.0023851
Alox8	0.673531	1.10164	0.00239673
Akr7a5	-0.15493	4.27799	0.00240492
Slc7a2	0.135057	5.05654	0.00241915
Upk2	-1.0524	-5.3851	0.00242901
Arid5b	0.264994	4.42742	0.0024375
Edf1	-0.145202	6.00048	0.00245515
4930517E11Rik	-0.831464	-5.716	0.00245546
Irf9	-0.690158	4.24553	0.00246316
Tmem208	-0.133266	4.24984	0.00246984
Ifi44	-1.61561	1.80222	0.00248782
Adra1a	0.263313	3.78645	0.00248986
Sh3bgrl2	0.273436	4.4131	0.00249088
Slitrk4	0.28831	5.00668	0.00250961
Hipk2	0.475781	5.22263	0.00252347
C530008M17Rik	0.246791	6.05911	0.0025388
Urgcp	-0.0647853	6.5141	0.00254855
Cdc42ep3	-0.175836	4.96675	0.00254976
Gcgr	-1.10494	-5.47192	0.00256954
1700054A03Rik	1.3221	-4.5365	0.00257649
Kcna2	0.156602	7.83312	0.00258166
Aven	-0.197133	2.67613	0.00259409
Slc26a2	0.249389	2.51702	0.00259765
Ceacam15	1.19302	-4.65506	0.00260448
Dedd	-0.105822	5.13154	0.00263414
Snhg8	-0.238299	4.24282	0.00265168
Fam216b	-1.80033	-1.07732	0.00265768
Rbm42	-0.128501	5.75582	0.00267744
Atf3	-0.654445	0.362051	0.00269127
Mlf1	-0.851166	-0.826146	0.00269152
Ndufs3	-0.108075	5.72199	0.00269243
Gpr19	-0.11509	4.32644	0.00269608
2019-03-11	-0.26559	1.59994	0.00269924
Ocel1	-0.169286	3.63158	0.00270223
Tbc1d9b	0.126851	8.18148	0.00270428
Magohb	-0.310041	2.41444	0.00271497
Ifi27	-0.557342	5.06376	0.00272898
Phb2	-0.0845621	6.1196	0.00273252
Mapk14	-0.0934378	6.76705	0.00274153
Cox10	-0.10915	4.95589	0.00274294
Zfp677	0.296281	0.963637	0.00275815
Clmn	0.176319	6.47161	0.00280058
Tanc1	0.248104	4.87184	0.00284028
Clcn6	0.119157	6.74051	0.00285062
Eif2b5	-0.0979781	5.95502	0.00285349
Dleu2	-0.236129	2.59289	0.00287297
Grwd1	-0.125147	4.13747	0.0028822
Slitrk3	0.141821	6.16797	0.00288691
Gm38666	0.691939	-2.29894	0.00289339
Oasl1	-1.37711	-1.48181	0.00289387
Mad1l1	-0.141535	4.07497	0.00289393
Eef1d	-0.117092	5.86971	0.00291923
Tpgs1	-0.182856	5.2543	0.00293879
Slc9a7	0.323677	5.00696	0.00294154
Lnpep	0.44464	5.75764	0.00294188
Dusp8	-0.108804	7.76731	0.00294377
Iqca	-1.0238	-0.61498	0.00294771
Ccdc92	-0.0796506	6.49942	0.00296026
Smarcb1	-0.108568	6.14343	0.00296319
A3galt2	-0.802327	-1.10956	0.00298176
Celsr2	0.17049	8.1865	0.0029825
Wdfy3	0.193493	8.35817	0.00298416
Kcnmb1	-0.727053	-0.828028	0.00298463
Vkorc1	-0.178832	3.64419	0.00298508
Tbc1d10a	-0.119061	4.71488	0.00299109
Ngef	-0.162155	9.04075	0.00299205
Uck1	-0.108119	4.7233	0.00299649
Rfxap	-0.128674	4.86612	0.00303271
Rpl34	-0.275397	0.768105	0.003049
Dph2	-0.125898	3.85048	0.00304961
Brms1	-0.128154	4.83464	0.00307741
Baz2b	0.196512	5.5645	0.00308817
Irf2bp2	-0.146341	5.24881	0.00312752
Sntn	-2.01302	-3.26972	0.00313173
Ndufab1	-0.225247	3.11756	0.00313939
Nxph4	-0.6254	2.99452	0.00313966
Klhl26	-0.0772028	5.99546	0.00314153
Pih1h3b	-1.42487	-4.82266	0.0031625
Irf2bp1	-0.106814	6.01382	0.00317875
Stambpl1	-0.156133	3.88617	0.00318521
Srf	-0.116447	6.4805	0.00321645
Pacsin2	0.102268	6.26716	0.00322231
Daxx	-0.108737	4.76553	0.0032721
Tnpo1	0.228074	5.70966	0.00327345
St8sia1	0.228039	5.74714	0.0032758
Scn2a1	0.182903	8.74652	0.00327762
Fxyd2	-0.293137	1.73608	0.00332698
Psmg4	-0.149429	3.2653	0.00332779
6030443J06Rik	0.619623	1.78009	0.00335144
Pggt1b	0.166148	3.94177	0.00336524
2810442N19Rik	0.683467	-1.27845	0.00337586
Soga3	0.188781	6.4981	0.00338605
Bloc1s2	-0.162748	3.57292	0.00338825
Mul1	-0.0860474	5.69719	0.00341247
Fam134c	-0.0816167	6.44745	0.00342399
Melk	-0.561819	-0.042223	0.00344332
Fam124a	-0.172731	5.00282	0.00346173
Snrnp40	-0.105738	4.63302	0.00346734
Morn5	-0.711974	-1.44495	0.00348685
Ttll5	0.110736	4.86933	0.00348765
Ifitm3	-0.977887	3.2704	0.00350482
Rrp7a	-0.0943805	6.14419	0.00353135
Rxfp3	0.432465	1.79628	0.00353338
Coq4	-0.104006	4.2959	0.00353598
Setbp1	0.189851	5.48827	0.0035548
Unc119b	-0.0934099	5.426	0.00355608
Mak16	-0.0885853	5.02832	0.00356052
Anapc13	-0.15569	4.40691	0.00356057
Rapgef5	0.221326	6.52777	0.00357372
Mknk2	-0.118654	5.72799	0.00358847
Unc80	0.160268	8.72691	0.00360506
Cdk20	-0.133715	4.02401	0.00360625
H2afj	-0.218819	4.491	0.00362798
Ifit3	-0.941393	3.97833	0.00363111
Gm7134	1.23314	-4.02789	0.00365993
Arfgef3	0.278816	6.7867	0.00368326
Chd3	0.109886	9.86152	0.00370567
C1qtnf4	-0.267632	7.04219	0.00376039
Ddost	-0.0841882	6.89785	0.00377026
Sp9	-0.235204	4.80182	0.00377427
Ralgapa1	0.119876	7.65422	0.00378424
Zbtb20	0.625684	4.18807	0.00378559
Hyal6	0.560921	-5.85689	0.00378765
Fam21	0.097717	6.86077	0.00381859
BC005561	0.281866	4.30406	0.00382518
Ccdc86	-0.13709	3.04283	0.00383709
Itsn1	0.119186	7.68723	0.00383731
2019-03-07	0.0941981	5.81214	0.00386999
Kidins220	0.0869962	8.91999	0.00389956
Smad9	0.204931	3.78843	0.00391155
Mrs2	0.115472	5.13021	0.0039168
Prkrip1	-0.0998744	4.07895	0.00392147
Jmjd4	0.133647	5.43592	0.00392408
Phactr2	0.244875	4.10921	0.00395108
Pmepa1	-0.193558	6.58791	0.00397583
Trpm3	0.273618	5.51247	0.00398068
Rbpjl	0.478162	-0.0878234	0.004061
Mrps35	-0.111408	4.06802	0.00408277
Ap5m1	0.107861	4.74518	0.00409904
Ssbp4	-0.141698	7.54112	0.00410209
Utrn	0.156584	6.91934	0.00411134
Cdh2	0.172911	6.68777	0.00411218
Ccdc153	-1.28177	-0.0419354	0.00412559
Grpel2	-0.101901	4.37244	0.00412742
Ankmy2	-0.0716039	5.86536	0.0041912
2410004P03Rik	-0.953044	0.254361	0.0041948
Maf1	-0.10591	6.18956	0.00419874
Eri3	-0.089328	7.04767	0.00419954
Clca4a	0.885465	-5.59396	0.0042122
Agbl4	0.232857	2.68661	0.00421639
Eml6	0.209549	4.92736	0.00422128
Timp2	0.108203	8.75844	0.00422341
B4galt3	-0.123595	5.50727	0.00425007
Rpp25l	-0.144599	3.81531	0.00425819
Fgfr3	0.118027	7.03693	0.00425981
Ksr2	0.351119	5.01896	0.00426791
Acot1	-0.233029	2.69277	0.00427816
Depdc5	0.090513	6.1749	0.00428072
D130040H23Rik	0.271153	2.43054	0.00428243
Noc3l	0.0874173	4.3472	0.0042844
Nadk	-0.0822239	6.43387	0.00429519
Blvrb	-0.193679	3.1117	0.00429862
Wnt2	-0.248531	4.06618	0.00430202
Josd1	-0.085429	6.4285	0.00430968
Cped1	0.314976	0.794366	0.00431972
Fam118b	-0.104523	4.39464	0.00433098
Dennd4c	0.16523	4.56302	0.00433803
Slc25a30	0.14696	3.1236	0.00437218
Arhgdia	-0.0925728	8.15084	0.00438439
Epm2aip1	0.125539	7.82656	0.00440069
Slc38a11	0.380753	0.386362	0.00441758
Gm14305	0.465249	3.43758	0.00441852
Ift57	-0.111538	5.92916	0.00443936
Gle1	-0.0575677	5.75783	0.00445389
Pcdhga4	0.184318	4.75662	0.00447669
Tysnd1	-0.176193	4.0751	0.00447993
Mdm2	-0.0982483	5.87062	0.00449148
Ddit4	-0.15042	5.33197	0.00449793
Bri3	-0.15793	4.4406	0.00453555
Jund	-0.17773	7.04186	0.00453697
Slc16a4	0.310519	1.5283	0.00454573
Nrip1	0.288594	4.74104	0.00455795
Sybu	-0.0540822	6.67458	0.00459306
Grin2a	0.446755	3.99074	0.00459434
Slc17a5	0.109599	4.40205	0.00459505
Rwdd1	-0.122458	3.77945	0.00461262
Pabpc5	0.287791	1.57607	0.00462944
Zfp428	-0.166524	5.11545	0.00463705
Tbcc	-0.129023	4.21976	0.00465017
Srsf3	-0.115071	6.61038	0.00465672
Ccdc121	-0.900174	-1.19276	0.00466375
Prelid2	-0.950828	-2.69631	0.00468629
Hc	-0.643422	-1.46853	0.00470713
1110065P20Rik	-0.176066	4.4797	0.00471209
Ube3a	0.210345	6.6827	0.00471716
Ces4a	1.01996	-5.38796	0.00472557
Scnn1a	-0.313355	1.10616	0.00476506
Thoc2	0.124325	6.35933	0.00480886
Ddx60	-1.18104	1.5384	0.00481869
Capn10	-0.0926847	4.83017	0.00482425
Gprin3	0.37828	5.4082	0.00482441
Csnk2a1	-0.0868945	5.92069	0.00483631
Mir6413	0.559416	-5.85689	0.00484145
Epg5	0.144819	6.43838	0.00485761
Tpp2	0.0968532	6.10777	0.00486688
Tubgcp5	0.0876826	5.48552	0.00486978
Rasl2-9	0.7996	-2.36208	0.00489262
Pygo2	-0.0870125	5.85408	0.00489816
Disc1	0.51361	-0.073333	0.00492756
Tesk2	-0.16438	2.24737	0.00494301
Bcl7b	-0.0742136	5.6758	0.00495667
Pcdhgb1	0.253012	2.88876	0.00497886
Ptges3l	-0.284942	1.09285	0.0049889
Bmyc	-0.106996	5.4602	0.00503089
B4galt4	-0.0966604	4.3964	0.00503624
Ubac1	-0.0799345	5.55406	0.00504218
Gabrb2	0.227832	8.21767	0.00509613
Slc25a25	-0.0935057	6.47977	0.00510796
Psmb4	-0.125649	6.89013	0.00511788
Otulin	-0.14187	3.89696	0.00511963
Scn3a	0.151347	6.86218	0.00511984
Zfp9	0.154662	4.60547	0.00512955
Egr4	-0.333014	4.55306	0.00513403
Mir30c-1	1.06762	-5.21146	0.0051568
Xpo4	0.210548	3.21121	0.0051646
Grm1	0.212308	6.05892	0.00520691
Atg14	-0.0946555	5.19054	0.00521025
Pakap	0.42026	0.325068	0.00523214
Ankrd66	-0.758548	-1.51425	0.00525568
Sort1	0.111907	8.8892	0.00533418
Fkbp2	-0.129443	5.81787	0.00534771
Acbd6	-0.103703	5.54424	0.00535224
Catip	-0.566871	0.428058	0.00536288
Kctd3	-0.0686644	6.2438	0.00537158
Igip	-0.221542	5.75653	0.00538491
Prepl	0.132077	8.58543	0.00542529
Dpy19l4	0.199789	4.69539	0.0054261
2310011J03Rik	-0.128202	4.92991	0.00543895
Mlf2	-0.0888205	8.71556	0.00544726
Nob1	-0.0999649	4.92167	0.00546895
Ppp1r8	-0.0943504	5.53402	0.00547197
Shf	-0.138842	5.0884	0.00548637
Cyp4x1	0.246587	2.71287	0.0054954
Mir130a	0.759747	-5.68325	0.00553667
Dsc3	0.709903	-0.474313	0.00554516
Cnep1r1	-0.0867315	5.04059	0.00556651
Eif3f	-0.136578	6.97633	0.00557081
Caly	-0.083758	7.85982	0.0055953
Spa17	-0.74237	0.968888	0.00560338
Lmnb2	-0.140698	4.92231	0.00561016
Lgi3	0.194126	6.05751	0.00561626
Rpusd4	-0.237473	3.24407	0.00561651
Sytl5	0.323142	4.92899	0.00562158
Fam199x	0.184105	3.90201	0.00562855
Uprt	0.335834	2.32715	0.00564389
Gm867	-0.472869	-0.177754	0.00567272
4921525O09Rik	0.841607	-1.40268	0.0056968
Erbb4	0.380482	4.82721	0.0057035
Lrrc7	0.242135	7.31078	0.00573709
Polr2i	-0.154616	4.01649	0.00574258
Acaa1a	-0.15215	4.28283	0.00575948
Sppl3	-0.0711075	6.20008	0.00576678
Phospho2	-0.133924	4.79005	0.00578092
Akap9	0.188951	8.15026	0.00585387
BC051019	-1.31711	-3.08114	0.00591265
Kif21a	0.100889	8.13921	0.00593376
Epb4.1l4b	0.284317	3.12753	0.00595861
Nme9	-1.6244	-3.46764	0.00597315
Lgals3bp	-0.736512	5.01567	0.00603583
Il17d	-0.187939	3.60902	0.00604434
Cep128	-0.264497	3.28099	0.00605195
Npffr2	0.855605	-1.74353	0.00605453
Trim34a	-0.770961	1.02985	0.00605828
Dnali1	-1.18779	-0.172674	0.00608278
Uspl1	-0.108908	5.42246	0.00609473
Noa1	-0.0950844	4.37474	0.00610125
Atf7ip	0.138913	6.2773	0.00610408
4930593C16Rik	1.17109	-4.7354	0.00610619
Sfrp2	0.456123	1.0004	0.00610949
Ptov1	-0.112789	7.25205	0.00611312
Hdac5	-0.110738	7.67582	0.00611374
1110015O18Rik	0.46672	0.105343	0.00611826
Pcgf5	0.162358	3.63371	0.00617785
Nub1	-0.0593528	7.21811	0.00620108
Parm1	0.261773	4.76988	0.00621452
Kctd16	0.287814	4.26373	0.00622322
Oaz1	-0.164272	3.20457	0.00622745
Cpeb3	0.193042	6.39131	0.00623355
Zfp35	-0.162395	4.65211	0.00624635
Cox14	-0.13061	5.63342	0.00625013
Pou3f4	0.22402	4.55736	0.00626338
Fhit	-0.195791	2.08225	0.00627385
2610028E06Rik	0.798851	0.419292	0.00628438
Grid2	0.19734	4.23949	0.00628864
Clasp1	0.10332	7.27308	0.00628882
Mrpl28	-0.129275	5.28943	0.006314
Wash1	-0.134637	5.16024	0.0063196
Tmem8c	-0.809864	-2.42872	0.00633586
Mxra8	-0.353623	3.66538	0.0063728
Klf12	0.255137	5.37748	0.00637335
Prss56	-0.619117	0.348071	0.00641734
Angptl6	-0.173959	3.11697	0.00643153
Zbtb38	0.172458	5.49469	0.00644131
Eif4g1	0.0621257	8.29044	0.00644551
Exosc3	-0.121945	3.11336	0.0064504
Tmem160	-0.192698	3.84302	0.00645669
Ptprg	0.149521	6.71043	0.00645784
Fosl1	-0.662988	-2.63818	0.00646486
Tdrd5	0.493676	0.305457	0.00646595
2410004B18Rik	-0.117128	4.27617	0.00647307
Commd4	-0.143277	5.21391	0.00647993
Pxylp1	-0.11952	4.48192	0.00649424
Tnfsf9	-0.385791	0.97184	0.00653193
Mapk8ip2	0.0698391	8.19196	0.00653505
Nr2c2	0.176757	6.40566	0.00656566
Hcn4	0.402164	2.23019	0.00656859
Zfp474	-1.76079	-3.02755	0.00659792
Dapk3	-0.118305	5.20423	0.00660678
Ak7	-0.597689	1.25438	0.0066187
A930003O13Rik	0.370732	0.467914	0.00663047
Ern1	0.207	3.29031	0.00667511
Gm10778	-0.471099	-1.38551	0.00669049
Pinlyp	-1.22607	-4.56467	0.00670612
Rapsn	-0.336879	0.909308	0.00671889
Sox21	-0.217861	3.47495	0.00674318
Vmn2r29	-0.536203	-1.01734	0.0067594
Zfp553	-0.0817572	4.67395	0.00678381
Tubg1	-0.138045	5.26184	0.00679778
Eef1g	-0.144028	6.11087	0.00679853
Bet1l	-0.124304	4.64548	0.00680965
Ttbk2	0.16282	7.19348	0.00681275
Camta1	0.11765	8.35558	0.0068186
Zfhx4	0.258072	5.15927	0.00681902
Ifih1	-0.762193	2.25821	0.00682556
Itgad	0.6183	-2.07203	0.0068273
Edc3	-0.0668443	5.40693	0.00684965
Polr2f	-0.152744	4.74087	0.00685319
Qrfpr	0.552257	0.615385	0.00686804
Synj1	0.105626	8.86023	0.00687856
Rasgrf2	0.279798	6.10276	0.0069227
Adprhl2	-0.125203	4.56597	0.00692595
Aplf	-0.119993	3.16449	0.00692836
Dbndd2	-0.099321	7.29274	0.00693834
Myo5a	0.1185	9.58076	0.00698119
Tnrc6b	0.192347	7.28416	0.00699717
Mcfd2	-0.0943171	6.47437	0.00706056
Gramd1b	0.133124	6.32292	0.00710869
Dnajc24	0.144066	2.95415	0.00713799
Foxa1	0.69348	-5.77007	0.00714171
Tmem263	-0.106294	5.78162	0.00714447
Serp2	-0.119414	6.32927	0.00717626
Med8	-0.137257	3.89613	0.00717783
Pygo1	0.242747	3.87663	0.00718463
Gtf2f1	-0.0968267	6.08394	0.00718464
Bsdc1	-0.06618	6.25908	0.00720413
Ptprz1	0.194694	8.05268	0.00722433
Ank1	0.21969	5.75829	0.00722726
Gm6578	-0.769865	-3.18397	0.00725137
Ubxn6	-0.0858464	6.50991	0.0072535
Pcsk1n	-0.248976	8.55259	0.00725714
Mtch1	-0.0717066	8.87147	0.00728874
Ocstamp	-1.02234	-4.94022	0.00738111
Esr1	0.411402	1.99205	0.00738501
9330117O12Rik	0.396767	1.49895	0.00738513
Samd1	-0.131851	4.783	0.00739273
Zfp618	0.295131	1.52928	0.00741159
Echdc3	-0.404569	-1.05991	0.00746041
Dap3	-0.0692055	6.28885	0.00746157
Clcn5	0.267279	3.24788	0.00748456
Herc2	0.108529	8.51771	0.00750746
Atxn7l1	0.105219	4.96998	0.00754317
Lmbrd2	0.303097	5.48077	0.00755192
Sacs	0.400524	3.45997	0.0075757
Fbxl14	-0.0892617	5.2454	0.00757641
Trim25	-0.384987	4.23852	0.00758332
Rnf166	-0.15963	5.38313	0.00760489
Myoz3	-0.83439	-5.50714	0.00763599
Cops8	-0.064366	6.71467	0.00763974
Kcnma1	0.211082	6.5794	0.00764256
Gpatch4	-0.0990112	4.41629	0.00766004
Rxrb	-0.0834071	6.30521	0.00767069
Tat	-1.1691	-4.4785	0.00768869
Spef1	-0.151462	3.16693	0.00769465
BC003965	-0.0785684	4.97228	0.00770077
Ppp1r12b	0.233524	5.88454	0.00771851
Eif3k	-0.0881652	6.22183	0.00773312
Pop5	-0.136085	5.12355	0.00779538
Oas1a	-1.19356	0.0528076	0.00783985
Lsm4	-0.139466	4.59835	0.0078661
Grin3a	0.281557	5.85648	0.00790607
Slfn2	-1.05052	0.538285	0.00790618
Hmgb1-rs17	1.14547	-5.20253	0.00793381
Dgke	0.135487	6.25719	0.00793427
Plcxd3	0.358425	3.87361	0.00795558
Gtf2h1	-0.0927288	5.67909	0.00796383
Cdh20	0.179254	3.73804	0.00797508
Dnajb14	0.324655	4.53666	0.00798807
Bbc3	-0.26873	2.99534	0.0079953
Tbc1d22a	-0.0752201	5.39279	0.00800368
Map1a	0.13081	10.3869	0.00802528
4933401D09Rik	-0.821337	-5.63165	0.00804086
Mre11a	0.135557	3.92063	0.0080544
Ids	0.1061	9.33241	0.00805531
Tex30	-0.233559	1.71823	0.00807315
Def8	0.0813689	6.05422	0.00807812
Dgkh	0.309792	5.53832	0.00808217
Rps6ka4	-0.0957692	5.99314	0.00808995
Kcnk9	0.364587	3.21342	0.00809401
Cxcl11	-1.60003	-1.71566	0.00810391
Cbl	0.272359	5.78454	0.00816078
Psmd3	-0.0846624	7.11557	0.00819042
Cdhr3	-1.01529	-0.332305	0.00819188
Rnf114	-0.0951789	6.24927	0.00819367
Cacfd1	-0.0778822	5.29392	0.00820216
Mrps2	-0.0801198	5.18235	0.00825845
Med26	-0.128981	3.6479	0.00828911
Zfp652	0.207197	4.65706	0.00829921
Shisa3	0.956415	-2.27513	0.00830216
Keap1	-0.0730307	6.55114	0.00833537
Cbr3	-0.171366	4.88609	0.00834744
Dtymk	-0.111646	4.50745	0.00837879
Stx1b	0.160855	7.83811	0.0084001
Mettl23	-0.157801	3.50444	0.00841705
Rint1	0.117878	4.42156	0.00842677
Elof1	-0.128257	5.02177	0.00843594
Ssr2	-0.100252	5.8391	0.00844338
Fgf1	0.160874	6.20827	0.00845962
Dohh	-0.109263	5.75169	0.00849341
1700102P08Rik	-0.384778	0.307682	0.00849959
Tmem236	-0.810373	-1.96864	0.00850807
Ntrk2	0.130309	9.67692	0.00852192
Prdm11	0.273812	1.8233	0.0085332
Ikbkg	0.0572617	5.78818	0.0085508
Tnks	0.161567	6.94855	0.00856228
Icam5	-0.132869	8.31903	0.0085694
2310033P09Rik	-0.143163	3.74415	0.00857234
BC094916	-1.42198	-4.30013	0.00857275
Car3	-0.955752	-2.20959	0.00857394
Asb2	-0.424836	1.30862	0.00859106
Rnf185	-0.0792815	5.38714	0.00859182
Gm11974	-0.261164	1.08669	0.00866126
Adra2c	-0.195949	5.81133	0.0086881
Dct	-0.813096	-1.84755	0.0086902
Srp68	-0.0672349	6.36181	0.00871146
9230117E06Rik	1.13463	-4.18647	0.00873255
Ube2h	-0.0657959	6.4195	0.00873615
Ergic3	-0.0808541	6.73148	0.00874122
Limch1	0.101859	7.26968	0.00874249
Ywhaz	-0.092564	8.97062	0.00876313
Glra1	0.98712	-1.88471	0.00878078
BC055111	-1.14477	-3.03356	0.00881754
Myl6	-0.115141	6.29466	0.00881792
Ppm1l	0.280366	5.58788	0.00882948
Wdr46	-0.110957	3.81626	0.00883426
Pcp4	-0.183625	8.18586	0.00884472
Bsg	-0.0783524	8.39752	0.00886612
Slc25a29	-0.124867	3.91903	0.00888026
Pcdh12	-0.628495	-1.80735	0.00889023
Igdcc4	0.138773	5.57296	0.00890065
Rsrc2	-0.087409	6.05525	0.00890758
Tbc1d5	0.0720872	5.56421	0.0089093
Mrfap1	-0.0862539	7.66202	0.00893443
Stk32c	-0.122221	7.25263	0.00895074
Zfp943	-0.0901104	4.34063	0.00895116
Sema3c	0.323923	4.45869	0.00899552
Syf2	-0.111545	5.6648	0.00900268
Mesdc1	-0.189852	5.72235	0.00900545
Egr1	-0.300778	7.54455	0.00904993
Ptch1	0.219715	6.45416	0.00905485
Ing2	-0.119366	4.47592	0.00909325
Drc7	-0.59468	0.567932	0.00910783
Fstl4	0.211275	4.57282	0.00911225
Mrps26	-0.107142	5.34681	0.00914179
Il1rap	0.176904	4.64405	0.00916446
Odf3b	-0.821224	-0.133101	0.00917904
Pcdh7	0.176018	6.48882	0.00918045
Ppp1r3d	-0.126513	3.24295	0.0092216
Snora30	0.77467	-2.34967	0.00922723
Gatsl2	0.162701	6.86639	0.00924471
Gm19434	-1.09212	-4.94554	0.00927052
Polr2j	-0.124735	4.74962	0.00927266
Bloc1s4	-0.129295	3.51399	0.00930739
Arhgef12	0.113074	8.41003	0.00935347
Tomm40	-0.0820396	5.88448	0.00935598
Vasn	0.394004	2.95906	0.00937945
Ogfod1	0.0926807	7.39288	0.00941766
Gde1	-0.102733	7.4948	0.00942326
A630033H20Rik	0.447708	-1.01636	0.00943605
Pdgfra	0.134945	6.27583	0.00949403
Lamtor4	-0.133735	4.94338	0.00950585
Osgep	-0.135056	3.57628	0.00950594
Map1b	0.189646	9.74761	0.00950711
Dnpep	-0.0829528	5.63796	0.00954946
Mrps34	-0.124933	4.93857	0.00956052
Shprh	0.117218	6.00249	0.00957354
Hs3st5	0.16761	3.80227	0.00962814
Slit2	0.291972	5.31032	0.00963723
Minpp1	-0.0687952	5.8408	0.0096549
Gp1bb	-0.220347	3.72044	0.00970504
Myt1	0.151365	4.32831	0.00972732
Kbtbd11	-0.102058	7.65825	0.00973772
Zfp68	-0.0943059	5.77308	0.00974136
Stra6l	-1.04264	-2.3129	0.00974867
Prex1	0.0955297	7.50636	0.0097577
Uhmk1	0.306107	5.96654	0.00976982
Zc3h12b	0.269459	3.70936	0.00977983
Nup35	-0.163158	2.7378	0.00978929
Folr1	-1.32715	-4.32644	0.00981071
AU015836	-0.835192	-5.64803	0.00981978
Phf11d	-1.09308	-0.668045	0.00984916
Gtf3c3	0.120776	5.00751	0.00985751
Scand1	-0.379814	4.30936	0.00988911
Mia	-0.62679	-1.20415	0.00990043
Rnaset2b	-0.684149	-1.92539	0.00990491
Npm3	-0.176339	1.58248	0.00992807
Apoa1bp	-0.107763	5.4781	0.0099444
Prcc	-0.0918116	5.50266	0.00995653
Ftl1	-0.143522	6.99775	0.00997664
Plekhj1	-0.101633	4.83	0.00999736
C2cd4c	0.183103	4.05259	0.0100185
Rhbdl3	-0.130067	5.97285	0.0100252
Cplx3	-1.00856	3.68935	0.0100296
Actl6a	-0.156373	3.76278	0.0100484
Gan	0.314798	2.40335	0.0100508
Nfs1	-0.0716647	5.784	0.0100644
Ppara	0.166376	2.91049	0.0100864
Ttc39b	0.15556	5.9946	0.0101052
Dok4	-0.133376	4.86317	0.0101081
Maff	-0.354901	0.337403	0.0101238
Epha6	0.280676	5.07896	0.0101355
Rab11fip2	0.0929559	6.69434	0.010174
Smdt1	-0.112408	6.31763	0.0101889
Galnt3	-0.380857	-0.129113	0.0102266
Gm14420	0.418142	4.42729	0.0102292
Dclre1a	0.148765	3.11538	0.0102583
Clasp2	0.0852261	8.43835	0.0102651
Syngap1	0.13133	7.78127	0.010279
Acss2os	0.965506	-2.24652	0.0103057
Srrm4os	0.575832	0.293132	0.010309
Kcnj15	1.12781	-4.41397	0.0103151
Wnt7a	-0.175521	5.24724	0.0103282
Twf2	-0.116914	5.20372	0.0103327
Nrg1	0.210132	2.82507	0.0103755
Spock2	0.116386	9.6391	0.0103958
Spdye4a	0.558751	-5.82167	0.0104013
2900055J20Rik	0.338365	2.54139	0.010416
Pou3f1	-0.218037	5.52344	0.01043
Arl13a	1.243	-4.23848	0.0104318
Frmpd3	0.345368	1.87612	0.0104565
Arhgap32	0.124937	9.02082	0.0104719
Shank2	0.141012	7.07624	0.0104746
Ctnna3	0.295516	1.25557	0.0105407
4933413G19Rik	0.372932	0.255168	0.0105561
Cnot2	-0.0568187	6.21518	0.0105632
1700024I08Rik	0.621003	-5.80529	0.0105761
Srpk2	0.0632784	7.91058	0.01058
Gadd45a	-0.313793	1.26733	0.0105878
Olfr1432	0.431338	-5.89211	0.0105898
Vangl2	0.211267	2.76013	0.0105912
Ecsit	-0.0747716	5.73209	0.0106754
Carkd	-0.0981112	5.41245	0.010677
Msrb1	-0.193957	3.84095	0.0106907
Bloc1s1	-0.146048	5.07204	0.010701
Gm11351	-0.401791	-5.89211	0.0107174
Tssc4	-0.0861874	4.95288	0.0107265
Vps72	-0.0878063	4.87546	0.0107324
Seh1l	-0.0641024	5.7766	0.0107452
Mir6964	0.983623	-4.89024	0.0107628
G6pc	-0.943256	-5.37678	0.0107679
Acad8	-0.0799392	4.82028	0.0107902
Mir3960	-1.42726	-2.09601	0.0108164
Cdk4	-0.0978417	5.78939	0.0108285
Tnfrsf12a	-0.34735	1.2945	0.010858
Tpst1	-0.0954162	5.61981	0.010858
Grcc10	-0.133946	6.65863	0.0108619
Crygn	-0.900939	-2.41089	0.0109136
Igsf8	-0.0865479	7.67814	0.0109141
Treml2	-0.934737	-0.858632	0.0109336
Hs3st4	-0.193736	5.95894	0.0109371
Mir344c	0.994129	-5.34156	0.0109436
Nog	-0.179791	2.12014	0.0109535
Gm15348	0.431164	-5.89211	0.0109745
Ndufb3	-0.131441	5.46224	0.0109911
Cuedc2	-0.107168	6.60693	0.0109925
Spag9	0.091556	8.89415	0.011061
Hint3	0.200275	3.25896	0.0110699
Snord89	-0.535499	-0.872654	0.0110825
Map2k2	-0.11658	6.26727	0.0111226
Fktn	0.166046	5.66487	0.0111525
Tmem240	-0.139836	4.68961	0.0111935
Bbs12	0.281073	2.4361	0.0112013
Cxx1b	-0.0997869	5.61314	0.0112044
Tut1	-0.0953654	5.06609	0.0112184
Atf7	0.140687	5.29977	0.0112268
BC147527	-1.27169	-2.36161	0.011236
Lrfn4	-0.108637	5.64689	0.0112464
Gm14322	0.341243	1.98519	0.0113006
Usp9x	0.224427	7.90352	0.0113083
Helz	0.269852	5.34136	0.0113618
Qser1	0.136319	4.93727	0.0113716
Rbm15b	-0.064232	5.63619	0.0113807
Sstr2	-0.355283	3.74933	0.0113951
Txn2	-0.0902987	6.77022	0.0114019
Sec13	-0.0935886	5.78287	0.0114165
Ak8	-0.335617	0.597753	0.01142
Bcat2	-0.171121	3.73717	0.0114207
Ormdl3	-0.0912879	6.09662	0.0114209
Glg1	0.199156	7.52973	0.0114406
Chd5	0.127555	8.26571	0.0114791
Gm10012	0.686026	-3.27292	0.0115164
Foxj1	-0.652057	2.45777	0.0115264
Gm6416	0.753351	-5.62918	0.0115486
Heatr5b	0.149233	6.41332	0.0115639
Usf1	-0.0993602	5.81138	0.011588
Il18	-0.112702	4.39931	0.0115965
Fam217b	0.139974	4.89941	0.0116248
Fam171a2	-0.115826	6.44709	0.0116315
Zkscan8	0.137335	5.45953	0.0116448
Jmjd1c	0.110632	6.90665	0.0116642
Cacnb1	-0.100238	7.65344	0.0117023
Zdhhc17	0.053058	7.4799	0.0117199
Cit	0.222066	6.58318	0.011721
Crhr2	-0.341498	1.62438	0.0117307
LOC666331	-0.772703	-5.4883	0.0117575
Gamt	-0.176009	3.69518	0.0117667
Krt86	-1.16356	-3.83688	0.0118102
Mdga1	0.296174	5.07178	0.0118353
Mogs	-0.071923	4.91615	0.0118397
Peli1	-0.11252	6.12677	0.0118437
Frmpd1os	-0.540846	-5.82167	0.0118519
Slain2	-0.0689866	5.13906	0.0118654
Pcbp1	-0.0686175	7.27652	0.0119239
Fam174a	-0.133428	5.65054	0.0119512
Akirin1	-0.0989411	5.89243	0.01198
Ifi35	-0.68014	1.86203	0.0120018
Mgat4b	-0.103819	6.12311	0.0120038
Slc39a3	-0.0529583	6.79683	0.0120118
Zfp282	-0.0843105	4.39995	0.0120177
Cfap53	-0.999752	-1.86204	0.0120377
Spata2l	-0.17764	6.25734	0.0120472
Fat1	0.21112	7.08316	0.0120481
Cdkl5	0.366313	6.11942	0.0120604
Ehbp1	0.068884	6.14646	0.0120869
Ndufa13	-0.123392	6.93475	0.0120909
A330074K22Rik	0.365814	2.55103	0.0121001
2019-03-09	-0.128694	4.65564	0.0121372
Dpp8	0.0892158	7.78249	0.0121965
Alms1	0.179959	3.90285	0.0122043
Ccdc43	-0.104428	4.50412	0.0122113
Ppp1r35	-0.159082	3.17758	0.0122921
Krtap4-2	-0.548816	-5.78645	0.0123076
Nrcam	0.13715	8.27802	0.0123415
Sbk1	-0.118381	6.82391	0.012356
Chaf1b	-0.711081	-1.73621	0.0123736
Ago3	0.281111	5.23832	0.0124053
Pycr2	-0.109864	4.76443	0.0124108
Gm7538	0.49263	-5.87573	0.0124143
Brwd3	0.213007	3.95578	0.0124282
Gm15915	0.886664	-3.70245	0.0124325
Lcor	0.269868	3.13146	0.0124421
Rassf1	-0.110771	4.00611	0.0124574
Lztfl1	0.104559	5.13775	0.0124841
Gm1587	-1.18487	-4.5353	0.0125102
9130401M01Rik	-0.0851005	5.01862	0.0125116
Afg3l1	0.0570601	5.58847	0.0125691
Rpl22l1	-0.153768	4.64825	0.0126076
Atrn	0.0980329	8.25002	0.0126158
Gm26705	1.04761	-3.77275	0.0126429
Endog	-0.194924	2.99627	0.0126587
Dpys	-0.499247	-1.74884	0.0126835
Zfp369	0.238246	4.01858	0.0126908
Efnb1	-0.125648	4.04138	0.0127244
Pcdhgc4	0.210104	4.2476	0.0127544
Lrpprc	0.0757337	6.67145	0.0127651
Frs2	0.0690545	6.10825	0.0128041
Pcdhac1	0.215729	1.83398	0.0128611
Eri1	-0.11534	4.17672	0.0128848
Xaf1	-0.674312	2.10792	0.012909
Eif3g	-0.0908863	5.92872	0.0129255
DQ267101	0.717474	-3.66037	0.0129387
Errfi1	-0.103748	4.83968	0.0129507
Zc3h6	0.136914	5.07076	0.0129621
Pianp	-0.068255	7.84239	0.0129707
Plcxd1	-0.111171	5.22916	0.0129725
Pdcd5	-0.180046	2.1731	0.0130069
Rpl37a	-0.162562	4.57987	0.0130304
Gm13157	-1.09261	-4.25014	0.0130444
Psmd9	-0.0868114	4.72994	0.0130463
Add3	0.0833344	7.26061	0.013073
Prpf6	-0.0600759	6.33122	0.0131588
Zfp120	-0.143366	4.5971	0.013177
Nop16	-0.115758	4.23647	0.0131955
Pcdh19	0.192495	5.82124	0.013322
Zfp771	-0.257817	4.5876	0.0133728
Fam216a	-0.0758656	6.02673	0.0133862
Hrh2	0.19087	1.68605	0.013399
Zfp64	-0.0960243	4.0435	0.0134003
Fam175b	-0.0740348	5.29103	0.0134062
Mir3473d	1.04541	-4.43126	0.0134173
Mllt1	-0.0937177	6.59211	0.0134282
Mettl6	-0.0913363	4.17045	0.0134298
Ide	0.0825262	5.73609	0.0134911
Sftpc	0.858651	-3.27412	0.0134944
Mrpl53	-0.122268	4.6923	0.0134979
Glb1l2	-0.538239	-0.778333	0.0135149
2310022A10Rik	-0.0619346	4.80818	0.0135331
Swap70	-0.193472	3.66046	0.0135446
Pdgfd	0.37938	0.251701	0.0135962
Vcan	0.157232	5.26618	0.013599
Samd4	0.14882	5.30097	0.0136491
Mir324	-1.00988	-3.03878	0.0136751
Vgf	-0.198164	7.6292	0.0136838
Tmem248	-0.0604956	5.74097	0.0137027
Lrrc74b	-0.838753	-0.462165	0.013713
Ybx1	-0.113307	6.54085	0.0137176
Prss27	0.626724	-5.73485	0.0137262
Arfgef2	0.0920012	6.89228	0.0137647
Map1lc3a	-0.113732	6.77681	0.0137652
Ston2	0.164454	4.89084	0.0137784
Abhd3	0.170354	5.68441	0.0137888
Ap5b1	0.191195	2.17404	0.0138195
Lyrm9	0.158422	6.03135	0.013856
Sgpp2	0.224365	3.74291	0.0139089
9430018G01Rik	0.447534	-1.02532	0.0139596
Ndufs7	-0.0895266	6.30197	0.0139803
Ccdc122	-0.383982	1.15954	0.0139933
Stat1	-0.757426	5.42354	0.0139975
4930528A17Rik	0.532834	-1.14537	0.0140005
Ror1	-0.442623	0.398801	0.0140286
Unc13c	0.230526	7.77398	0.0140523
Rps6	-0.219441	2.50029	0.0140586
Wdr5	-0.0913048	5.22893	0.0140599
Lifr	0.134295	4.92318	0.0140785
Vstm2l	-0.152035	6.78842	0.0141037
Lrrc75b	0.206268	4.20693	0.0141138
Rnf40	-0.0588604	6.32842	0.014115
Trip11	0.219589	5.30568	0.0141331
Ssr1	0.0646746	7.87295	0.0141487
Ncaph2	-0.0542672	6.6504	0.0141494
Kctd15	-0.169286	2.90766	0.0142057
Myo6	0.106721	6.91874	0.014215
Abracl	-0.224978	2.28694	0.0142523
Stk11	-0.0795185	6.0521	0.0142536
Hsdl1	-0.0695361	6.15897	0.0142948
G3bp1	-0.0772051	5.72574	0.014313
7420461P10Rik	0.560639	-5.78645	0.0143167
Ank3	0.146808	8.44601	0.0143248
Wtip	-0.251773	2.72867	0.0143349
Narfl	-0.0897116	5.01246	0.0143364
Ms4a4c	-1.57635	-2.98712	0.0143615
Fam195b	-0.103005	5.71693	0.0143864
Psmd4	-0.0748147	6.48848	0.0144245
Cckar	0.959874	-1.58816	0.0144611
Prtg	0.224535	1.7801	0.0144634
Gm6548	-0.253461	4.28233	0.0145234
Klf7	0.208559	3.235	0.0145251
Gm3258	-0.158885	3.19291	0.0145273
Nos1ap	0.155875	5.74343	0.0145627
Toe1	-0.0953133	3.80709	0.0145786
Xkr4	0.320646	4.71711	0.0146037
Nr3c2	0.141366	5.72051	0.0146337
Pdcd2l	-0.0961126	3.74201	0.0146393
Scn1a	0.196168	7.06821	0.0146477
Ndel1	-0.094289	6.79626	0.0146481
D8Ertd738e	-0.138685	5.28938	0.0146499
Gm10318	0.693189	-5.716	0.0146624
Tbc1d25	-0.127762	3.74127	0.0146737
Sqstm1	-0.0571433	8.8187	0.014699
1110017D15Rik	-0.233741	1.61636	0.0147715
Gm14326	0.378601	3.98918	0.014775
Prrc2b	0.0919256	9.65553	0.0148078
Gm14204	0.164113	5.80869	0.0148356
Cldn2	-0.936933	-3.64453	0.0148484
Rcc2	-0.060976	6.83744	0.0148649
Ptchd4	0.269358	3.05952	0.0148671
Ptprd	0.136818	7.39647	0.0148782
Aldh3a2	0.0714349	5.81275	0.0148998
Gm14295	0.388827	2.23309	0.0149072
Ptges3	-0.123401	5.14268	0.0149312
Ddi2	0.142522	3.91613	0.014933
Zfp799	0.101519	5.25814	0.0149374
Nfkbil1	-0.14147	3.47023	0.0149833
Rapgefl1	0.149991	7.01183	0.0150043
Dda1	-0.0830253	6.02152	0.0150252
Mdh2	-0.069123	8.24185	0.0150576
Adgrf1	0.939947	-5.06226	0.0150581
Surf4	-0.0736535	6.42552	0.0150762
Slc23a2	0.0738713	7.41115	0.0150812
Zswim7	-0.139615	3.08573	0.0150942
Atrx	0.0882061	7.98242	0.0151468
4930513D17Rik	0.737338	-5.52352	0.0151509
Uchl3	-0.136015	3.88027	0.015154
Ankrd37	-0.161807	3.3112	0.015184
Rnf4	-0.0641128	6.57702	0.015198
Wdr92	-0.092284	3.97488	0.0152082
Snx12	0.0986642	5.58749	0.0152433
Ubald1	-0.0956598	6.61348	0.0152714
Adarb1	0.0930328	7.69282	0.0152824
Hdc	-1.01396	-0.93229	0.0152948
1110004F10Rik	-0.0911841	6.36492	0.0152969
Snrpb	-0.101587	5.87662	0.0153033
4930578C19Rik	0.441642	-1.03223	0.0153544
Mrpl21	-0.113253	4.14396	0.0153646
Igsf9b	0.378965	4.26239	0.0154128
Col25a1	0.132506	6.54561	0.0154173
Ckmt1	-0.0769205	8.24249	0.0154669
Nhlrc3	0.171662	2.48328	0.0155017
5330434G04Rik	0.162153	2.84003	0.0155171
Ubr1	0.0843449	6.87445	0.0155347
Gdnf	-0.198188	2.1639	0.0155392
Agpat3	0.0779999	7.5674	0.0155395
Galnt5	1.13383	-3.43866	0.0155703
H2-Ke6	-0.141563	5.05258	0.0155876
Atp8b4	-1.39936	-3.49762	0.0155897
2810428I15Rik	-0.140943	5.0113	0.0155973
Fhad1	-0.508173	1.01529	0.0155983
Pinx1	-0.169068	2.42003	0.0155996
Slc6a20b	1.31017	-4.80523	0.0156512
Rnf8	-0.161764	2.74781	0.0156797
4930503E14Rik	-0.615425	-5.75369	0.0157039
Mib1	0.251034	6.25276	0.0157551
Adcy10	0.460464	-1.5648	0.0157705
Mbd5	0.0991655	6.50923	0.0157747
Terf2ip	-0.0634022	6.2984	0.0157764
Mfi2	-0.501497	-0.414168	0.0157848
Mir682	-0.16269	5.24281	0.0157873
Kcne1l	-0.247382	3.06019	0.0157911
Mrpl52	-0.126288	4.68346	0.0158066
Asphd1	-0.111792	4.20234	0.0158093
Acsl6	0.0847774	7.16447	0.0158656
Amy2b	-0.896463	-5.45801	0.0158888
Pde1c	0.179721	6.17534	0.0158964
Gm438	-1.12468	-4.60632	0.0159199
Ftsj3	-0.0669493	5.23402	0.0159231
Cntn3	0.144662	4.88855	0.015925
Ruvbl2	-0.0896682	4.94386	0.0159341
Grpr	0.499436	-0.594629	0.0159696
Kif16b	0.125782	3.92469	0.0159816
Cd200r1	-0.736423	-1.60227	0.0160145
Jtb	-0.117249	4.77977	0.0160201
Rpl18a	-0.16418	5.23737	0.0160218
Hras	-0.120324	7.09416	0.016029
Pfdn4	-0.13434	3.90185	0.0160449
Plcxd2	0.3132	5.47864	0.0160815
Pds5a	0.115897	5.68602	0.0161127
Ghrl	0.371399	1.0532	0.0161231
Aurkaip1	-0.132893	5.91849	0.0161257
Crabp1	-0.151379	3.39079	0.0161332
Ddx47	-0.0631346	5.47086	0.0161449
Cadps	0.169408	7.5094	0.0161949
Pcsk2os2	0.558663	0.215218	0.0161963
Fbxo31	-0.0661731	7.15257	0.0162175
Tle1	-0.123968	6.30137	0.0162373
Gm609	-1.58111	-4.46255	0.0162379
Ddx49	-0.10885	4.31333	0.0162506
Stxbp5	0.122092	7.34775	0.0162572
Tsen54	-0.161011	3.01132	0.0162572
Caml	-0.0865541	4.85745	0.0162817
Tmem212	-1.65399	-1.61793	0.016304
Nlrp6	-0.309587	0.643668	0.016339
Tmed4	-0.07548	5.93054	0.0164068
Ano4	0.153282	4.14374	0.016413
Vti1b	-0.113031	7.13111	0.0164276
Cdc25c	0.815695	-1.6535	0.0164367
Dpysl2	-0.153291	7.31102	0.0164843
Cd7	-1.33705	-2.69116	0.016485
Nek11	-0.350979	0.175581	0.0165233
Cds2	0.0945638	9.51729	0.0165337
Rem2	-0.173587	5.64206	0.0165589
B230209E15Rik	0.178482	5.97463	0.0166026
Lysmd2	-0.0842905	5.32031	0.0166481
Nabp2	-0.087302	5.4474	0.0166663
Hcn1	0.163793	5.62804	0.0166936
Ctbp1	-0.0489392	7.61946	0.0167135
Cinp	-0.0902804	5.54582	0.0167176
Tmco2	0.563117	-5.78645	0.0167309
Eed	-0.128689	4.22875	0.0167457
Slc24a4	0.238151	6.25885	0.0167615
H2-M10.2	0.674144	-1.78396	0.0168071
Gatb	-0.0809799	4.5144	0.0168206
Styk1	-0.707251	-0.40294	0.0168248
Phlda1	-0.111476	5.09095	0.0168705
Fgd4	0.165082	5.47902	0.0168739
Ghsr	1.11191	-2.85521	0.0169087
Fbxw13	-1.42058	-4.94936	0.0169236
4931431C16Rik	0.546254	-1.89288	0.0169492
9930104L06Rik	-0.0792058	4.451	0.0169784
Slitrk1	0.220597	5.83242	0.0169804
Tenm3	0.19898	7.84473	0.0170443
Gm4262	-0.827886	-5.48245	0.0170843
Wdr7	0.0916483	7.95325	0.0171051
Rfwd2	-0.0879808	4.00699	0.0171776
Yeats4	-0.102223	4.99199	0.0172146
Nol7	-0.103054	5.29476	0.0172212
Zfp457	0.35838	0.379716	0.0172745
Gpn1	-0.0747956	4.84179	0.0173435
Cmtr1	0.133524	3.6858	0.0173603
Fam183b	-0.617165	0.333878	0.0173811
Tomm6	-0.102087	5.88049	0.0173962
Kif3c	0.0773035	7.89217	0.0174118
Copz1	-0.0664911	6.58837	0.0174352
Shank1	0.199039	7.56749	0.0175003
Tnfaip8l1	-0.143686	2.81609	0.01752
Slco5a1	0.221081	4.04948	0.0175473
Bysl	-0.0820043	4.99543	0.0175474
Lrtm1	0.847603	-2.00873	0.0175502
Abcb1a	0.188195	4.64934	0.0175529
3110001I22Rik	-0.209377	1.59357	0.0175815
Tagln3	-0.124355	7.37338	0.0176049
Sash1	0.12871	6.39913	0.0176241
Zbtb17	-0.101999	5.32912	0.0177206
9330102E08Rik	-0.136375	4.79104	0.0177259
Dok5	-0.156548	3.87343	0.0177277
Nanos1	-0.101849	5.48333	0.0177368
4930402H24Rik	0.120041	6.94611	0.0177506
Hykk	0.180335	1.74163	0.0177571
Olfr1507	-1.19542	-4.68347	0.0177622
Arid5a	-0.311725	2.74525	0.0178095
Mecp2	0.097175	7.87639	0.0178187
Aplp1	-0.0709339	10.3932	0.0178308
Lrrtm1	-0.0982638	6.36502	0.0178751
Rpp25	-0.135862	3.75326	0.0179253
Dgki	0.24513	5.64298	0.0179417
Dnaaf2	-0.137522	2.69499	0.0179507
Snf8	-0.104026	5.25225	0.0179838
Arpc5l	-0.0878538	6.20191	0.0179926
1500011K16Rik	-0.14628	4.18822	0.018001
Prr5	0.201348	2.8257	0.0180067
Mab21l1	0.811026	-0.420571	0.0180084
Cxcl9	-2.00636	-1.07959	0.0180356
Npas3	0.219542	3.6483	0.0180507
Trim30b	-0.92916	-3.40682	0.0180578
Zc3h18	-0.0726376	5.4505	0.018084
Chmp2a	-0.112308	6.22091	0.0181028
Pitx1	1.14019	-4.32887	0.0181166
Tspan31	-0.079191	5.82379	0.0181292
Eif2b4	-0.0799302	5.06172	0.0181558
Rcan1	-0.0987342	6.30076	0.0181626
Imp3	-0.119005	4.88586	0.0181751
Ccdc151	-0.208236	3.281	0.0182108
Chrm1	-0.102941	7.68537	0.0182226
Cactin	-0.0688361	4.96969	0.0182347
Tyw3	0.0996744	3.68841	0.0182433
Gtf2h4	-0.0915005	3.73401	0.0182866
Zfp941	0.130271	5.42006	0.0182984
Bag1	-0.105007	6.60549	0.0182986
Dcx	0.15998	5.68832	0.0183464
Gm7104	0.561865	-5.78645	0.0183466
Akap3	0.592765	-2.27652	0.018379
Siglec1	-0.893208	-0.296439	0.0183859
Nsf	0.0985768	9.71732	0.0184098
Edar	-0.318472	-0.304083	0.0184221
P4ha1	-0.18942	6.02773	0.0184356
Tex35	1.00538	-4.78731	0.0184932
4921508D12Rik	-0.74796	-5.55874	0.0184985
Mpnd	-0.0968085	6.20206	0.0185064
Asphd2	-0.0859309	6.70721	0.0185199
Tmem64	-0.0991699	6.221	0.0185464
Nacc2	0.130024	7.16271	0.0185708
Cyb5d1	0.257397	2.41693	0.0185756
Cracr2a	0.327369	-0.214614	0.0185806
Bcat1	0.163401	6.65201	0.018608
Glrx5	-0.112495	5.01749	0.0186219
Dcun1d2	-0.0773598	5.80023	0.018632
Nck1	-0.131627	4.5284	0.0186426
Atg4b	-0.0574992	6.16872	0.0186765
Ms4a4b	-1.66541	-2.60902	0.0186801
Cst7	-1.52875	-1.07878	0.0187338
Ndst4	0.634952	4.015	0.0187487
Ctgf	-0.832254	4.69948	0.018782
Mir31	1.00118	-4.14857	0.0187926
Ptpn4	0.276256	5.61471	0.0188134
Dedd2	-0.154705	4.20405	0.0188514
Cuzd1	-0.942236	-2.93338	0.0188803
Ube2l3	-0.0600952	6.80109	0.0188884
Usp53	0.157936	4.1662	0.0189061
Fbxl18	0.155705	4.22222	0.0190182
4933401H06Rik	-0.799224	-5.40395	0.0190216
Lhx1	1.20212	-2.56475	0.0190418
Rp9	-0.0888858	4.47947	0.0190576
Cav2	0.311931	3.70677	0.0190698
Ptgdr2	0.538515	-2.3563	0.0190808
D030056L22Rik	-0.117353	4.46195	0.0190815
Rnf34	-0.0715675	6.21802	0.0191109
Ptpn1	-0.0936667	6.03465	0.0191342
Ldhal6b	0.540852	-1.31967	0.019137
Med14	0.0841791	6.5672	0.0191398
Stard10	-0.108439	6.00948	0.0191513
Lamtor5	-0.122114	4.55665	0.0192049
Pofut2	-0.0736117	4.74142	0.0192066
Rundc1	-0.1058	6.24879	0.019227
AF529169	0.357494	1.84722	0.0192694
Itgb8	0.306619	4.69756	0.0192912
Rfc5	-0.108443	3.51216	0.019292
Clta	-0.07983	7.4742	0.0193478
Mptx2	-0.398127	-5.89211	0.0194264
AA474331	0.182219	1.85898	0.0194744
Mrpl34	-0.129045	3.99954	0.0194893
1110004E09Rik	-0.0914717	4.63055	0.0195045
Nkx2-2os	0.267047	0.350399	0.0195173
Glra3	0.30171	2.39151	0.0195184
Irf2bpl	-0.0927576	6.73006	0.0195268
Gm21992	0.850488	-3.43455	0.0195897
2310047M10Rik	-0.121968	4.70245	0.019621
4933406I18Rik	0.442507	-0.35779	0.0196872
5330426P16Rik	0.236279	2.76057	0.0196995
BC049352	-0.338281	0.073106	0.0197021
Mterf4	-0.103287	4.09373	0.0197031
Itm2c	-0.0971793	10.377	0.0197229
Gnl3l	0.0911346	8.03965	0.0197296
Nudt18	-0.0982129	4.99797	0.019739
Lsg1	-0.0798526	4.36642	0.0197519
Atp5l	-0.153177	2.80733	0.0197633
4930470P17Rik	-0.391121	-0.624646	0.0197837
Rnd3	-0.220592	4.42974	0.0197979
Sumf2	-0.100263	3.98303	0.0198035
Sgta	-0.0746307	6.97831	0.0198371
Trim80	0.827635	-2.3248	0.0198473
Zbtb11os1	-0.196451	2.00489	0.0198507
Mrpl24	-0.0872647	4.78527	0.0199154
Rev3l	0.133955	6.38284	0.0199343
Pdp1	-0.143247	7.13534	0.0199716
Nr4a3	-0.397749	4.88808	0.0199922
Pknox2	-0.099061	5.69215	0.0200093
Vsig1	0.791383	-5.49077	0.0200429
C030037D09Rik	0.425688	1.14379	0.0200466
Prrc2c	0.171334	8.29807	0.0200489
Tesc	-0.134835	6.1962	0.0201074
Trp53rka	-0.127951	3.80075	0.0201186
Smim11	-0.151179	3.45163	0.0201326
Dst	0.120816	9.30194	0.0201667
Adipor1	-0.065712	6.47904	0.0201691
Gbp3	-0.933404	2.8462	0.0201844
Epb4.1l3	0.0813079	7.60254	0.0202012
Tmevpg1	-0.637037	-5.62918	0.0202105
Agl	0.119531	5.72697	0.0202141
Dtwd2	-0.170195	1.86153	0.0202182
Wnk1	0.104993	8.2019	0.0202393
Smarce1	-0.0743283	5.05322	0.0202481
Ago2	0.197234	7.09888	0.0202623
Fkbp8	-0.0715242	8.56412	0.0202846
Max	-0.0793421	5.93767	0.0202987
Hgh1	-0.112367	3.30062	0.0203417
Rpl30	-0.191862	0.949683	0.0204145
Frrs1l	0.204843	7.35575	0.02045
Megf9	0.18658	5.81607	0.020465
Setx	0.0822262	6.99145	0.0204854
Stxbp5l	0.127163	7.54091	0.020516
Srrm4	0.180042	5.14562	0.0205175
Ier5	-0.22974	5.0828	0.0205317
Mettl2	-0.0833973	4.19748	0.020534
Iqsec1	0.0755327	7.99397	0.0205685
Chchd6	-0.116911	5.68888	0.02058
Mir7082	0.612786	-5.69963	0.0205805
Cep85l	0.212827	3.34681	0.0206257
Hyls1	-0.134244	2.62239	0.020654
Mrps9	-0.0856892	5.04532	0.020661
Wnt8a	-0.851958	-3.84669	0.0206689
D130017N08Rik	0.178141	3.53389	0.0206992
Me2	0.117998	4.4585	0.0207027
Tsix	0.550193	-0.722259	0.0207276
Vps37c	-0.0889437	4.56512	0.0207513
Golga4	0.0984901	7.44329	0.0207645
Cntn6	-0.176653	4.36217	0.0208008
Ctxn1	-0.101251	8.79056	0.0208083
Mkln1	0.150097	5.9609	0.0208154
Daglb	-0.0715198	5.1305	0.0208356
Fzd5	-0.211146	3.69942	0.0208701
D830031N03Rik	0.253841	3.42796	0.0209046
Aebp2	-0.0750704	6.48778	0.0209308
1700071M16Rik	0.282716	1.17815	0.0209606
Mir381	0.55938	-5.78645	0.0209757
Tmem222	-0.0940676	6.19277	0.021014
Dok6	0.364665	4.04377	0.0210182
Pwp1	-0.0866791	4.86902	0.0210429
Snora64	-0.512359	-1.8905	0.021047
4933431E20Rik	0.0907248	6.81566	0.0210532
Clec12b	-0.618091	-2.3971	0.0210617
Itgb1bp1	-0.117106	6.34083	0.0210642
Wdpcp	-0.190882	2.86345	0.0210661
4930539J05Rik	-0.20038	1.3222	0.0211032
Nebl	0.143756	5.42507	0.0211128
1700105P06Rik	0.913429	-3.15367	0.0211202
A430088P11Rik	-0.958783	-5.08084	0.0211347
Muc13	-1.06909	-4.48162	0.0211458
1700008O03Rik	-0.209506	1.13244	0.0212045
Mir423	0.944756	-4.96985	0.0212372
Eif3l	-0.0654875	6.18248	0.0212505
Zfp518b	0.095171	4.27985	0.0212643
Cish	-0.184722	2.65538	0.021266
Smkr-ps	-0.862518	-3.09991	0.0212772
Stk35	0.0986006	5.28992	0.0213299
Ing5	-0.0882743	4.65327	0.0213399
Znhit1	-0.118995	5.16587	0.021342
Tmem167	0.0623676	6.42907	0.0213457
Kcna3	0.28023	3.25231	0.02138
Rims2	0.0808737	7.35901	0.0213812
Fhl4	0.271962	0.547025	0.0213849
Morn3	-0.836307	-2.77574	0.0214027
Nutm2	-0.540096	-5.78645	0.0214331
Pcm1	0.0953053	7.48293	0.0214826
Bcl7a	0.0666882	6.49345	0.0214949
Olig2	0.143703	4.79125	0.0215287
Med12l	0.158664	6.02541	0.0215395
Usp34	0.115596	7.54678	0.0215794
Dut	-0.0945759	4.57695	0.0215866
Trex1	-0.21447	3.69785	0.0216203
Zfp821	-0.112662	5.12629	0.0216333
Sec61a1	-0.0718651	6.22775	0.0216575
Riiad1	-0.379955	0.372469	0.0216899
Spsb3	-0.0763158	5.15499	0.0216932
Nfyc	-0.111232	4.50543	0.0216936
Oas2	-1.00163	0.509203	0.0217026
Pcdh11x	0.177992	5.26936	0.0217198
Bahd1	-0.099018	5.87165	0.0217577
Cox5a	-0.111059	6.86313	0.0218022
Mrps7	-0.0912774	5.23284	0.0218482
Magi1	0.101685	6.63077	0.0218525
Dnajc27	0.117122	7.62076	0.0218538
2019-03-04	-0.106052	5.54751	0.0218704
Crym	-0.172048	8.3067	0.0218907
Nptn	-0.0670539	9.23929	0.0219239
Plcb4	0.256594	4.74732	0.0219562
Slc12a5	0.0917684	9.56233	0.0219622
Sys1	-0.101576	5.05901	0.021975
Alkbh6	-0.0976662	4.75893	0.0220078
Scn10a	-0.541384	-1.30871	0.0220189
Mettl9	-0.104656	6.3058	0.0220197
Vmn2r18	-0.628382	-5.62918	0.0220487
Psmc4	-0.0843609	6.39159	0.0220599
Ino80e	-0.0725264	4.79252	0.0220928
Gabra1	0.247287	7.83355	0.0221717
Ppp1r12a	0.125925	6.50499	0.0221788
Drd3	0.220909	2.98969	0.0222789
Napa	-0.0544792	7.69623	0.0223573
Ppargc1b	0.273825	4.07073	0.0223682
Gpn2	-0.132438	3.0339	0.0223796
Alkbh8	0.177888	4.24981	0.0224058
Ccdc64	-0.108327	5.25077	0.0224099
Cyhr1	-0.054534	7.24382	0.0224275
Malsu1	-0.132571	2.92922	0.0224295
Cblb	0.0884987	4.80132	0.0224583
C330006A16Rik	-0.0774519	6.39341	0.0225079
Atf4	-0.116694	6.53139	0.0225313
Zfp536	0.303078	3.79978	0.0225325
Mtrf1l	-0.104645	3.01082	0.0225369
Igsf10	0.224511	2.92791	0.0225428
Cct4	-0.110254	6.87119	0.0225677
Ppih	0.253864	1.41717	0.0225838
Tceanc	0.223532	1.16271	0.0225874
Zfp420	-0.128531	4.43384	0.0226578
Gtse1	-0.475378	-0.711769	0.0226969
Wwp1	0.0915384	5.76482	0.0227117
Atp5j	-0.0995133	6.6395	0.0227521
Asb11	-0.208243	2.80358	0.022757
Mrgpre	0.164777	3.88615	0.0227726
Etv1	0.135325	5.09543	0.0227883
Snap91	0.0982547	8.43407	0.0228016
Hsd3b1	-0.995815	-5.17004	0.0228063
Tmem11	-0.0890867	4.53717	0.0228184
Gabrb1	0.281029	4.82915	0.0228199
Rnf126	-0.105727	5.8466	0.0228415
4933434E20Rik	-0.0798141	5.44137	0.022922
Nhs	0.211588	4.08778	0.0229415
Zfand2b	-0.121913	3.83209	0.0229461
Dnaaf1	-0.45049	-0.849909	0.0229954
Gm14325	0.328268	5.08682	0.023029
Chrna2	0.524468	0.0102498	0.0230296
Gabra2	0.168129	7.21291	0.0230563
Rubie	-0.686388	-5.68078	0.0230904
Mir6374	-0.396868	-5.89211	0.0230991
Sema3b	-0.652804	1.40782	0.0231067
Eif4b	-0.0506423	8.1195	0.02312
Gm13242	0.789186	-5.42591	0.0231789
5930438M14Rik	-0.994617	-4.33573	0.0232188
Mir338	0.93319	-3.78658	0.0232493
Ndufv3	-0.094464	5.90997	0.0232643
Klhdc8b	-0.109372	5.04528	0.0232701
Tmod2	0.10556	9.29082	0.0232867
Polr3a	0.11123	5.46128	0.0233039
Polr2e	-0.0885001	5.59793	0.0233596
Nfkbib	-0.107601	4.42392	0.0234021
Noc2l	-0.142233	6.35513	0.0235426
Slit1	0.217662	6.18125	0.0235744
Ctf2	0.809845	-3.46937	0.0235953
Epor	-0.153805	3.67322	0.0236234
Tctex1d4	-1.65174	-3.20805	0.0237409
Sra1	-0.102937	4.96421	0.0237424
Rbm44	-0.874875	-5.08695	0.0238008
Opn4	0.789909	-2.07371	0.0238125
Scnm1	-0.15183	4.31722	0.0238163
Pde8a	0.147829	3.82774	0.023833
Lactb	-0.0961413	3.82535	0.0238809
1110028F11Rik	-1.03188	-3.52498	0.023899
Kat6a	0.116387	6.76833	0.0239082
Hexim1	-0.0807701	6.15814	0.0239232
Zbtb24	-0.0960618	4.17618	0.0239535
Gm5464	0.569652	-2.19784	0.0239575
Slirp	-0.116698	4.48429	0.0239708
Prmt1	-0.0773922	6.53125	0.0239771
B3gnt2	-0.13799	5.4755	0.0240023
Actb	-0.112957	9.69758	0.0240396
Tymp	-0.172869	1.40482	0.024041
Csk	-0.106474	5.08972	0.0240593
Wdr19	0.103573	4.73667	0.0240791
Efcab2	0.192891	3.82791	0.0240966
Agt	0.626122	3.34591	0.0241023
Cwc25	-0.0854733	4.29388	0.0241275
Pgls	-0.126148	4.18898	0.0241362
Prpf38a	-0.120131	4.52055	0.0241544
Dtx3l	-0.555964	2.55255	0.024191
Tshz2	0.219907	4.94927	0.0242288
Nat2	-0.361253	-0.0380818	0.0242306
Rpl19	-0.1059	3.5956	0.0242659
Trim43c	0.637622	-2.49387	0.0243235
Cmpk2	-0.178119	5.05616	0.0243531
Gpx1	-0.131376	6.31595	0.0244067
Slfn14	-0.613243	-5.73485	0.0244239
Neurl1b	-0.110445	5.86929	0.0244753
Ptma	-0.110503	5.08537	0.0244834
Scarna3b	0.561491	-5.75123	0.0245271
Rps19	-0.137714	5.87446	0.0245286
Zfp3	-0.0931575	4.3496	0.024595
Ccl7	-1.4781	-4.12363	0.0246204
Gm16497	0.564614	-5.68078	0.0246365
Elk4	0.171353	3.69614	0.0246615
Msi2	0.143853	6.64331	0.0246866
Ccdc28b	-0.120125	3.75077	0.0247542
Atxn1l	0.0989412	6.12417	0.0247942
Lonp1	-0.078802	6.359	0.0248029
Jmjd8	-0.0925856	5.62542	0.0248166
Tbrg1	-0.0961024	5.53224	0.0248505
Myo16	0.217906	5.49884	0.0248626
Abca5	0.116924	5.93682	0.0248984
Vps13d	0.100037	7.47988	0.0249012
Nudt12	0.250197	1.97042	0.0249176
Tbca	-0.12668	4.60683	0.0249649
Myo7b	-0.614779	-2.8138	0.0249649
Itgbl1	0.177234	2.54397	0.024986
Agap3	-0.059098	8.01726	0.025001
2410016O06Rik	-0.111267	3.82054	0.0250099
Stmnd1	-0.999127	-3.21574	0.0250207
Klhl11	0.273159	5.03376	0.0250465
Zfp493	-0.118997	1.86767	0.0250866
Syndig1l	-0.171266	7.24174	0.0250957
Tmem51os1	0.95033	-3.67575	0.0250984
Plcl2	-0.0822392	7.05304	0.0251179
Shmt2	-0.154707	4.53311	0.0251448
9430037G07Rik	0.270135	0.532002	0.0251778
Fbxw4	-0.133766	4.78413	0.0251826
Lrrc23	-0.624584	0.923773	0.0252766
Col6a5	-0.805354	1.63856	0.0252837
Znrd1	-0.118741	3.9625	0.0252881
BC100451	0.7713	-2.5937	0.0253642
4930550L24Rik	0.619555	-5.73485	0.0254303
Inafm1	-0.120212	4.88773	0.0254735
Fam98c	-0.156159	4.01246	0.0254788
Glyatl3	-0.931327	-5.04315	0.0255211
4930578M01Rik	0.328719	-0.603267	0.0255446
Fam213b	-0.127141	5.79064	0.0255471
Sowahd	1.03543	-4.41507	0.0255658
Rpl7l1	-0.114912	5.28185	0.025566
Hnrnpk	-0.0739948	7.42288	0.0255793
Nos1	0.167817	6.79328	0.0255813
Lsm2	-0.133994	2.87055	0.0256431
Ppp1ca	-0.109706	8.10613	0.0256583
Hist1h2bm	-0.825927	-5.43917	0.0257579
Pfdn5	-0.140878	6.55629	0.0257753
Herpud1	-0.116215	5.64691	0.0258423
Lrrc71	-0.679947	-0.486621	0.0258799
Mapk9	0.0502989	7.96165	0.0258894
Fkbp14	-0.111434	3.59826	0.0259227
Timm13	-0.121237	5.71568	0.0259501
1110001J03Rik	-0.152214	3.82882	0.0259729
Pyhin1	-1.21545	-2.131	0.0259756
Caln1	0.261199	7.53758	0.0259795
Gars	-0.0496531	6.77904	0.0260059
Syt8	-1.0364	-4.58007	0.02603
A330076H08Rik	0.362372	2.92646	0.0260861
Ccbe1	0.314591	1.2736	0.0260962
Gm4827	-0.873235	-3.81556	0.0261239
Abhd2	0.122172	6.00408	0.0261311
Lactb2	0.120221	3.5057	0.0261842
Map2k6	0.188357	3.49479	0.0261995
Setd3	-0.0718987	6.54391	0.0263364
Rap1gap2	0.150469	7.43332	0.0263661
Fmnl2	0.138414	5.73015	0.0264111
Padi3	-0.785796	-5.45035	0.0264456
Ier2	-0.35591	1.46551	0.0264707
Fzd10	-0.408475	-0.59247	0.0264887
Nwd1	0.155809	6.3196	0.0265238
Oxgr1	-0.394168	0.171113	0.0265334
Gstcd	-0.109346	2.92863	0.0265399
Lrrc8a	0.125536	5.70691	0.0266414
Pold2	-0.123313	3.83231	0.0266732
Wnk3	0.135046	6.01987	0.0266862
Dcun1d5	-0.075303	5.13335	0.0266893
Rnf8-cmtr1	0.21304	0.973786	0.0267049
Plcd3	-0.161979	3.29934	0.0267538
Shfm1	-0.125433	5.52991	0.0268522
Pycrl	-0.0966234	4.38163	0.0268968
Mgat5	0.275524	5.05699	0.0269035
Yy1	-0.0785796	5.56391	0.0269182
Jmjd6	-0.141631	4.77179	0.0269261
Hhipl1	0.273001	4.37538	0.026928
C77370	0.167352	5.97102	0.0269442
Slc14a2	-0.984279	-0.976626	0.0269534
Gm5095	0.610456	-5.69963	0.027006
Pcnx	0.0983897	7.66317	0.0270147
Ric8	-0.0716578	5.78696	0.0270159
Rpl31	-0.151715	3.35666	0.0270221
Lmcd1	-0.171512	3.02971	0.0270244
Rpn2	-0.0726699	7.46915	0.0270455
Axin1	-0.0609343	5.21054	0.0271207
Artn	0.336583	-0.628484	0.0271376
Pmfbp1	-0.554855	-0.810791	0.0272194
E130309D02Rik	-0.0755456	4.56984	0.0272674
Aebp1	-0.545843	1.57842	0.0274069
1700016C15Rik	0.968569	-2.68828	0.0274237
2610318N02Rik	-0.330055	-0.337144	0.0274254
Klhl28	0.163322	4.07952	0.0274327
Ldlrad2	-1.00005	-4.70153	0.0274491
Rpl8	-0.110663	8.23993	0.0274567
Nt5c1b	1.06599	-4.99155	0.0274581
Hspb3	-0.751116	-1.24168	0.0275312
Mcm4	-0.0821824	4.24857	0.0275436
Btbd7	0.151729	4.47506	0.027569
Zfp939	-0.124744	2.80964	0.0275752
Msra	-0.105965	4.72821	0.0275755
Trnau1ap	-0.125547	4.07655	0.0276287
Ncor1	0.0712474	8.19292	0.0276404
Kat6b	0.0877603	6.46213	0.0276433
Zfp580	-0.17473	3.73643	0.0277304
B630005N14Rik	-0.0987839	5.35939	0.0277417
Map3k6	-0.265143	0.805608	0.0277961
Med17	-0.0542611	5.21899	0.0279033
Galnt10	-0.135576	4.51169	0.0279611
Gm6938	0.990033	-4.36757	0.0280164
Eif2ak2	-0.488548	3.275	0.0280211
Mterf1a	-0.170779	1.4372	0.0280379
Fzd4	0.153888	2.86792	0.0280673
Oas1h	-1.13621	-4.7895	0.028076
Diablo	-0.11213	4.41519	0.0281904
Mtg2	-0.137063	3.90258	0.0281966
Dnal4	-0.0727815	5.72752	0.0281976
Ppp2r3d	-0.177427	3.63464	0.0282049
B3gnt4	-0.401755	-0.997838	0.0282314
Dppa2	0.428803	-5.85689	0.0282527
Mrps12	-0.0909314	4.91976	0.0282611
4933416C03Rik	0.62321	-5.74291	0.0282832
Tspan7	-0.0781527	10.1213	0.0282981
Gnb2l1	-0.139071	7.81887	0.028305
Ttll1	0.0522206	5.77913	0.0283578
Kbtbd4	-0.0555496	5.19923	0.0283662
Rassf3	-0.205395	4.23828	0.0283793
Son	0.109921	8.74468	0.0284287
Emp1	-0.365608	1.22754	0.0284338
Fam105a	-0.0953734	4.86508	0.0284782
Gpr26	0.253421	5.19978	0.0284909
Mir466f-3	-0.548236	-5.75369	0.0284955
Uqcc3	-0.105726	4.08114	0.0285059
Sox2ot	0.251247	5.21136	0.0285334
Fbll1	-0.0802605	5.65182	0.0286183
Plxdc1	-0.214173	4.75663	0.028732
Rcc1	-0.122124	3.89962	0.0287354
4930543E12Rik	0.561063	-5.716	0.0287441
Gm608	0.0970074	6.69855	0.0287741
Ddx58	-0.523536	2.83562	0.0288407
Anxa8	-1.23599	-4.02929	0.0288526
Krt33a	-0.612636	-5.68325	0.0288736
Zbed4	-0.116145	2.10575	0.0289247
Rsad2	-0.607702	1.50241	0.0289364
Pikfyve	0.0863096	6.19502	0.0289482
Akirin2	-0.080301	5.98129	0.0289531
Smndc1	-0.0690101	5.06463	0.0289668
Mir344d-1	-0.926539	-5.10742	0.0289734
Ppp1r3fos	0.231249	0.0451041	0.0290162
Slc39a4	-0.917385	-1.87444	0.0290286
Zdhhc22	0.192081	3.23791	0.0290296
Dhrs3	-0.127699	3.92937	0.029032
Cdk5r2	-0.124758	7.51391	0.0290623
Wdr34	-0.0899431	5.3313	0.0290752
Agfg1	0.0839492	6.04695	0.0291725
Atp2b2	0.111271	9.28136	0.0291732
Glp1r	0.487956	0.38369	0.0291977
Mir1931	0.667486	-5.54795	0.0292021
Tmem132cos	-0.394811	-5.89211	0.0292115
Elfn1	0.255151	4.98968	0.0292141
Iws1	0.118451	5.90304	0.0292248
Aar2	-0.0593983	5.85621	0.0292645
Aen	-0.14162	3.85034	0.0292751
Dock9	0.148133	7.00314	0.0293065
Ankrd26	0.1369	4.77495	0.029337
Sv2c	0.251893	7.06742	0.0293705
Aes	-0.0708187	8.70108	0.0293708
Agtr1b	0.831332	-3.64133	0.0293776
Nutf2	-0.0741211	3.94277	0.0294057
Nfil3	-0.214325	2.71931	0.0294222
Mrpl36	-0.103587	4.37481	0.0294254
Fam83b	0.839194	-3.36126	0.0294398
Dmd	0.0971306	6.16766	0.0294571
Ap4s1	-0.0863611	5.31025	0.0294571
Slc35g2	0.299307	3.39204	0.0295026
Ttc21b	0.0959145	4.23138	0.0295073
Trh	-0.26482	2.07485	0.0295286
Prm1	0.772064	-3.06505	0.029533
Bola1	-0.150497	3.56611	0.0295502
Yipf3	-0.0792422	5.71708	0.0295642
Rprml	-0.186922	5.34009	0.0296288
Ppp1r14b	-0.15213	2.64739	0.0296619
Cuta	-0.09643	4.86748	0.0297243
Lhb	-1.28718	-4.46329	0.0297542
Ncbp2	-0.0847736	5.97135	0.0297642
Wtap	-0.092684	5.32551	0.0297903
Nell1	0.211123	5.61922	0.0298162
Slc35c2	-0.0741581	5.76301	0.0298245
Tmem132c	0.313343	2.33116	0.0298574
Isg20	-0.91978	-0.556814	0.0299168
Dynlrb2	-0.823823	-1.07106	0.029925
Ccni	-0.0988546	7.3461	0.0299386
Mpo	0.917326	-3.11664	0.0299561
Rtca	-0.0772148	5.39564	0.0300006
Tsen34	-0.0896297	5.61199	0.0300942
Ptms	-0.0872881	8.93151	0.0300971
Manbal	-0.0758208	5.51717	0.0301099
Pacs2	0.0867591	7.43204	0.0301111
Dydc2	-0.711278	-1.4572	0.0301253
Kcnq3	0.222641	5.57068	0.0301447
Chpf	-0.0693141	6.74159	0.0301489
Grn	-0.193699	5.9652	0.0301745
Nipa1	0.102195	5.28375	0.0301977
3110002H16Rik	0.0527499	4.8124	0.0302122
0610010K14Rik	-0.105551	4.56623	0.0302389
Mypop	-0.0881317	5.6161	0.0302989
Lsamp	0.145368	5.92856	0.0303642
Pdcl3	-0.106849	4.79509	0.0304004
Prkce	0.105625	8.6589	0.0304167
Ndufb4	-0.129479	2.62458	0.0304286
Snapc2	-0.0759637	5.03396	0.0304424
Otud1	-0.133993	4.27892	0.030443
Rpl4	-0.105576	9.02494	0.0305572
Phf13	-0.0806074	4.25029	0.0305808
Slc37a2	-0.288062	1.70239	0.0306155
Marcks	-0.0903284	8.18758	0.0306502
Fam120b	0.0661303	6.9013	0.0306864
Scimp	-1.00566	-2.9621	0.0307006
Pdcd6	-0.0728828	6.02812	0.0307076
Tmem179	-0.0545766	7.51584	0.0307259
Mtss1l	0.0797116	7.75788	0.0307263
Lce3a	-0.750265	-5.44476	0.0307415
2310039H08Rik	-0.226817	1.59548	0.0307724
Ankrd29	0.150546	4.00755	0.0308204
Olfr94	0.429067	-5.85689	0.0308603
Polr2l	-0.104823	2.82463	0.0308697
Fam96b	-0.0924208	3.96958	0.0309432
Dnph1	-0.134949	1.7726	0.0309525
Mon1a	-0.115107	4.46922	0.0309834
Abr	0.0545377	9.21941	0.0309876
Ackr3	-0.179233	3.61638	0.0310487
Fastkd5	-0.121035	3.70034	0.0310749
2019-03-01	-0.964362	-3.86057	0.0311035
Cnbd2	0.151547	2.59831	0.0311189
Park2	-0.170482	3.20597	0.0311597
Lgals9	-0.471917	2.75886	0.0311615
Muc2	-0.609459	-2.24315	0.0311817
Mir323	0.612019	-5.66441	0.0312059
Avpr1a	0.632934	-0.258108	0.031223
Sf3b4	-0.0724238	4.01241	0.0312314
Yod1	0.178467	3.81701	0.0312364
Zfp637	-0.0949881	4.83194	0.0313236
Adam26a	-0.394197	-5.89211	0.0313511
Zfp184	-0.13075	1.98058	0.0313679
Nup37	-0.0977659	2.23555	0.0313907
Vamp1	0.248362	6.00299	0.031436
Tulp3	-0.140374	4.51986	0.0314361
Fcf1	-0.130827	2.97422	0.0314472
Cpa5	-0.915787	-3.63379	0.0314727
Spesp1	-0.965526	-3.72348	0.0315225
Por	-0.0574347	6.63969	0.0315876
Csnk1g3	-0.0616857	5.97708	0.0316025
Mir7028	-0.872345	-5.12191	0.0316086
Gpr88	-0.1547	9.43233	0.0316152
Tenm4	0.184359	7.79476	0.0316178
Pim2	-0.0795386	5.62107	0.0316674
Tars	-0.076184	5.10661	0.0317164
Park7	-0.0831554	6.31035	0.0317363
4930477N07Rik	-0.673414	-5.64803	0.0317477
Gm5108	-0.544683	-5.73485	0.0317868
Mir342	0.682741	-5.50468	0.0318067
Rxfp2	0.683039	-0.987833	0.0318313
Pgbd1	0.181205	2.19032	0.0318324
Ccdc88a	0.0918441	6.5197	0.0318398
Myt1l	0.0951582	8.69142	0.031902
C2cd2l	-0.0894653	8.32165	0.0319208
Calcb	-0.691165	-3.47911	0.032012
Pappa2	-0.580249	-0.00414178	0.0320248
Clec12a	-0.280434	2.88628	0.0320456
Zfand3	-0.0732792	6.11749	0.0320988
Aacs	-0.11939	5.23769	0.0321023
Cldn34-ps	-0.401871	-5.85689	0.0321181
Coro1b	-0.09132	6.14651	0.032128
Supt4a	-0.103055	4.15977	0.0321853
Nbeal1	0.231815	4.61434	0.0321938
Dnajc16	0.0957168	6.22743	0.0322104
Rrp1	-0.0586799	8.29644	0.0322506
Shisa2	-0.1911	3.20238	0.0322627
9530068E07Rik	-0.0786021	6.68488	0.0322789
Cpsf3l	-0.0745876	4.95942	0.0322864
Huwe1	0.110533	9.25453	0.0322902
Rp1l1	-0.955946	-4.03849	0.0323288
Arpin	0.0955724	4.65191	0.0323695
Tdrp	-0.105346	5.2904	0.0323708
Pcbp2	-0.0433506	7.41045	0.0324206
Ankrd12	0.0968094	6.80212	0.0325943
Cdk12	0.116196	5.22658	0.0325983
Trim30a	-0.688293	2.33519	0.0326012
Nmi	-0.38345	1.25284	0.0326987
Gm12596	-1.04972	-3.58548	0.0327159
Rqcd1	-0.0671756	5.15293	0.032718
Unc45a	-0.145416	5.495	0.0327818
Cdh6	0.298551	2.88645	0.0327858
Slc25a33	-0.105108	5.19492	0.0327928
Rab11fip4	0.137924	7.2848	0.0328123
Cep170	0.0926689	6.81882	0.0328128
Med4	-0.0765053	4.63711	0.0328269
Ccdc106	-0.0811591	5.98313	0.0328383
Rab20	-0.674071	-1.60175	0.0328496
Rcor1	0.105099	4.29823	0.0328713
Cbx8	-0.0951472	3.28214	0.0328727
Psmc3ip	-0.146634	2.08319	0.0328791
Dip2a	0.108946	6.53329	0.0329099
Crip2	-0.0951768	7.0331	0.0329123
1700109K24Rik	0.434355	1.49478	0.0329309
Med22	-0.076991	5.3721	0.0329391
Cyp4f39	-0.903601	-5.06226	0.0329399
Sgsm2	-0.094014	7.45483	0.0329554
Zbtb44	-0.112147	4.91017	0.0329789
Papd5	-0.0593761	5.82909	0.0329834
Pla2g12a	-0.120105	4.1546	0.0329987
Ppp1r11	-0.081236	6.02679	0.033078
U2af1l4	-0.102273	4.79106	0.0331046
1700026D08Rik	-0.61512	-0.520812	0.0331415
Adcy8	0.263607	3.69402	0.0332132
Adgrl3	0.145826	7.12141	0.0332527
C130071C03Rik	0.16459	1.73845	0.0332698
Lhpp	-0.102354	4.05302	0.0332853
Enkd1	-0.136414	2.93907	0.0332953
Aoc3	-0.597847	-2.00508	0.0333043
Eif1ad	-0.0735853	4.5009	0.0333065
Fam43b	-0.129821	4.81101	0.0333736
Fam13a	0.115367	4.18046	0.0333893
Rpl31-ps12	0.637863	-2.5086	0.0333947
Ect2	0.392534	-0.10327	0.0334094
1700073E17Rik	0.595468	-1.60783	0.033449
Capn9	-0.561909	-2.48774	0.0334955
Slc26a1	0.249142	1.09622	0.0335111
Hmces	-0.0887849	4.31725	0.0335961
Zfp174	0.129846	3.65898	0.0336194
Zpld1	0.743484	-4.0843	0.0336515
Fli1	-0.253025	1.57542	0.0336901
Rpl18	-0.129811	4.30864	0.0337203
Cyp2j13	-0.905688	-3.32697	0.0337589
Gm29766	-0.128855	2.94081	0.033784
Cebpg	-0.0794787	5.39506	0.0338903
Slc22a12	-0.500334	-1.34289	0.0340007
1110019D14Rik	0.220098	0.777436	0.034082
Ltb4r1	-0.812723	-3.96895	0.0341224
Hnrnpl	-0.088793	7.53414	0.0341467
Tsku	-0.265039	1.0064	0.0342114
Mrps15	-0.0972319	4.93871	0.0342201
Zfp846	0.106904	3.95668	0.034244
Ctdsp2	-0.10412	6.56667	0.0342742
Cox6a2	-0.207005	1.86513	0.0342966
Lrrn1	0.118174	6.09604	0.0343082
Pcdhb19	0.174793	3.86031	0.0343772
1700020I14Rik	0.270005	6.09942	0.0343833
Ccdc117	-0.168333	4.6857	0.0344161
Slc16a12	0.203237	0.957007	0.0344179
Zbtb8os	0.132812	2.11493	0.0344305
Gorasp2	-0.0436492	6.87046	0.0344541
Aimp2	-0.0950821	4.67457	0.0344545
Creb3l4	0.314999	-1.07792	0.0344647
Slc18b1	0.0794565	4.89643	0.0344894
Pcdhb21	0.225343	2.34929	0.0345607
Dcaf4	-0.0822257	4.74297	0.0346516
Fam214a	0.167488	6.30342	0.0346584
Cdcp1	-0.62656	-1.96604	0.0346692
Nt5c	-0.132324	4.67943	0.0347181
Slc38a1	0.113881	7.80803	0.0347348
Dock3	0.0961551	8.55002	0.0347464
Btbd6	-0.0688703	5.66761	0.0347516
A430078G23Rik	-1.06301	-4.54505	0.0347646
Gucy1a2	0.159303	6.63543	0.0347765
Mia3	0.0504243	7.10175	0.0347808
Foxc2	1.1251	-3.49018	0.0347814
Sst	-0.15727	7.76463	0.0347872
9430041J12Rik	0.238072	1.9949	0.0348059
Rnaseh2a	-0.107635	3.8826	0.0348222
Znfx1	-0.10487	6.74734	0.0348357
Ndufa6	-0.102527	6.09632	0.0348618
Zcchc24	0.108572	6.85318	0.0348871
Ccl12	-1.02865	-0.5161	0.0349247
Phf11b	-0.8341	-1.22686	0.0349651
Rilpl1	-0.0831389	5.18893	0.0349679
Nck2	-0.129557	4.36825	0.03497
Magee1	0.0762517	7.72004	0.0349815
Pin1	-0.0913158	5.97128	0.0349837
Mir124a-2	0.23864	0.151124	0.0350652
1810018F18Rik	0.429741	-5.85689	0.0350726
Olfr279	0.427539	-5.85689	0.0350847
Ccdc42b	-0.789489	-2.47056	0.0350988
Dnajb5	-0.149085	6.69869	0.035123
Dfna5	-0.0916488	4.06098	0.0351312
Mbtps2	0.105636	5.05835	0.0351366
Ankrd61	0.398358	-0.262171	0.0351483
Pmaip1	-0.678812	0.908771	0.0351559
Gm13034	0.25359	-0.430866	0.0351742
Cd3e	-1.4227	-3.25707	0.0351785
Phka1	0.13115	4.68378	0.0351894
Sv2a	0.0864148	9.00147	0.0352113
Tmem258	-0.13216	4.59445	0.0352134
Asah2	0.189909	4.04104	0.0352217
Ubxn2a	0.139112	5.49489	0.0352466
Pcgf1	-0.132844	3.35652	0.0352824
Lin7b	-0.103358	5.48536	0.0352912
Cst6	-0.19104	2.47078	0.0352965
Nyx	-0.291493	-0.628926	0.0353132
Emc8	-0.0524598	6.20097	0.0353212
Cbx7	-0.0701018	6.161	0.0353251
Ctif	0.0981371	6.28048	0.0353956
Slc26a3	-1.01921	-3.30311	0.035401
Nek8	-0.172796	1.6188	0.0354602
Ppil1	-0.0838927	3.89044	0.0354881
Dpcd	-0.10157	5.02068	0.0355144
Dusp22	0.0684135	4.809	0.0355229
Ttll12	-0.0865787	4.25112	0.0355475
Copz2	-0.173067	1.43465	0.0355558
Foxm1	-0.242862	1.19565	0.0355627
Tnfrsf19	-0.0977185	5.89785	0.0355641
Gypa	0.964205	-5.08713	0.0356613
Pex6	-0.0800979	6.04311	0.0356661
Rundc3a	-0.0795613	8.17273	0.0356765
Eepd1	-0.131074	3.99639	0.0356991
Rab3c	0.148574	9.10235	0.0357385
Ahcy	-0.110951	2.66315	0.0357669
Defb18	0.362328	-5.91096	0.0357968
Neb	0.189314	2.17289	0.0358427
Lyst	0.159043	7.19008	0.0358694
Prss29	0.430419	-5.82167	0.0358909
Pole4	-0.114143	4.51462	0.0359673
Ubr7	-0.0792764	5.73524	0.0359892
Ndc1	0.0897179	3.82626	0.0360406
Bax	-0.0969049	5.03288	0.0360685
Npepl1	-0.136715	3.57427	0.0361067
Sema6b	-0.0998946	6.94373	0.036129
Mir7213	-0.852003	-5.15154	0.036154
Emc3	-0.0834534	6.26988	0.0362103
Mir7022	-0.686728	-5.50714	0.0362207
Exosc5	-0.0910106	3.98656	0.0362363
Ppp2r2a	-0.0762694	7.09889	0.0362552
Crim1	0.106572	6.50642	0.0362565
Acvr1	-0.104426	4.66699	0.0362667
Megf10	0.151072	5.05378	0.0362879
Slc4a10	0.0970072	8.02168	0.0363345
Pclo	0.146547	8.67224	0.0363538
Gbp6	-1.11703	1.69907	0.0364058
Med1	0.145399	6.13258	0.0365089
Cfap43	-0.301075	1.42893	0.0365254
Letmd1	-0.0581994	5.76957	0.0366753
Gm38509	-0.563175	-5.64556	0.0366792
Cort	-0.339518	0.361471	0.0366917
Adam5	-0.689451	-2.58086	0.0367105
Svopl	1.02433	-3.6069	0.0367225
Rpusd1	-0.0674121	6.03235	0.0367289
Usp39	-0.0669959	5.03649	0.0367363
Zmynd10	-0.202033	3.61141	0.0367449
Slc2a5	0.411589	2.68749	0.03683
H2-Q10	-0.908283	-1.60456	0.0368395
Taf5l	-0.071521	4.60527	0.0368416
Hectd1	0.101928	7.58035	0.0368902
C630028M04Rik	-0.568358	-5.81335	0.0369059
Slc25a19	-0.111866	5.28316	0.0369492
Gltscr2	-0.0931239	6.13859	0.0370203
Pura	0.189518	4.77618	0.0370226
Zfp358	-0.0686031	5.0273	0.0370613
Gpr68	0.312953	2.36199	0.0371116
Pkig	-0.100481	6.22982	0.0371416
Mllt4	0.0792082	7.12921	0.0371782
Uri1	-0.0761665	5.60053	0.0371885
Hsd3b2	0.969454	-4.69776	0.0371955
Zfp12	-0.0612225	5.47968	0.0371958
Ppp1r1b	-0.14259	10.4787	0.0371977
Chmp4b	-0.0677272	7.40575	0.0372396
Rims3	0.176566	4.81149	0.0372715
Rgs22	-0.699752	-0.70098	0.0373024
Prdx6	-0.133504	7.79184	0.0373228
Gm4971	-0.609907	-5.66441	0.0373263
3110021N24Rik	0.234273	3.03749	0.0373352
Usp13	0.10375	4.5063	0.0373815
Ica1	-0.141483	5.66628	0.0374131
Rsl24d1	-0.0825981	4.3214	0.0374537
Erp29	-0.100117	6.36332	0.0374587
4930402F11Rik	0.428547	-5.85689	0.0374705
Rragc	-0.0560594	6.34991	0.0375384
7420700N18Rik	0.299609	-5.92733	0.0375838
Wap	0.299609	-5.92733	0.0375838
Erich3	0.156138	4.03313	0.0376071
Sphk2	-0.0881155	4.9251	0.0376281
H1fx	-0.129198	4.35257	0.0376847
Leo1	-0.066052	4.73222	0.0377079
Med31	-0.12188	3.25936	0.0377529
Lyar	-0.114612	3.16312	0.0377576
Atp2c2	0.387074	-0.636878	0.0378021
Spatc1l	0.915389	-4.42813	0.0378148
Lipi	-0.569271	-5.61034	0.0378679
Apom	-0.768799	-2.20104	0.0378683
Mrpl14	-0.0973974	4.58304	0.0379361
Insm1	-0.142863	3.60884	0.0379821
4831407H17Rik	0.872158	-3.62316	0.0379943
Lrrc8b	0.178711	5.68496	0.0379995
4921529L05Rik	0.714104	-5.3851	0.0380236
Renbp	-0.252123	1.83346	0.0380974
Zfp39	-0.11283	4.14908	0.0381012
2310034O05Rik	-1.03082	-4.25775	0.0381053
Ly75	0.362245	0.559918	0.0381293
Cnnm4	-0.0682969	4.37875	0.0382064
Ifi202b	-1.15434	-0.554771	0.0382237
Peg3	0.20524	8.58095	0.0382835
Akap6	0.110729	8.47932	0.0382911
Rims1	0.174083	6.44263	0.0383007
Wdr91	0.0437966	4.77569	0.038304
[truncated: 22,422 more rows]

## Sheet: H2O(CNO)vH2O(VEH)
Gene ID	logFC	AveExpr	P.Value
Galnt18	-0.154856	5.51912	3.19452e-05
Cxcl11	-2.71547	-1.71566	6.40631e-05
Mx2	-1.54786	1.5332	7.63731e-05
Bcl2l10	1.31813	-5.10307	0.000102069
Ppp2r3d	-0.342332	3.63464	0.000125696
Isg15	-1.9009	2.09329	0.00014105
Gpx6	-0.507609	0.557226	0.000163411
Irf7	-2.02613	2.01915	0.000238544
Oas1g	-2.41033	-2.582	0.000255417
Cxcl10	-2.90077	0.42017	0.000299388
Oasl1	-1.77035	-1.48181	0.000309928
Oas1b	-1.79253	0.00961806	0.000329461
Tdrd7	-0.119593	5.85378	0.000349408
Prss41	-0.429455	1.87861	0.000387095
Mx1	-2.03262	-0.0157106	0.000426528
Tex13	-1.23143	-5.38757	0.000440251
Ogfr	-0.14307	5.61894	0.000476498
Usp18	-1.68783	1.76798	0.000512609
Unc5c	0.190588	5.61071	0.00052544
Gm8013	-1.62047	-4.62705	0.000581078
Zbtb16	0.500982	4.31791	0.000582471
Ifit1	-1.83908	2.57676	0.000591738
Ifit3b	-0.92009	3.2867	0.000642005
Ccl5	-2.56547	-0.469924	0.000646179
Esr1	0.535861	1.99205	0.000674046
LOC666331	-1.08335	-5.4883	0.000824903
Rapsn	-0.435817	0.909308	0.000864622
Dnajc17	-0.181726	3.1673	0.000910594
Ifi27l2a	-1.74832	0.978054	0.000924429
Ifit3	-1.14232	3.97833	0.000946572
Oasl2	-1.9446	3.40061	0.000959513
Fat4	0.272386	3.96875	0.000982205
Klhdc4	-0.214599	4.40046	0.00101161
1700030F04Rik	1.40285	-4.88862	0.00108122
Ccdc86	-0.159656	3.04283	0.00111378
Ifi44	-1.87678	1.80222	0.00116978
Hist1h4j	-1.00729	-3.26165	0.00122648
1700010I14Rik	-0.616328	1.52062	0.00135524
Ifi44l	-1.75398	-0.324287	0.00138799
Fam8a1	0.177746	5.41801	0.00144807
Ddx60	-1.44291	1.5384	0.00148018
Dfnb59	-1.31606	-4.17177	0.00153346
A430088P11Rik	-1.3845	-5.08084	0.00166712
Dhx32	-0.0955603	5.79435	0.0017421
Mta3	0.222916	5.19531	0.00174894
Actl6a	-0.196653	3.76278	0.00185584
Sssca1	-0.10838	4.49417	0.0019016
Pgap3	-0.134955	3.47655	0.00191226
Dcaf11	-0.142001	6.44214	0.00191475
Madcam1	-0.970381	-2.61911	0.00192996
Irf9	-0.723436	4.24553	0.0019755
Lgals3bp	-0.86861	5.01567	0.00198161
Pdcd2l	-0.125367	3.74201	0.00221156
Fga	1.24578	-5.1544	0.00223254
Capza3	-1.47577	-4.44347	0.00229565
Fbxo46	-0.122176	3.89872	0.0023441
Rbm11	0.285282	3.07121	0.00235423
Map3k14	-0.149476	3.36169	0.00236485
Tmem132c	0.448176	2.33116	0.00243872
Snhg1	-0.173276	3.31983	0.00247976
Sftpb	0.989684	-5.4367	0.00249994
Erbb2	-0.211169	2.09487	0.0025982
Bst2	-1.45708	2.52419	0.00269614
Ano9	0.562776	-5.85689	0.00279491
Ccdc15	-0.368446	1.35295	0.00283944
Ltb4r1	-1.21204	-3.96895	0.00287382
5830473C10Rik	-0.9439	-2.67364	0.00294283
Oas1a	-1.41908	0.0528076	0.00307249
Rps6ka4	-0.110354	5.99314	0.00308114
Tcf7l1	-0.212043	2.09583	0.00313491
Katnal1	0.144339	6.43282	0.00315244
Rtp4	-1.11582	1.70164	0.00332676
Ddit3	-0.156702	4.93057	0.00336832
Trim25	-0.435432	4.23852	0.00343466
Eif2ak2	-0.69737	3.275	0.00349327
Chd3	0.112892	9.86152	0.00350684
Lrfn5	0.121121	5.57895	0.00359597
Cep57l1	-0.122816	3.04061	0.00371511
Asb10	-0.871321	-2.6006	0.00372561
Oas3	-1.73512	-1.52273	0.00373034
Ier3	-0.217812	2.74358	0.00377999
Slc4a1ap	0.0763734	5.16466	0.00379486
Apol9a	-1.53283	-2.69474	0.00379695
Gm14295	0.470883	2.23309	0.00381492
Spatc1l	1.30461	-4.42813	0.0041763
Hmgn1	-0.0955125	5.8712	0.00422915
Patz1	-0.0811667	5.34247	0.00427228
Rbm34	-0.181564	4.75138	0.00427501
Mir134	-0.976678	-2.84527	0.00430399
Dnmt3aos	-1.23091	-4.00341	0.00435537
Phf11b	-1.19091	-1.22686	0.00436953
Ifitm3	-0.968853	3.2704	0.00439961
Arih2	-0.0911118	5.54139	0.00452581
Exosc4	-0.0929485	4.52865	0.00458362
Tmevpg1	-0.807922	-5.62918	0.00464509
Ccr1l1	1.17103	-5.206	0.00468937
Klc3	-0.263969	1.90906	0.00475649
Plekha4	-0.534294	0.954636	0.00479041
Gm11346	-0.384523	-0.778236	0.00481883
Mast4	0.193638	5.60411	0.00482417
Ifih1	-0.820887	2.25821	0.00483412
Mxra8	-0.372662	3.66538	0.00492224
Ocstamp	-1.09964	-4.94022	0.00504327
Nlrp6	-0.375323	0.643668	0.00504946
Asphd2	-0.105863	6.70721	0.00506651
Msrb1	-0.21843	3.84095	0.00513528
Cmip	0.114541	8.17821	0.00515927
Mir466f-3	-0.729003	-5.75369	0.0051811
Zfp9	0.156961	4.60547	0.00519254
Rce1	-0.1329	4.4068	0.0052212
Ulk4	-0.477228	1.93754	0.0052737
Tnfsfm13	0.617147	-1.497	0.00527533
Cdk4	-0.109944	5.78939	0.00533658
Cdcp1	-0.863371	-1.96604	0.00544416
Meis3	-0.126548	5.08851	0.00544618
Mcm7	-0.130264	3.9947	0.00545759
Ap3m2	0.0779525	7.3281	0.00547454
4930417O13Rik	-0.403367	-0.926246	0.00549381
Gm11351	-0.449721	-5.89211	0.00550546
Ccl12	-1.49314	-0.5161	0.00553568
H2-T24	-0.928428	2.09762	0.00556193
Echdc3	-0.428523	-1.05991	0.00561186
Noc2l	-0.179366	6.35513	0.00587622
Camk2d	0.269018	6.77132	0.00587737
1810062G17Rik	-1.45604	-4.58209	0.00587929
Il1rap	0.190652	4.64405	0.00589874
Loxl4	0.620703	-1.13622	0.00592891
Tnfrsf10b	-0.410785	0.396604	0.00594247
Ddx58	-0.700222	2.83562	0.00594817
Lrtm2	-0.136324	6.76572	0.00604069
Inhbe	1.29142	-4.53094	0.0060583
Lgals9	-0.635977	2.75886	0.00612316
Cdh20	0.188284	3.73804	0.00612583
Pinx1	-0.197228	2.42003	0.00615327
Ifi27	-0.512284	5.06376	0.00617039
Htr6	-0.233379	3.02286	0.00643237
Serpina9	-0.207982	6.20384	0.00643354
Exoc6b	0.0751765	6.76289	0.00654834
Tnfrsf9	-1.16828	-1.24305	0.00654874
3110079O15Rik	-0.520063	-1.28696	0.0065997
1700111N16Rik	0.423269	-5.89211	0.00664416
Cox10	-0.0995518	4.95589	0.00668645
Gtse1	-0.591607	-0.711769	0.00670553
1700001K23Rik	-0.83516	-2.86808	0.00682974
Mir1931	0.851642	-5.54795	0.00699813
Akt2	-0.111026	6.19966	0.00699987
Tmem223	-0.130644	4.57939	0.00700983
Oacyl	-0.5657	0.693243	0.00702704
Zpbp2	-1.1545	-3.63981	0.0070311
Ttll5	0.102906	4.86933	0.00719191
Aldh16a1	-0.178843	2.70194	0.00722623
Gm6578	-0.78654	-3.18397	0.00725248
Muc2	-0.790822	-2.24315	0.00726994
Gm14420	0.443811	4.42729	0.00734464
Il18	-0.122335	4.39931	0.00738102
4933407I05Rik	-0.3543	-0.456817	0.00739945
Pnma1	0.168825	2.68675	0.00740193
Plcxd1	-0.122781	5.22916	0.00744182
Ar	0.161741	5.11923	0.00746235
4933401H06Rik	-0.940333	-5.40395	0.00764036
Arrdc3	0.128352	6.08638	0.0076442
Upk2	-0.931229	-5.3851	0.00768018
Gm6548	-0.283926	4.28233	0.00770479
Dnajc2	-0.130569	5.189	0.00770942
Timp2	0.102123	8.75844	0.007743
Lect1	-0.549338	-0.785095	0.00776565
Cdc42bpg	-0.172648	3.60408	0.00779899
Ppp2r5e	0.0869339	6.73415	0.00781131
Mtfr1l	-0.0702117	6.12727	0.00782426
Trim30a	-0.91745	2.33519	0.00785618
Siglec1	-1.05665	-0.296439	0.00789454
Mir8116	-0.819241	-2.57411	0.00789712
Ahcy	-0.145212	2.66315	0.0079854
Krtap4-2	-0.596747	-5.78645	0.00800572
Gkn2	-0.58767	-5.82167	0.00804728
Ina	0.128057	6.50302	0.00807329
Atf3	-0.574248	0.362051	0.0080935
Vrk3	-0.0881708	4.80968	0.00824537
Aknad1	1.05254	-5.36599	0.00835118
Trpc5	0.367592	3.36371	0.00836645
Rhou	0.23249	5.21729	0.00847066
AU015836	-0.871802	-5.64803	0.00847479
Nsun4	0.1017	3.86139	0.00876551
Zbtb2	-0.124114	3.72544	0.0087764
Emilin1	-0.408053	0.475152	0.00879887
Xaf1	-0.732594	2.10792	0.00882084
Gdnf	-0.219721	2.1639	0.00882616
Pmepa1	-0.177722	6.58791	0.00889071
2010315B03Rik	0.489654	3.56953	0.00889236
Gm38509	-0.732937	-5.64556	0.0089024
Gpr50	0.56659	0.303814	0.00891785
Dhx58	-0.754202	0.797437	0.00898833
Specc1	0.121647	6.6066	0.00904071
AW011738	-0.220629	2.65376	0.00912795
Arhgap23	0.100273	6.6026	0.00926143
Copa	0.0483114	7.73614	0.00927497
9330117O12Rik	0.389963	1.49895	0.00930404
Inpp5a	-0.0748358	5.89638	0.00934145
Ctdp1	-0.0894355	4.2431	0.00938886
Plxna4os1	-0.74147	-1.62335	0.00941218
Klhl1	0.40339	2.50293	0.00943034
Trim41	-0.0867301	6.11278	0.00944501
Gzma	-1.28522	-5.23031	0.00946998
Sel1l	0.103792	7.84338	0.00949525
Ccl4	-1.55888	-2.59267	0.00952601
4930478L05Rik	0.915672	-5.3851	0.00952855
Slc16a11	-0.411951	4.16618	0.00954208
Hk1os	-0.608123	-1.37786	0.00955848
F830016B08Rik	-1.54115	-1.01903	0.00960681
Anln	0.28426	5.73274	0.00962017
Hcn1	0.181245	5.62804	0.00968094
Ms4a3	-0.766124	-2.04676	0.00969288
Gpr146	-0.107148	4.82742	0.00970049
Nsf	0.111058	9.71732	0.00974445
Gm12185	-1.59636	-2.11899	0.00982725
Mir6418	-1.18967	-4.82786	0.00983806
Ces1a	-0.967979	-5.41759	0.00985002
Dtx3l	-0.664051	2.55255	0.00989939
Cdon	-0.17994	4.37156	0.00993688
Oas2	-1.1935	0.509203	0.00995196
Mdk	-0.189282	3.74328	0.00996423
Smco2	-0.799947	-5.62918	0.00997758
Plcl1	0.160879	5.32904	0.00998895
Snora47	0.78381	-2.87827	0.010087
Fam210b	-0.18652	5.24781	0.0102044
Gt(ROSA)26Sor	-0.150859	3.48274	0.0102402
Daxx	-0.0952497	4.76553	0.0102499
Gpr65	-0.95785	-2.14903	0.0102534
U2af1l4	-0.127133	4.79106	0.0102912
Parm1	0.248341	4.76988	0.0103412
Ppt2	-0.122898	5.10614	0.0103844
Trim30b	-1.03605	-3.40682	0.0105145
Etv1	0.155651	5.09543	0.0105635
Scamp4	-0.0773361	5.6667	0.0106917
Spata31d1b	-1.09413	-3.92911	0.0106989
Pebp4	1.16179	-3.75802	0.0107089
Mir324	-1.07246	-3.03878	0.0107249
Slc35d2	-0.506887	-0.980497	0.0107321
Syt6	-0.202968	7.18739	0.0107597
Mptx2	-0.446058	-5.89211	0.0108462
Lrfn4	-0.111291	5.64689	0.0108688
Slfn5	-0.439368	2.63375	0.0109547
Sox7	-0.30505	0.655143	0.0110209
Zswim7	-0.149011	3.08573	0.0110402
Smpd3	-0.121509	7.81057	0.0110538
9430065F17Rik	-0.749282	-2.39925	0.0110559
4930503E14Rik	-0.663356	-5.75369	0.0111121
Vmo1	1.09436	-3.92827	0.0111733
Sufu	-0.12845	4.80164	0.0112419
Tmem200c	0.213466	3.11053	0.0112508
Rassf7	-0.215748	1.00029	0.0113176
Ubqln1	0.0532186	7.8143	0.0113373
Ccdc24	-0.527412	-0.237405	0.0113769
Rbm44	-1.01106	-5.08695	0.0113864
Ccdc115	-0.120387	4.12704	0.0113949
Mrpl55	-0.121499	3.78707	0.01145
Col17a1	-0.85268	0.62045	0.0114765
Ttll2	-0.986155	-4.53094	0.0115389
Kif21a	0.0938483	8.13921	0.0115448
Cyb5d1	0.280709	2.41693	0.0115517
Tcl1b2	-0.730289	-5.64556	0.0115655
Sstr4	0.246553	3.20935	0.0116508
AA467197	-1.23707	-2.85322	0.0117083
Tsc22d3	0.176564	5.67112	0.0117587
Mknk2	-0.103175	5.72799	0.0117695
Tex264	-0.0686313	6.08182	0.0118037
Ppargc1a	0.188126	5.70548	0.0118688
Slc39a3	-0.0541269	6.79683	0.0118743
Mir9-3	0.944983	-3.63849	0.0118862
Ak5	0.163383	6.94191	0.0119394
Ctdnep1	-0.0777342	6.12957	0.0119639
Gm1600	-1.01119	-5.22511	0.0120704
Gm13544	-0.380587	-0.547679	0.0121632
Snap91	0.111072	8.43407	0.012212
Mrps9	-0.095003	5.04532	0.0122567
Zranb1	-0.0693297	5.33544	0.0122788
Trim10	1.13705	-4.91221	0.0122964
9030617O03Rik	-0.213646	3.5663	0.0123783
Slfn2	-0.996112	0.538285	0.012389
Cadps	0.180172	7.5094	0.0124249
Spc24	-0.223097	1.16629	0.0124771
Frem2	-0.223437	2.33663	0.0124808
Noc3l	0.0768345	4.3472	0.0125293
Fgf1	0.154796	6.20827	0.012589
Stat1	-0.787299	5.42354	0.0126054
Mfsd6	0.11942	6.69065	0.0126071
Stau2	0.16397	6.56836	0.0126216
2610044O15Rik8	-0.224673	3.51415	0.0126392
Rfx6	0.419858	-5.89211	0.0126633
Gpr22	0.324303	4.76129	0.0126872
Bcat2	-0.171185	3.73717	0.0127067
Ncoa7	0.106336	6.44118	0.0128014
Slc37a2	-0.342496	1.70239	0.0128698
Letmd1	-0.0714252	5.76957	0.0128982
Ostn	-1.17743	-5.06785	0.0129632
Pwwp2b	-0.127713	4.56823	0.0130149
Ppie	-0.129738	3.76064	0.0130609
Mlana	-1.20948	-5.13595	0.0130662
Brd2	-0.0538567	7.83197	0.0131528
Zfp418	0.171505	2.24201	0.0131948
Mir6374	-0.444798	-5.89211	0.0132173
Agbl4	0.202812	2.68661	0.0132227
Sgsm2	-0.112536	7.45483	0.0132605
Gm11733	-0.232113	0.394489	0.0132871
4930486L24Rik	-0.782824	-1.94183	0.0133813
Mcm2	-0.231239	2.20712	0.0134299
Gm19395	0.969377	-2.36282	0.0134515
Abcg8	-0.814292	-2.87524	0.0134537
Cpd	0.0866273	7.03836	0.0135191
Treh	-1.04352	-4.64154	0.0135209
Ogfod1	0.0895624	7.39288	0.0135652
Dcaf13	-0.101073	4.76498	0.01358
Pabpc5	0.252592	1.57607	0.0136377
Spa17	-0.655699	0.968888	0.0136661
Mmp21	-0.708603	-1.77929	0.0137448
Art3	-0.292959	1.18488	0.0137817
2410006H16Rik	-0.183911	4.48691	0.0138259
Tmem181c-ps	-0.447682	5.80957	0.0139267
Snord37	0.906298	-3.41982	0.0139355
Cmpk2	-0.199584	5.05616	0.0139424
Lrrc42	-0.0839181	4.9183	0.0140331
Sftpc	0.868954	-3.27412	0.014085
Chd4	-0.103251	8.09191	0.0141095
Cep57	-0.101604	4.71498	0.014142
Zbtb8a	-0.18727	3.07356	0.0142666
2010107G12Rik	-0.417917	-0.811089	0.0143076
Ppap2c	0.202379	1.754	0.0143565
Slfn9	-0.902571	-0.0855441	0.0143797
Wash1	-0.121532	5.16024	0.0144852
Gadd45g	-0.142965	3.45014	0.0145373
A830082K12Rik	0.304438	1.89874	0.0145439
Ywhag	0.107934	9.87333	0.0145834
Gna14	-0.293354	0.745984	0.0146074
Mcrs1	-0.0952075	4.7607	0.014668
Scd4	1.14856	-2.24117	0.0146962
Pdzd4	-0.0572023	7.53193	0.0147085
4930511E03Rik	0.563379	-5.80529	0.0147112
Synpo2l	-0.699264	-2.11933	0.0149428
Zdhhc16	-0.117431	4.43223	0.0149882
Tnnc2	-1.09398	-3.73191	0.0150035
Trmt13	-0.210926	2.35271	0.0150326
Carkd	-0.0947813	5.41245	0.015064
Rtp1	0.717586	-2.2862	0.0151449
Ms4a4c	-1.59756	-2.98712	0.0152294
Magee1	0.0902057	7.72004	0.0153385
Dxo	-0.158643	4.2366	0.015374
Mir3068	1.18982	-3.69619	0.0153821
Isg20	-1.07817	-0.556814	0.0154147
1700125H20Rik	-0.650047	-2.77588	0.0154216
Armc10	-0.131355	4.07469	0.0155147
Mroh4	1.20202	-4.97517	0.0155243
Rnf214	0.0625635	6.30469	0.0155723
Gm16157	0.563002	-5.78645	0.0156766
Ccr5	0.522655	2.4671	0.015681
Nhej1	-0.167776	1.05467	0.015695
Adamts4	0.195666	4.07947	0.0157805
Pi16	-0.274602	2.09101	0.0158154
2700062C07Rik	-0.101198	3.68289	0.0158161
Aplf	-0.107755	3.16449	0.0158429
Rfc5	-0.113847	3.51216	0.0158438
Plcb4	0.274245	4.74732	0.0161943
Rem2	-0.177522	5.64206	0.0162346
Nell1	0.239091	5.61922	0.0162362
Zfp78	0.121292	2.3092	0.0162976
Colec11	-0.508685	-0.966944	0.0164222
Edil3	0.166127	6.54401	0.0165682
Taf1	0.0732276	6.88435	0.0166091
Apold1	0.24156	1.70748	0.0166719
Sez6l	0.249462	6.99462	0.0167207
Pcdh12	-0.581883	-1.80735	0.0169151
Gbp10	-1.94034	-2.01248	0.0169367
Atp8b3	-0.583055	-1.68373	0.0169544
Sema5b	-0.344387	4.87075	0.0170141
Slco3a1	0.0913648	5.23977	0.0171235
Angptl4	0.214957	2.43267	0.0171741
Ripply2	0.234227	1.09488	0.017193
Tmem132cos	-0.442741	-5.89211	0.0172788
Gbp3	-0.985218	2.8462	0.0172821
H2-T23	-1.08817	3.10626	0.0172906
Wnt8a	-0.897821	-3.84669	0.0173117
Sertad4	-0.127734	5.68232	0.0173156
Gm14403	0.432527	2.68506	0.0173283
4833415N18Rik	-0.239246	2.84381	0.0173583
Rbks	-0.19929	1.15384	0.0173759
Nutm1	-0.717232	-2.85565	0.017388
Atg14	-0.0808847	5.19054	0.0174145
Kctd4	0.159937	4.83732	0.0174811
Rcc2	-0.0605346	6.83744	0.0175866
Grn	-0.217742	5.9652	0.0176112
Npy2r	0.254415	5.25867	0.0176195
Gm4262	-0.841353	-5.48245	0.0176456
Slc16a3	-0.17539	2.88865	0.0176692
Acss2os	0.905385	-2.24652	0.0177596
Trim34a	-0.660186	1.02985	0.0177741
Nab2	-0.117271	5.86913	0.0177815
Tulp3	-0.15838	4.51986	0.0178679
Olfr550	-0.808411	-5.50714	0.0179039
Pam16	-0.269697	0.741503	0.0179375
Hif3a	0.343778	3.29976	0.0179542
Btg3	-0.117371	3.26259	0.017996
Btnl9	-0.944755	-5.30634	0.0181759
Trim30d	-0.668164	1.62403	0.018312
Slc34a2	0.845383	-5.43917	0.0183324
Cntn3	0.143696	4.88855	0.0183849
Pcdha7	0.651741	-2.56054	0.0184812
Ccdc106	-0.0919273	5.98313	0.0184955
Nub1	-0.0515052	7.21811	0.0185013
8430431K14Rik	0.990853	-4.93502	0.0185127
Mta2	-0.0771184	5.96374	0.0185198
Pinlyp	-1.07215	-4.56467	0.0185392
Acnat1	-1.08708	-3.74178	0.0185974
Riok1	-0.107439	4.34908	0.0186737
Synj1	0.0928244	8.86023	0.0186891
Dnase2a	-0.296252	1.9844	0.0186952
Adam26a	-0.442128	-5.89211	0.0187329
Psme2	-0.232798	2.96149	0.0187421
Map2k6	0.202182	3.49479	0.018894
Melk	-0.443035	-0.042223	0.0189349
Epha8	-0.27499	5.16072	0.0189743
Rsad2	-0.67372	1.50241	0.0190655
Asb5	-0.351278	-0.246507	0.019124
Tgfb2	-0.099344	4.04733	0.0191739
Rxrg	-0.147426	6.58403	0.0192166
Fgfrl1	-0.156545	4.09088	0.019234
Rab39	0.24585	1.05953	0.019256
Rasal2	0.127578	6.52983	0.0194689
Slc17a5	0.0905727	4.40205	0.019489
Slfn10-ps	-1.20713	-2.61315	0.0195228
Fam217b	0.131058	4.89941	0.0196087
Hao1	-0.951935	-3.5025	0.019648
Npffr2	0.736107	-1.74353	0.019669
Slc35c2	-0.0814964	5.76301	0.0197361
Car10	0.458522	4.77296	0.0198197
Cyp2j13	-1.02429	-3.32697	0.0198201
Arhgef28	0.31243	4.99053	0.0198267
4933407L21Rik	-0.210662	2.86459	0.019852
Glra3	0.304831	2.39151	0.0198753
Myo7b	-0.654108	-2.8138	0.0198961
Dnpep	-0.0753091	5.63796	0.0199069
Itgax	-1.14179	1.47674	0.0199125
Slfn14	-0.649726	-5.73485	0.0199139
Rarb	-0.131966	7.22013	0.0199364
Cst7	-1.55256	-1.07878	0.0199707
Shb	-0.237349	4.21851	0.020007
A930015D03Rik	-0.224019	3.19548	0.0200508
Ttc23	-0.241388	1.53875	0.0201139
Lyz1	-1.20365	-4.01068	0.0201591
Stk39	0.117334	5.80698	0.020193
4930473O22Rik	-1.09749	-4.67642	0.020199
Kptn	-0.110158	5.4846	0.0202102
AI607873	-1.13063	-1.78093	0.0202896
Slc16a2	-0.0850332	6.0491	0.0203038
Fam132a	-0.22153	3.80686	0.0203103
Tmem235	-0.733015	-5.46945	0.020327
Adamts13	-1.0434	-1.22299	0.0203714
Bbs5	-0.116414	4.40034	0.0203725
Car11	-0.147131	8.12208	0.0205012
Hnrnpll	-0.0504629	6.05276	0.0205625
Endod1	0.1277	6.71304	0.0205637
A330040F15Rik	0.424619	0.448158	0.0205795
Snhg5	-0.132829	3.5624	0.0206272
Gm10778	-0.403007	-1.38551	0.0207942
Grin3a	0.247435	5.85648	0.0208305
Fscn3	-0.733092	-5.46945	0.0208354
Slc7a3	0.227881	3.64489	0.0208444
Serpina3j	0.482596	-5.87573	0.0208982
Mir7211	-1.11566	-4.53445	0.020926
1110008F13Rik	0.133273	4.31117	0.0211096
Gtf2h2	-0.109883	4.28284	0.021277
Emc8	-0.0588443	6.20097	0.0213112
Myoz3	-0.725721	-5.50714	0.0214042
0610039H22Rik	-0.863848	-5.36873	0.0214135
Aif1	-0.387642	3.60411	0.021503
Keg1	0.416219	-5.89211	0.0215076
Chst4	0.630316	-2.1786	0.0215237
Ch25h	-0.742324	-1.92582	0.0215248
Kcna3	0.284227	3.25231	0.0215311
Hic2	-0.114294	3.71584	0.0215356
Ybey	0.119501	2.659	0.0215597
Gatsl2	0.145155	6.86639	0.0216699
Wdr46	-0.097724	3.81626	0.0217353
Ubtf	-0.0634301	7.26302	0.0217361
Htr1d	-0.177194	3.61016	0.0218218
Ermn	0.22506	6.2076	0.0218929
Col9a3	-0.268926	3.70869	0.0219145
Cacna2d3	-0.117866	8.12185	0.0219165
Cyb561	0.100293	6.09	0.021955
Pdcd1	-1.15524	-1.29491	0.0220007
Gdap1	0.0916811	7.33643	0.0220787
Emp1	-0.390283	1.22754	0.0221483
Rpl30	-0.19195	0.949683	0.0221861
Pklr	-0.589169	-2.26766	0.0222062
Atf6b	-0.08555	6.09141	0.0222288
Lilrb4a	-1.07286	-1.3556	0.0222371
Dock9	0.158862	7.00314	0.0223092
Lifr	0.126546	4.92318	0.0223757
Egfl8	-0.22326	0.682063	0.0224057
Dcbld1	-0.0998815	4.39654	0.022412
Snx3	-0.0708403	7.23488	0.0224308
Cebpe	-0.870766	-4.47622	0.0224823
Tapbp	-0.308386	5.10037	0.0224854
Zbp1	-1.44041	-0.212021	0.0225592
Nob1	-0.0821214	4.92167	0.0225892
Serpinb1b	0.333661	1.26387	0.0226153
Tacc3	-0.200556	1.88573	0.0226506
Celsr1	-0.197361	3.86709	0.0226796
Gm5108	-0.592613	-5.73485	0.0226945
Pgm1	-0.177835	2.80029	0.0227352
Foxn3	0.203005	3.48994	0.022767
Parp9	-0.622485	2.30926	0.0228166
Dppa5a	0.934484	-4.00768	0.0228924
Pard6b	-0.165	3.30048	0.0228965
Dync1li1	0.0517083	6.30478	0.0229078
Plcxd2	0.300284	5.47864	0.0229767
Hoxc13	-0.736115	-5.61281	0.0230064
Mchr1	-0.154947	6.21563	0.0230833
Cish	-0.184873	2.65538	0.0231882
Crtam	-1.14408	-4.32231	0.0231898
Dcaf4	-0.0903239	4.74297	0.0232244
Eef2kmt	-0.172892	2.23785	0.0233731
Spata25	-0.909283	-3.43912	0.0234098
Neu2	-0.200926	1.79168	0.0234924
Ifi35	-0.612926	1.86203	0.0236185
Tfe3	-0.0900713	5.46336	0.023826
Mbtps1	-0.0708551	7.19902	0.023853
C2cd4c	0.162042	4.05259	0.0238855
Asic4	-0.136656	6.57897	0.0239271
Slc37a3	0.074888	5.9172	0.0239453
Thnsl2	-0.279987	1.6567	0.0239603
Ccl7	-1.51977	-4.12363	0.0239716
Ddx49	-0.103464	4.31333	0.0239821
Pigg	0.0919791	4.76612	0.0240519
Grxcr1	0.634651	-5.66441	0.0240911
4933430M04Rik	-0.660509	-5.66441	0.0240958
Gpr152	-0.779801	-2.63855	0.0241318
Fam104a	-0.0715453	5.27973	0.024193
Slitrk4	0.214463	5.00668	0.0242875
Lpgat1	0.114367	8.09076	0.0243956
Sh3bgrl2	0.203093	4.4131	0.0243983
Fam13a	0.124226	4.18046	0.0244502
Gm38431	-0.389724	-1.35219	0.0244968
Traf7	-0.141856	5.80426	0.0245577
4930549C15Rik	0.673006	-5.70768	0.0246386
Dmd	0.102345	6.16766	0.024679
1700063D05Rik	0.931887	-3.06968	0.0246816
Asap2	0.109548	5.37892	0.0247078
C1qtnf3	-0.654283	-2.17229	0.0248539
Wnt7a	-0.154557	5.24724	0.0249623
Il12b	-1.68672	-4.34736	0.0249662
L3mbtl2	-0.0557045	5.7318	0.0250063
Acd	-0.12789	4.83193	0.0251669
Dusp8	-0.0816356	7.76731	0.0251878
Acy1	-0.156185	4.75094	0.0251887
Pla2r1	-0.423461	-0.971399	0.0252612
Pou6f2	0.458891	-0.706506	0.0253201
Zfp697	0.15933	3.59223	0.0253227
Ablim3	-0.141988	5.21554	0.0253246
Nmb	-0.401859	1.57524	0.0253401
Kcna6	0.119058	6.68735	0.0253501
Calb2	0.367133	4.94727	0.025447
5730507C01Rik	-1.01505	-5.08643	0.0254472
Stra6l	-0.907713	-2.3129	0.0254594
Akap14	-0.519196	-1.51857	0.0254705
Rbms1	-0.188964	4.59732	0.0255043
Gtf2ird1	-0.122085	5.46341	0.025506
Taf5l	-0.0781027	4.60527	0.0256314
Akap1	-0.0898536	6.32243	0.0256637
Creg2	0.164629	7.17236	0.0257085
Dpy19l1	0.210606	6.77398	0.0257679
Tmem161b	-0.0885758	4.64129	0.0257932
Gemin4	-0.111462	4.95214	0.0258276
9530003J23Rik	0.700169	-5.64803	0.0258768
Mta1	-0.0749878	6.05287	0.0258906
Gm38404	-0.64986	-5.73485	0.0259277
Izumo1r	-1.36765	-3.72849	0.0259294
Rfc4	-0.185993	1.72982	0.025965
Snord69	-0.697674	-1.80419	0.0259906
Rnf138	-0.0849783	3.93694	0.0260101
Tkfc	-0.102978	3.708	0.0260156
Rsph3b	0.415954	2.03475	0.0260429
Lgi3	0.156679	6.05751	0.0260479
Ica1	-0.154803	5.66628	0.0260934
Rnf183	-1.05571	-4.95945	0.0261503
Gm8709	0.414595	-5.89211	0.0262092
Kif3c	0.0734278	7.89217	0.0262371
1700030M09Rik	1.01193	-4.73649	0.0262752
Creb3l1	-0.247507	1.61379	0.0263959
Utp14a	-0.129232	4.06204	0.0264113
Srsf9	-0.157783	5.52942	0.0264156
Axin1	-0.0623331	5.21054	0.0264527
Cand2	-0.144099	3.17432	0.0264677
Hccs	0.0691381	4.87463	0.0264742
Knstrn	-0.332795	0.287804	0.0264801
Cntnap1	-0.11597	8.05958	0.0265084
Mak	-0.185728	2.33208	0.0265268
Parp14	-0.812236	2.60724	0.0265398
Gal	0.822403	-1.16135	0.0265492
Dusp2	-0.295493	0.438845	0.0265555
Chkb	-0.227215	1.15607	0.0265678
Eid3	-0.56727	-1.66742	0.0266934
Rab43	-0.110315	5.01292	0.0267067
Ms4a6c	-0.925497	-0.589197	0.0267721
E030044B06Rik	-0.658879	-5.66441	0.026782
Syt17	0.533288	3.88925	0.0267991
Ptprd	0.126091	7.39647	0.0269088
Zfp689	-0.0809741	3.44534	0.0269272
Tomm20l	-0.876982	-3.45312	0.0269325
Gm35612	-0.465924	0.1323	0.0269715
Cthrc1	0.229385	2.15255	0.0270234
4930545L23Rik	-0.983288	-4.92053	0.0270743
Dph7	-0.103258	4.79792	0.0270815
Plxdc2	0.141378	5.51085	0.0270935
Taf4b	-0.133335	2.71272	0.0271416
Efna5	0.17147	4.39779	0.0272138
Mbtd1	-0.137491	5.02826	0.0275007
Znfx1	-0.112042	6.74734	0.0275268
Slc41a2	0.0949438	4.33487	0.0275393
Ap5m1	0.082682	4.74518	0.02756
Ppp1r3fos	0.236357	0.0451041	0.0278373
Trim45	0.0840492	3.89966	0.0278532
Zfp677	0.217306	0.963637	0.0278996
Gpr62	0.167956	3.11092	0.0279097
Mir350	0.486985	-5.84051	0.027928
Gm15694	-0.595638	-2.76809	0.0279703
Ncln	-0.123728	5.90275	0.0280716
Pkmyt1	0.359982	1.78529	0.0281456
Itgad	0.505065	-2.07203	0.0281536
Clmp	-0.204977	4.75114	0.0282023
Sema3f	-0.20121	5.0111	0.0282741
Gnl3	-0.122685	4.7063	0.0283488
Nat2	-0.356595	-0.0380818	0.0284152
Pcdh19	0.172411	5.82124	0.0284662
Mis12	0.108761	4.79526	0.0284794
Ddx21	-0.0771358	5.25477	0.028492
Ankle1	-0.686104	-2.04456	0.0284943
Man2b1	-0.272853	5.23955	0.0285024
Platr10	0.946125	-4.45897	0.0285652
Tnfrsf12a	-0.298081	1.2945	0.0285676
Agt	0.615073	3.34591	0.0286208
Lnp	0.0790983	6.28738	0.0286616
Slmo1	-0.0970256	5.49488	0.0286692
Papolb	0.387704	-1.10952	0.0288238
Rnf40	-0.0530484	6.32842	0.0288557
Mir7669	-1.09384	-3.62338	0.0289112
Usp33	0.0777295	7.34699	0.0289142
Parp10	-0.647184	1.63885	0.02896
Akr1b8	-0.538353	-1.32097	0.0290065
Pggt1b	0.123322	3.94177	0.0290229
Rab27b	0.119508	6.29016	0.0290844
Commd4	-0.114866	5.21391	0.0290866
Dedd	-0.0760065	5.13154	0.029087
Ranbp3	-0.0685825	6.41701	0.0290903
Phactr2	0.185321	4.10921	0.0292062
Tsta3	-0.117941	4.46618	0.0292065
Nrf1	-0.109529	4.38918	0.0292341
Kif1b	0.0889029	9.93435	0.0292567
5033404E19Rik	-0.486583	-1.5242	0.0292666
Wnt2	-0.187503	4.06618	0.0293005
Lamb1	-0.131766	5.48921	0.0293063
Pgm2l1	0.233935	8.02868	0.0293333
Serpina3i	-1.56488	-3.23532	0.0293359
1700086O06Rik	-0.166549	2.68423	0.0293368
Qrfpr	0.449384	0.615385	0.0294431
Pgr	0.10555	5.42863	0.0294477
Lsg1	-0.0754765	4.36642	0.0294784
Fmnl3	-0.188784	3.76662	0.0295253
Speer4b	-0.810247	-3.26178	0.0295933
Drd1	-0.146402	7.91607	0.0296107
Olfr688	-0.660877	-5.61281	0.029645
Gpr39	0.265073	-0.149338	0.0296478
Sp100	-0.59753	1.47739	0.0296955
Taar3	0.421107	-5.85689	0.0297059
Etohi1	0.299091	4.72521	0.0297828
Comp	-0.963111	-2.77409	0.0297875
Pknox2	-0.0938807	5.69215	0.0298038
Slc5a2	-0.972866	-4.95016	0.0298412
Mtag2	-0.296637	-0.519635	0.0299062
Ino80	-0.117635	5.4851	0.0299555
1700030L20Rik	-0.715011	-5.61281	0.0299714
Gm16702	0.290488	1.67979	0.0299869
Herc6	-0.526117	3.19283	0.0300648
Gm20757	0.704341	-5.57759	0.0301105
Soga3	0.139373	6.4981	0.0301292
Nfyc	-0.106476	4.50543	0.0301292
Cngb3	-0.808029	-5.42838	0.0301808
Crnde	-0.849223	-2.59583	0.0301823
Tagap	0.585313	2.45813	0.0301933
Spink5	-0.860231	-4.93216	0.0302027
Gnl3l	0.0860724	8.03965	0.0302253
4930517E11Rik	-0.589568	-5.716	0.0302273
Cst10	-0.445282	-5.85689	0.0302599
Syt12	-0.105873	5.37044	0.0302777
Agtr1b	0.842221	-3.64133	0.0302893
Spast	0.0720679	5.80362	0.0303778
Pcyt1b	0.0737202	5.67964	0.0304647
Apol7a	0.951847	-4.8803	0.030631
Cdh19	0.213869	3.3709	0.0306828
Bglap3	-0.740488	-5.50961	0.0307424
Zc3h14	-0.0568337	6.25427	0.0307653
Tex2	0.0562468	7.00275	0.0307795
Apol7d	-0.799047	-5.33104	0.0308508
Rnf128	0.133317	4.32694	0.0309244
Tmprss11a	-0.360404	-0.249784	0.0309393
Chl1	0.192281	7.44676	0.0309601
Bex4	-0.170462	2.87603	0.0310026
Vmn2r27	-1.05712	-3.07238	0.0310627
Tbc1d9b	0.0907048	8.18148	0.031071
Slc23a3	-0.728538	-2.37599	0.0310725
Slc4a8	0.181442	6.74496	0.0310812
Tra2b	-0.0990224	5.37076	0.0312212
Tmem198b	-0.130778	3.36794	0.031279
1810010H24Rik	-0.241021	1.45874	0.0313785
Fdxacb1	-0.105015	2.56461	0.0314078
Zfp345	1.01959	-4.99428	0.031444
Ccnjl	-0.186518	2.28131	0.0314825
Mir6993	-0.99132	-3.43999	0.0315604
Ppan	-0.151276	4.0015	0.0315813
Nmi	-0.392801	1.25284	0.0315958
Pcbd1	0.217807	2.38842	0.0317246
Ltbr	-0.166738	2.90231	0.0317966
Exosc10	-0.0915357	5.88229	0.0318427
2410124H12Rik	-0.477462	-1.98575	0.031929
Scd3	0.210521	2.15155	0.0319591
Gm25500	0.568831	-1.66337	0.0319799
Gas5	-0.0973932	7.08918	0.0320841
Gm6634	0.630384	-5.68325	0.0321008
Gm5122	-0.981585	-4.7657	0.032134
Vps53	0.0386481	6.29201	0.0321934
0610037L13Rik	-0.131758	4.78072	0.0322385
Mei1	-0.290037	1.69725	0.0323577
Gm11974	-0.211857	1.08669	0.0324844
Gm5039	0.672514	-5.62086	0.0324921
Phf11a	-1.19066	-3.92609	0.0325174
Gnb2	-0.0775292	8.53821	0.0325367
Galnt16	0.0909803	7.70026	0.0325568
Slitrk1	0.200032	5.83242	0.0326367
Dcaf12l2	0.30162	0.638087	0.0326626
Ppp1r16a	-0.0680859	6.16588	0.0327639
Mir764	-0.449801	-5.82167	0.032803
Ipo8	0.0627176	6.25562	0.0329267
Gm694	-0.37757	0.0451495	0.0329476
Ercc5	-0.106203	4.90281	0.0330169
Zfp523	-0.0967247	6.67657	0.0330217
Gm3636	-0.262148	0.0927629	0.0330539
Chit1	-0.31263	-0.229493	0.0330672
Dcdc2b	-0.125394	3.06419	0.0330849
4930526L06Rik	-0.877242	-5.10827	0.0331633
Gcsam	-1.00856	-5.37109	0.0332757
Dnajc6	0.110972	8.33273	0.0333168
Gm10512	-0.590516	-5.64556	0.0334359
Oca2	-0.51982	-1.83633	0.0334851
Abcb9	-0.0966543	6.07099	0.0334926
Odf4	-0.797128	-1.6554	0.0335186
Steap2	0.257442	3.89682	0.0335318
Clca2	0.628524	-5.66441	0.0335916
4930507D05Rik	-0.203341	0.491456	0.0336008
Pdia5	-0.197783	2.35505	0.0336395
Zfp956	-0.103582	4.82162	0.0336427
Lipi	-0.595694	-5.61034	0.0336517
Ifna9	-0.372113	-5.91096	0.0336892
Bysl	-0.0740628	4.99543	0.0337071
4930432J09Rik	0.743515	-5.32025	0.0337376
Elk4	0.164021	3.69614	0.0337534
Rtn3	0.0742799	10.0146	0.0338722
Isx	-0.825246	-5.34156	0.0339804
Krt9	-0.225588	4.71185	0.0339973
Cldn23	-0.219241	1.18577	0.0340167
Nap1l1	-0.0554465	7.22944	0.0341841
Afp	-0.646366	-1.95586	0.0342266
Tor3a	-0.363339	3.81379	0.0342553
Cchcr1	-0.243459	1.72507	0.0342703
4933430I17Rik	-0.396659	-1.21479	0.0343455
Tmc7	0.154215	4.04108	0.034385
Chrm4	-0.149024	6.49267	0.0344165
Aqp11	0.267546	2.48545	0.0344233
Ecsit	-0.0623103	5.73209	0.0344427
Mir7683	0.424076	-5.82167	0.0345258
Gm19990	-0.582157	-2.77193	0.0345406
Tnr	0.197101	6.51344	0.0345437
Osgin1	-0.29608	0.156544	0.0346153
Hip1r	-0.0893582	6.49408	0.034635
Kcnc4	0.277717	4.91586	0.0346389
Ulbp1	-0.812478	-3.40087	0.0346415
Ermap	-0.376182	-0.692909	0.0346535
Actb	-0.107476	9.69758	0.0347401
Fam118b	-0.076613	4.39464	0.034913
Prss55	0.710605	-5.47192	0.0349416
Xab2	-0.0777643	5.61396	0.0349771
Srgap3	0.0918316	8.57051	0.0350347
Nefh	0.208743	5.30097	0.0350755
Gm15881	0.56619	-5.64556	0.0351567
Nrxn2	0.0967123	8.26168	0.035171
Cd47	0.155039	6.61705	0.0351718
Slc37a1	-0.149125	3.63899	0.0352029
Cenpj	-0.148085	2.53836	0.0352336
Gm15850	-1.04915	-3.89842	0.0352941
Plp2	-0.334922	0.00615378	0.0353386
Mitd1	-0.186442	2.66755	0.0353398
Shmt1	-0.177167	1.9822	0.0353447
Elavl4	0.249743	5.787	0.0353979
Ak2	-0.137192	4.55876	0.0354137
Camta1	0.0917511	8.35558	0.035473
Zfp263	-0.104905	4.75978	0.0354782
Gtf2h3	-0.0963911	4.31635	0.0354929
Lsm4	-0.110071	4.59835	0.0355384
Gnas	0.134028	9.84244	0.0355427
Ocln	0.159165	2.56563	0.035601
Exosc7	-0.0743597	4.33004	0.0356442
Fam181a	-0.187019	1.40801	0.0356444
Mettl6	-0.077921	4.17045	0.0357008
Gm21944	0.418565	-5.85689	0.0358074
Ctif	0.099812	6.28048	0.0358436
Ppm1g	-0.0526354	6.26826	0.0358662
Crabp1	-0.132584	3.39079	0.0358833
Catip	-0.416693	0.428058	0.0359097
Tube1	0.155106	1.44088	0.0359299
Ccdc78	-0.484751	-0.607309	0.0359379
Lmo2	-0.127812	5.39985	0.0359436
Alox8	0.468405	1.10164	0.03601
Prpf4	-0.069862	4.75226	0.0360191
Syndig1l	-0.162955	7.24174	0.0360306
Muc13	-0.985505	-4.48162	0.0360409
Ntrk2	0.104427	9.67692	0.0360636
4933403O08Rik	1.01972	-2.51663	0.0362374
Arf5	-0.0897718	6.69867	0.0363257
Slc38a10	-0.0960322	7.24194	0.0363368
Plxna4	0.154389	7.27477	0.0363636
Nucb2	-0.074515	4.5712	0.0364139
Olfr53	-0.720355	-5.59643	0.0364488
Ccdc42b	-0.799812	-2.47056	0.0364613
Zc3h18	-0.0649534	5.4505	0.0365203
Tanc1	0.173045	4.87184	0.0365415
Atp2c1	0.0550456	7.45648	0.0365633
Cd5l	-1.11563	-4.59206	0.0365995
Itfg2	-0.0920096	4.8975	0.0368696
Dok4	-0.108384	4.86317	0.0369382
Apol9b	-1.21681	-3.00542	0.0369681
Rpph1	-0.616041	-3.19523	0.0369751
Prss56	-0.462656	0.348071	0.036978
Serpinb1c	-1.02073	-5.12451	0.0370703
Rarg	-0.138867	4.0256	0.0370735
Pcgf5	0.123678	3.63371	0.0370776
Noxa1	-0.303747	-5.92733	0.0371268
0610012G03Rik	0.0877825	4.92762	0.0371528
Il1a	-0.487517	-0.0873974	0.0372114
Kat2a	-0.125479	6.37361	0.0372565
Mgmt	-0.360847	-0.555854	0.0372735
Dfna5	-0.0920038	4.06098	0.0373399
4931431C16Rik	0.481916	-1.89288	0.0374312
Treml2	-0.754964	-0.858632	0.0375681
Vmn2r29	-0.405506	-1.01734	0.0375832
Gm13034	0.253849	-0.430866	0.0376288
Tyms-ps	0.947561	-4.37134	0.0376373
Slc9a3r1	-0.112148	5.41095	0.0376633
Ids	0.0836019	9.33241	0.0376762
Plekhj1	-0.0821	4.83	0.037742
Setbp1	0.134794	5.48827	0.0377636
Ntrk1	-0.269235	3.0244	0.0377795
AI854517	-0.22693	4.3996	0.0378077
Hand2	0.278409	-5.92733	0.0378378
Faxc	0.0860057	6.92404	0.037899
Fam83b	0.813661	-3.36126	0.0379401
Scmh1	-0.128948	6.17404	0.0379463
Gucd1	-0.0946111	4.25313	0.0379631
Evi2b	0.56655	-5.64556	0.0380162
Tssc4	-0.0702563	4.95288	0.0381085
Hnrnpul2	0.0484136	8.29971	0.0381151
Fhod3	0.271481	4.76726	0.038121
Rnf149	-0.0646471	5.15597	0.0381345
Slc35d3	-0.199205	5.68973	0.0381596
Pcdh7	0.140871	6.48882	0.0381629
Gucy2e	0.347197	1.67541	0.0382402
Grp	1.02659	-1.50538	0.0382833
Lpin3	-0.385666	-0.672494	0.0383447
Rom1	-0.155945	2.31605	0.0383858
1700096J18Rik	0.902739	-5.21348	0.0384342
Bcat1	0.145549	6.65201	0.0384803
Dhrs13	-0.108686	3.51107	0.0385158
Prkar2a	0.0945346	6.32899	0.0386016
Chac2	0.122851	3.06234	0.0386094
Cldn12	-0.0693012	6.38149	0.038697
Atp2c2	0.390364	-0.636878	0.0388261
Atg4d	-0.086357	4.59157	0.038871
Pbx2	-0.0582776	6.50853	0.038945
Ptpn1	-0.0834893	6.03465	0.0389979
Stxbp1	0.083204	9.52416	0.0390433
C530008M17Rik	0.167475	6.05911	0.0390971
Urgcp	-0.0438421	6.5141	0.0391391
Mir3971	0.563777	-5.68078	0.0391678
Dpf1	-0.114326	6.17597	0.0391907
Ptch2	-0.255651	2.63779	0.0392263
5430421F17Rik	0.967525	-4.77437	0.0392515
Fbxw18	-0.731699	-5.50441	0.0393006
Gm4951	-1.32405	0.456222	0.0393016
Zfp467	-0.114453	5.56286	0.0393326
1700001O22Rik	-0.210322	1.57177	0.0393589
Frmpd1os	-0.44604	-5.82167	0.039455
Pja1	0.0472685	8.19794	0.0395919
Ifi202b	-1.17398	-0.554771	0.0396616
5330439B14Rik	-0.651081	-5.62918	0.0396712
Fam43a	-0.100425	3.96881	0.0397105
D930007P13Rik	-0.804552	-5.05147	0.0397136
Neurog2	-0.860245	-5.13023	0.0397394
Rpgrip1l	0.0775494	5.50927	0.0397495
Slfnl1	-0.801459	-3.43499	0.0398528
Mir7227	0.482505	-5.84051	0.0398641
Kdm6b	-0.107401	5.53724	0.0398695
Kcnk13	0.132973	3.62427	0.0399052
Pex5l	0.184475	6.65482	0.039954
Cry1	-0.0894885	5.41323	0.03997
Helz2	-0.435358	3.0491	0.0399855
Zfp12	-0.0614054	5.47968	0.0400769
Aff2	0.217465	3.42809	0.0400847
Epha1	0.422411	-1.51627	0.0401134
Gm20556	-0.584809	-5.68078	0.0401824
Tmem86a	-0.122265	3.85182	0.0401927
Il1bos	-0.774454	-3.24735	0.0401934
Trib3	-0.268387	2.00663	0.0402196
Kcnk2	-0.106244	6.57229	0.0402384
Gja8	0.985776	-4.16707	0.040274
Defb1	0.635204	-2.25104	0.0403124
Tnp2	-0.875441	-5.25374	0.0403572
Trim63	-0.780315	-2.95513	0.0404008
Ttc22	-0.177473	1.11637	0.0404269
Gm13547	-0.433103	-1.10384	0.0404331
Epha5	0.141426	6.58979	0.0404518
Tac1	-0.155678	8.21405	0.0404755
4933424G05Rik	-1.02733	-3.83478	0.0404879
Raf1	-0.0881741	6.5767	0.0404918
Pdgfd	0.317766	0.251701	0.0404992
Trpt1	-0.127328	3.13463	0.0405084
Magi1	0.0920788	6.63077	0.0405618
Cdc42ep3	-0.117358	4.96675	0.0405748
H2-M2	-1.72273	-3.34322	0.0405838
Gm18409	-0.99662	-4.10841	0.0405957
Col6a4	-0.358791	-0.132719	0.0406117
Aldh3a2	0.0605999	5.81275	0.0406644
Mapk8ip2	0.0526199	8.19196	0.0407229
Tmem181b-ps	-0.464184	7.48247	0.0407253
Stc1	-0.200716	3.07486	0.0407284
Tyw1	-0.0686666	4.163	0.0407296
Mir6906	0.817029	-4.93775	0.0408351
Brs3	0.313504	0.594639	0.0408459
Olfr112	-0.44129	-5.85689	0.0408523
Mrps27	-0.0638997	4.73214	0.040933
Plscr5	1.18273	-4.25519	0.0409456
Adam7	-0.383318	-0.644194	0.0409874
Plin4	0.33724	3.21082	0.0410286
Ifi204	-1.22117	-1.67664	0.0410849
Krt40	-0.801844	-5.34156	0.0411812
Ubxn2a	0.137178	5.49489	0.0411903
Nr2f1	0.259391	4.31764	0.0412923
Tbx22	0.836198	-5.3144	0.0413085
Necab2	-0.121383	7.60895	0.0413154
Fam166a	-0.343001	-1.26849	0.0414308
Alkbh2	-0.22781	2.75524	0.0416468
Miox	-0.303049	-5.92733	0.0417472
Zrsr1	0.0757587	6.57057	0.0417479
Dact3	0.110534	6.43194	0.0417506
Olig1	0.116556	6.68102	0.041759
Mus81	-0.110853	4.89829	0.0417729
Adig	-0.733898	-5.27944	0.0418757
Elovl6	0.0838874	5.98889	0.0418821
Wiz	-0.066912	5.73069	0.0418996
Vmn2r56	0.419278	-5.85689	0.0420047
Tubg1	-0.103325	5.26184	0.0420128
Sod2	0.0947575	7.26004	0.0420293
BC049762	-0.64524	-3.38016	0.0420641
Tgif2	-0.225868	0.672195	0.0420719
Map7d2	0.0801035	7.31181	0.0421066
Asah1	-0.0660298	5.79792	0.042194
Dusp22	0.0671144	4.809	0.0422449
Trim58	-0.450053	-1.61561	0.0422817
Tgfa	-0.134689	6.78	0.0423017
Rbm7	-0.121979	5.00294	0.0423979
Cpm	0.196118	3.6751	0.0424163
Fam69c	-0.193148	3.10133	0.0424497
Rab40c	-0.0844023	5.87284	0.0424516
Neu4	0.123554	3.68313	0.0424592
Mir5616	-0.587438	-5.69963	0.0424627
5730403I07Rik	-0.841124	-3.68836	0.0425559
Man2a1	-0.110261	5.2387	0.0426085
Mir744	0.825842	-2.96649	0.0426201
Rpusd4	-0.171171	3.24407	0.042716
Pabpc1l	-0.521131	-1.43372	0.0428028
Fzd5	-0.186033	3.69942	0.0428826
Cd68	-0.15886	3.93348	0.0429154
Grb7	-0.17564	2.96985	0.0429399
Bcar3	-0.161877	3.46934	0.0429898
Aqp1	-0.59709	-1.63822	0.0430794
Atp8a2	0.174409	4.99717	0.0430819
Aym1	-0.880377	-4.12206	0.0431907
Mir6977	-0.302791	-5.92733	0.0431976
Phc2	-0.062206	6.75864	0.0432983
Kcnk9	0.280396	3.21342	0.0433029
Atp6v1g2	0.120661	8.41575	0.0433591
4933433G19Rik	-0.343872	-0.386518	0.0434889
Lrrc10	-0.72328	-5.17624	0.0435184
Zeb1	-0.0777318	7.04139	0.0435241
Slc2a5	0.403758	2.68749	0.0435666
Kcnmb1	-0.474055	-0.828028	0.0435994
Cyp2j8	-0.8147	-2.86114	0.0437323
Kif3a	0.0553269	7.90691	0.0437526
Zbtb8b	0.183872	2.1763	0.0437546
Trpm8	0.448791	-1.82253	0.043834
Pkib	0.249198	1.97414	0.0438874
Rnf167	-0.0788875	6.29868	0.0439003
Hps1	-0.331595	3.58177	0.0439217
Il13ra2	-0.949967	-4.79576	0.0439271
Fam110b	-0.0817002	6.02021	0.043981
Pvrl3	0.208827	3.17046	0.0439865
Prrg1	0.19414	2.88865	0.0440094
Lrrn1	0.114364	6.09604	0.0440216
Alg1	-0.0874008	4.80236	0.0440252
Gm5458	0.842652	-5.40954	0.0440586
Arhgap33	-0.124311	8.67836	0.0441168
4930572O13Rik	0.656517	-2.42634	0.0441483
Mir704	0.416198	-5.85689	0.0441613
Ptk7	-0.140655	4.20993	0.044203
1810030O07Rik	-0.08833	5.07707	0.0444043
Cxcl13	-1.59862	1.55955	0.0444084
Pcdha11	0.212609	1.27882	0.0444201
Dclre1a	0.11688	3.11538	0.0444403
Zfp51	-0.129402	2.60005	0.0444484
Slc10a4	-0.269476	3.75745	0.0444543
Hhatl	0.301473	2.56582	0.0445422
Psmb3	-0.130125	4.26075	0.0446204
Glra4	0.418371	-0.758977	0.0446404
Rims4	0.13399	3.66926	0.0446524
Dtx3	-0.138064	7.68823	0.0446762
Ddx20	-0.0731643	4.2318	0.0446886
Ptprk	0.323705	4.76203	0.0447042
Pidd1	-0.304839	1.10531	0.0447484
Gcgr	-0.724528	-5.47192	0.044757
Tssk6	-0.274615	0.148264	0.0447705
Glra2	0.20349	4.98795	0.0447772
Jph4	-0.0801257	9.19881	0.0448018
Oxt	1.30612	-3.10285	0.0448909
4930556M19Rik	-0.504727	-2.11687	0.04491
Srsf4	-0.0695992	4.3358	0.0449251
Msantd1	-0.106408	2.29718	0.0449722
Nptxr	0.527	2.71368	0.0450143
1810041L15Rik	0.228542	5.78139	0.0450367
Pcdha7-g	0.690099	-2.40016	0.0450439
Olfr1507	-1.01825	-4.68347	0.0450604
Gpc1	-0.097362	6.65282	0.0450704
Cecr2	-0.188125	2.29552	0.045074
Sgta	-0.0649349	6.97831	0.0450956
Zfp64	-0.0779046	4.0435	0.0451436
Gng7	-0.104644	10.4799	0.0451804
Otof	-0.368054	5.24193	0.0452462
Tmem81	-0.226805	2.42075	0.0452852
Pprc1	-0.126354	5.1239	0.0453172
1110019D14Rik	0.210715	0.777436	0.0453391
6430548M08Rik	0.124677	8.13239	0.0454664
Slc24a3	0.138591	6.54529	0.0454752
BC147527	-1.0013	-2.36161	0.0455392
Klf16	-0.0975038	6.61281	0.0455499
Rpl10a	-0.215765	2.68977	0.0456708
Chmp4c	-0.674011	-2.50033	0.0457148
4930526H09Rik	-0.842259	-4.93749	0.045763
Hspa1b	0.522267	1.30009	0.0457684
Cckar	0.797741	-1.58816	0.0458739
Aoah	-0.6533	-2.61335	0.0459249
Zfp459	-0.911345	-0.275796	0.045953
Tnni3	-0.648856	-1.9616	0.0459975
Ptgdr2	0.464013	-2.3563	0.0460227
Ptbp1	-0.137752	5.03376	0.0460429
Efhd1	0.148284	4.03616	0.0460481
Zfp90	-0.0749584	4.13112	0.0460655
1700110K17Rik	-0.96086	-4.97433	0.0460662
Gm38666	0.460557	-2.29894	0.0460903
Rabggtb	-0.0705353	5.67168	0.0461221
1700084F23Rik	-0.302428	-5.92733	0.0461896
Rims1	0.170532	6.44263	0.0462094
Adprhl2	-0.0918435	4.56597	0.046259
Mpp5	0.109792	6.10457	0.046342
Mir6934	-0.302404	-5.92733	0.0463617
Nupl2	-0.0865108	3.56048	0.0463986
Ruvbl2	-0.0743685	4.94386	0.0467018
Foxf1	-0.342743	-0.594732	0.0467687
Rnf126	-0.0933922	5.8466	0.046824
Fbxw24	-0.447094	-5.84051	0.0470909
Hymai	0.683845	-3.38062	0.047092
Milr1	-0.607875	-1.34806	0.0472279
4933413G19Rik	0.291618	0.255168	0.0472994
Shmt2	-0.138251	4.53311	0.0473469
Rad23b	0.0571677	7.42159	0.0473823
Hira	-0.0415425	6.15602	0.0475164
Scarb1	-0.126332	5.68813	0.0475193
Cd3g	-1.4344	-2.39891	0.0475581
Cpsf3l	-0.0699406	4.95942	0.0475636
Tgtp1	-1.33764	-1.46908	0.0475656
Arr3	-0.32281	-0.603969	0.0475661
Nat8	-0.293661	0.0449177	0.0476262
Gm8580	-0.717463	-5.49077	0.0476672
4930545H06Rik	-0.689903	-3.43346	0.0477161
Ltc4s	-0.181748	1.05824	0.0477247
Cldn34b2	-0.445282	-5.82167	0.0477507
Chd5	0.10049	8.26571	0.0477559
Qars	-0.0592136	5.98162	0.0477809
Rap2a	0.115565	6.66413	0.0477841
Smarcd3	-0.106451	7.11565	0.0479308
Naip2	-0.56455	0.700114	0.0479738
Pcbp2	-0.0407282	7.41045	0.0479906
Ctrcos	-0.302145	-5.92733	0.0480225
Sprr2i	-0.302145	-5.92733	0.0480225
Tbx21	-1.13661	-3.82371	0.0480723
Atp12a	0.897021	-2.53039	0.0480884
Gm609	-1.30538	-4.46255	0.0481103
Iigp1	-1.23416	1.87497	0.0481892
Gpatch3	-0.107244	2.71726	0.0482221
Mir7087	0.768955	-5.08942	0.0482432
Dip2a	0.102492	6.53329	0.0482852
Tgfb3	0.0890784	4.01754	0.0483114
Lpin2	0.0723674	6.70124	0.048338
Kcna2	0.10158	7.83312	0.048348
Hpx	-0.449472	-2.0496	0.0483513
Cd72	-1.06804	-1.30181	0.0483723
Rassf1	-0.0874118	4.00611	0.0483793
Grip1os1	-0.798533	-5.26059	0.0483969
Gm16701	-0.117676	2.4572	0.0484096
Glce	-0.0995279	6.51791	0.0484632
Postn	-0.310175	2.04418	0.0485081
6030466F02Rik	0.831433	-5.10827	0.0485372
Hspa8	-0.449967	8.34742	0.0485913
Ublcp1	0.254327	3.68697	0.0486653
Zfp1	-0.0676572	4.64437	0.0486956
Abhd16b	0.803976	-4.29712	0.0487673
Arl13a	0.966101	-4.23848	0.0487763
Syt15	-0.374501	-0.197916	0.048916
Mkx	0.322421	1.71823	0.04902
Proser2	0.278366	0.148001	0.0490354
Gpr68	0.299349	2.36199	0.0490382
Seh1l	-0.0495739	5.7766	0.0490878
Depdc5	0.0619997	6.1749	0.0491555
Pik3r5	-0.200891	3.18553	0.0492662
5430425K12Rik	0.637429	-5.54236	0.0492932
BC048602	-0.301949	-5.92733	0.0493059
9430076C15Rik	-0.835304	-5.0811	0.0493312
Zcchc9	-0.115242	3.8635	0.0493326
Dntt	-0.874184	-4.7255	0.0493579
Acadvl	-0.0955446	5.49457	0.0494311
Slc29a1	-0.111444	4.90961	0.0494662
Tmigd1	-0.768087	-5.22511	0.0494815
Por	-0.0532907	6.63969	0.0495002
Ctc1	-0.0968863	5.56634	0.0495422
Eif4a3	-0.0755892	5.28194	0.0495518
Epor	-0.13431	3.67322	0.049603
Lenep	-0.151162	2.69404	0.0496381
Gm7977	0.942781	-4.68424	0.0496406
U2af2	-0.0449629	6.80212	0.0497526
Teddm3	0.951062	-4.6279	0.0497574
Sell	-0.994979	-4.74151	0.049786
Myh14	-0.141205	5.6895	0.0498984
Gm11240	0.627239	-5.61281	0.0498997
Gm19557	-0.555914	-1.94295	0.0499707
Pirt	0.935097	-3.20478	0.0499765
Tor2a	-0.091234	4.66878	0.050003
Dnaaf3	-0.500728	0.144082	0.05002
Olfr1423	-0.36824	-5.91096	0.0500427
Zbtb24	-0.0839835	4.17618	0.0500738
Gm14305	0.321663	3.43758	0.0500844
Dcaf15	-0.19622	4.75399	0.0500967
Il18r1	-1.26567	-3.1249	0.0501288
Tex101	-1.00476	-3.20806	0.050218
Ptgdr	0.787153	-2.89815	0.0502371
Dync2li1	-0.0747596	4.59515	0.0502551
8430419L09Rik	0.0431368	7.85978	0.0502747
Lats2	0.126089	4.44653	0.0502806
Cadps2	0.377146	5.50324	0.0503143
Cdkn1b	0.0944684	5.19777	0.0503547
Msh3	-0.084708	5.14882	0.0503596
Rabgap1l	0.0685576	7.06628	0.0504185
D330041H03Rik	-0.361679	0.995659	0.0504358
Stxbp5	0.100278	7.34775	0.0504466
Fam160b1	-0.0944006	5.49864	0.0505105
Hnrnpl	-0.0833123	7.53414	0.0505181
Rnf144b	0.0809727	4.64666	0.0505224
B130034C11Rik	-0.373622	-0.0957066	0.0505718
Zscan5b	-0.448619	-5.82167	0.0505791
Rprd1b	-0.0466537	5.56554	0.0505876
Ly96	-0.375669	-1.00665	0.0505948
Unc5d	0.174545	5.69715	0.0506052
Gm5607	-0.141606	5.64575	0.0506152
Mfi2	-0.402825	-0.414168	0.0507942
Unc45b	-0.285275	1.26441	0.0508102
Epsti1	-0.715474	-0.00845974	0.0508788
Trim2	0.0850486	8.38192	0.0509301
Snx16	0.08178	5.31658	0.0509572
Nrip1	0.19828	4.74104	0.0509983
Spata2l	-0.138525	6.25734	0.051016
Mir7028	-0.803792	-5.12191	0.0510342
Marcksl1-ps4	0.73647	-5.32272	0.0510379
Cldn34c1	0.499803	-2.09775	0.0511271
Ccdc146	-0.637034	-0.759067	0.0511378
Pald1	-0.129925	3.67626	0.0511479
Mfsd7c	-0.22939	0.927059	0.0511923
Slc26a10	-0.292498	2.25262	0.0512068
Cpox	0.0779869	5.36842	0.051214
Sphkap	0.252501	6.57783	0.0512245
Enthd2	-0.122178	4.01001	0.0512359
Zdhhc20	0.222958	6.67631	0.0512407
Tecta	-0.310202	-0.358426	0.0512679
Mrpl9	-0.165292	5.13944	0.0512892
Fgd1	-0.0978126	3.92606	0.0512907
Jmjd8	-0.0812708	5.62542	0.0513058
Bloc1s1	-0.111337	5.07204	0.0513449
Mrln	-0.933993	-4.3688	0.0514611
9030404E10Rik	-0.58955	-5.62918	0.0515295
Ninl	-0.150777	2.8272	0.0515308
Prima1	-0.151846	3.05605	0.0515388
2310034O05Rik	-0.98467	-4.25775	0.0515415
Aarsd1	-0.0682671	6.02592	0.0515569
Zpld1	0.692637	-4.0843	0.0515624
Pgam1	0.084479	4.39248	0.051611
Olfr1342	0.276559	-5.92733	0.0516335
Tmem233	0.419027	-5.82167	0.0517075
Sox2ot	0.226068	5.21136	0.0517688
Tdrkh	0.116019	5.07094	0.051779
Ism2	-0.760711	-3.16324	0.0518602
Cox15	-0.0545627	5.32437	0.0519046
Lsm7	-0.283657	1.11531	0.0519073
Mir6392	0.636333	-2.63304	0.0519078
Coro1b	-0.0840414	6.14651	0.0519154
Marf1	0.0579989	7.55246	0.0519767
Ip6k2	-0.0498766	6.59745	0.0519813
Atg16l1	-0.0773817	6.43782	0.0519918
Zdhhc22	0.172993	3.23791	0.0519925
Gipc3	0.505427	-2.31176	0.0519933
Epm2aip1	0.0852039	7.82656	0.0520537
Cpxm1	-0.177821	2.77767	0.0521354
Zfp474	-1.23875	-3.02755	0.0521368
43534	-0.313339	-0.129474	0.0521567
Tmem132e	-0.108455	5.14937	0.0521598
Cep128	-0.183737	3.28099	0.0522544
Dnm1	0.0729571	9.79863	0.0522629
Cfap53	-0.774668	-1.86204	0.052292
Nap1l5	0.167994	8.66366	0.0523023
Defb36	0.551278	-5.75369	0.0523436
Zfp707	-0.116599	3.37516	0.0523682
Gm10825	-0.650371	-5.4883	0.0523954
Cnppd1	-0.105358	5.02182	0.0524164
Pemt	-0.219145	0.830792	0.0524789
Nmnat2	0.0753379	7.24517	0.052548
Gp1ba	-0.329071	-0.0133011	0.0526103
Scnm1	-0.130995	4.31722	0.0526333
Rap1gap2	0.133079	7.43332	0.0526452
Pfkfb1	-0.347265	-0.582763	0.0526783
Pla2g10	-0.78137	-3.88898	0.052782
Glyatl3	-0.816552	-5.04315	0.0528326
Ftl1	-0.10805	6.99775	0.0528483
Tmco4	-0.196668	1.92196	0.0528583
Swap70	-0.151151	3.66046	0.0528595
Ifi203	-0.52748	1.09092	0.0530088
Foxj2	-0.0920357	5.64883	0.0530186
Cactin	-0.0567082	4.96969	0.0531036
Itga5	-0.231414	3.52059	0.0531099
Prtn3	-0.176495	1.04735	0.0531183
Trim80	0.694878	-2.3248	0.0532462
Gpr180	-0.0598646	4.68083	0.0533168
1700008K24Rik	0.767794	-3.54547	0.0534377
Rubie	-0.59029	-5.68078	0.0534996
Sox9	-0.125294	4.65481	0.053573
4921531P14Rik	0.418575	-5.82167	0.053585
Tshz1	-0.117773	6.33092	0.0536539
Wdr35	0.0685749	6.09289	0.0537351
Fxyd2	-0.187208	1.73608	0.0537471
Hmces	-0.0814848	4.31725	0.0538009
Dguok	-0.12955	4.17826	0.0538145
Plscr3	-0.143201	3.56065	0.0538796
Ergic3	-0.0594682	6.73148	0.0538948
9230117E06Rik	0.839906	-4.18647	0.0539578
Mrpl35	0.157187	4.45631	0.0540107
Enkd1	-0.124565	2.93907	0.0540801
Ssbp2	-0.0624578	6.93265	0.0541002
Ndst4	0.527638	4.015	0.0541064
Gm20605	-0.450903	1.32812	0.0541489
Phf1	-0.11669	5.91793	0.0542015
Cd8a	-1.25719	-2.6471	0.0542279
Pigx	-0.0994616	3.48464	0.0542967
Ninj1	-0.104443	4.18712	0.0543323
Ddx11	-0.283991	2.09148	0.0543876
Wtip	-0.196695	2.72867	0.0544303
Trim72	-0.671166	-0.614633	0.0545981
Qsox2	-0.0621072	5.55272	0.0546163
Sfrp2	0.321517	1.0004	0.0546907
Adnp	0.23042	1.59613	0.0547553
Cd244	-1.05088	-3.19571	0.0547584
Faap20	-0.102669	4.82283	0.054786
Polr2i	-0.106073	4.01649	0.0547952
Il12a	0.608673	-1.35342	0.0549051
Rhbdl3	-0.096959	5.97285	0.0549412
Tppp	0.102357	9.01087	0.054951
Crybg3	-0.132602	4.87117	0.0549969
A530065N20Rik	-0.504415	-1.65092	0.0550043
Pkd1l2	0.656304	-2.73461	0.0550619
Slc35a1	-0.0652876	4.62854	0.0552671
Itga8	0.383618	1.57489	0.0552855
Map1s	-0.107686	6.14377	0.0552886
Eed	-0.103249	4.22875	0.0553599
Parp3	-0.285507	2.65314	0.0554549
Syt13	0.244891	6.80799	0.055489
Mtap	0.0789825	3.83034	0.0554995
Prkar1b	0.0782542	9.21155	0.0555312
Gm7056	-0.859961	-3.84214	0.0555518
Morn1	-0.2096	1.99619	0.0555636
Zfp61	-0.0903242	4.08272	0.0555871
Polr3c	-0.069722	4.08423	0.0555914
Gpr35	-0.608265	-0.97324	0.0556055
Nudcd1	0.11781	3.85061	0.0556404
Rbm20	-0.164278	2.25583	0.0556862
Pdcd1lg2	-1.02075	-3.44025	0.05578
Slain2	-0.0524817	5.13906	0.0557834
4921504A21Rik	0.268417	1.47656	0.0558294
Gmppb	-0.088568	3.72635	0.0558667
Cox6a2	-0.188531	1.86513	0.0559046
Tmod2	0.0899879	9.29082	0.0559513
Magohb	-0.191064	2.41444	0.0559674
Atg9b	-0.140846	3.65766	0.055983
Myo5a	0.083878	9.58076	0.0560037
Cpa1	0.418813	-5.82167	0.0560376
Stat2	-0.243184	5.19403	0.056062
Nars2	-0.0763793	4.35593	0.0560814
Qtrt1	-0.167317	3.75785	0.0561198
Grhl1	0.215356	2.71456	0.0561382
4930428O21Rik	-0.30666	-5.89211	0.056258
Sort1	0.0763841	8.8892	0.0562769
Sox8	-0.0877024	6.3422	0.0563675
Hes2	-0.589076	-5.62918	0.0563693
Klrd1	-0.988071	-3.55929	0.0563873
B230209E15Rik	0.143152	5.97463	0.0566417
Myadm	0.110466	5.57743	0.0566595
Ly6f	-0.444981	-5.82167	0.0567173
4922502N22Rik	-0.703144	-5.44476	0.056754
4931408D14Rik	0.377794	-1.31862	0.0568219
2310069G16Rik	-0.175666	1.05767	0.0568689
Plcb2	-0.219636	2.4493	0.0568772
Rasgrp2	-0.174815	6.96922	0.0569482
Pmpca	-0.0528353	6.44141	0.0569675
Serpina3m	-1.09074	-4.72232	0.0570384
Gnai1	0.101508	7.77537	0.0570425
Prss43	-0.677606	-2.37638	0.0570829
Arg2	-0.126016	2.56124	0.0571074
Vgll3	0.415013	-0.909742	0.0572033
Sox6	0.134985	4.97068	0.0572905
Comt	-0.0961719	6.62834	0.0573435
Immt	0.0592989	7.14673	0.0573483
Tmem238	0.304878	-0.203078	0.0573953
Ccnk	-0.0925899	5.14758	0.0574222
Brca1	-0.166577	2.33278	0.0574299
Clec12b	-0.513032	-2.3971	0.0574694
Lrrc56	-0.14502	2.02559	0.0574918
Abcb6	-0.117314	4.72194	0.0576033
Smim13	0.0939255	7.60749	0.0576342
1700027I24Rik	-0.450092	-5.716	0.0576363
Phf11d	-0.777001	-0.668045	0.0576368
Lhpp	-0.092148	4.05302	0.0576425
Rangap1	0.0581727	7.92278	0.0576821
Zfand1	-0.137363	3.12544	0.0576882
BC055111	-0.823155	-3.03356	0.0577014
Prepl	0.0898126	8.58543	0.0577077
Myom3	-0.189421	1.843	0.0577178
4933431E20Rik	0.0753767	6.81566	0.0577476
Kif19a	-0.22015	1.59427	0.0577933
Ppp1r32	-0.415323	0.308146	0.0578284
Noxo1	-0.187268	1.72247	0.0578323
Ripk2	-0.149837	2.55684	0.0579069
Sertm1	0.263417	3.6729	0.0579427
Qrich1	-0.0482975	6.75459	0.0579481
Vmn1r67	0.275786	-5.92733	0.0579761
Map1b	0.138962	9.74761	0.0580195
Zfp710	-0.0714016	5.23121	0.0580221
Sil1	-0.0892771	4.74671	0.0580379
4930539J05Rik	-0.165021	1.3222	0.0580409
Erich2	-0.356134	-0.845803	0.0580935
Gm13749	0.961263	-2.25037	0.0581013
1700006F04Rik	-0.446037	-5.78645	0.0581563
Hdhd1a	0.275829	-5.92733	0.0583042
Mir3569	-0.907595	-4.63661	0.0583623
Pltp	-0.146217	5.3545	0.0583679
Trim7	0.116518	2.67188	0.0584282
Trim21	-0.527379	1.86053	0.058462
Vps13a	0.124925	6.46867	0.0584624
Sp2	-0.0974785	4.26228	0.0585614
Asmt	0.765748	-4.66065	0.058566
Gm826	-0.824301	-3.7611	0.0585676
Chrna1	-0.485447	-1.92868	0.0585721
4921511I17Rik	0.9325	-4.65545	0.058641
Figla	-0.75637	-4.87413	0.0586598
Ube2l6	-0.521832	1.8342	0.058666
Itpripl2	-0.221313	2.00183	0.0587558
C87499	-0.300491	-5.92733	0.0587868
Dcun1d2	-0.0625304	5.80023	0.0588471
Lmcd1	-0.147142	3.02971	0.0588596
Inhbc	-0.788773	-5.02704	0.0588669
Zic3	-0.194463	2.70227	0.0589484
Kcnc2	0.226819	5.60059	0.0589803
Gm5176	-0.350498	-0.340908	0.059055
Irx1	0.278022	-0.247681	0.0590625
2610318N02Rik	-0.283937	-0.337144	0.0590711
Enox2	-0.120652	4.30211	0.0591219
Eftud2	-0.0552883	6.77857	0.0591681
Tnfaip8l1	-0.11405	2.81609	0.0592301
Btg4	0.569533	-5.5399	0.0592394
Cped1	0.208134	0.794366	0.0592459
Hpcal1	0.139294	6.07099	0.059289
Pcif1	-0.0725576	5.9022	0.0593003
Cxcl9	-1.60695	-1.07959	0.0593074
2200002J24Rik	0.342203	-5.91096	0.0593237
Mbd3l2	-0.831507	-4.60015	0.0593393
Sh3rf2	-0.197192	5.02798	0.0593852
Npepl1	-0.12413	3.57427	0.059413
Dscam	0.176203	5.37167	0.0594215
Tollip	0.051665	7.32723	0.0594465
Gm19434	-0.787241	-4.94554	0.0595077
Rsl1	-0.27853	0.570508	0.059522
Hsd17b3	-0.300372	-5.92733	0.0597096
Lmnb2	-0.0945844	4.92231	0.0597108
Sec13	-0.0697064	5.78287	0.0597178
Sap30l	0.104108	4.56952	0.0597336
Mbd1	-0.0970268	5.19424	0.0598076
Glrp1	0.635459	-1.45985	0.0598526
D830031N03Rik	0.208768	3.42796	0.0598599
S100a11	-0.595764	-0.756562	0.0598806
Dct	-0.581429	-1.84755	0.0599014
Nagpa	-0.100498	3.4822	0.060088
Snord83b	-0.707585	-3.18651	0.060106
Inafm2	-0.0649278	5.20169	0.0601359
Ly6a	-0.952514	2.98869	0.0601399
Grrp1	-0.266743	0.22288	0.0601635
Mir5627	-0.584665	-5.50468	0.0602143
Nutm2	-0.445527	-5.78645	0.0602352
Il13ra1	-0.157335	3.89006	0.0602922
Il13	-0.548172	-5.67246	0.0603472
Mir6941	-0.787755	-3.72699	0.0603593
Agpat4	0.0836192	5.52328	0.0605391
Eif3d	-0.0494804	6.26806	0.0605586
Dgkg	0.167717	6.4299	0.0605707
Gm30332	-0.901457	-4.69587	0.0605866
AW495222	0.44811	-1.31306	0.0606122
Slamf9	-0.51415	-0.0224869	0.0606316
Gpr33	0.275572	-5.92733	0.0606561
Slc6a18	0.275572	-5.92733	0.0606561
Dolpp1	-0.0931704	4.29795	0.0606769
Cav2	0.252139	3.70677	0.0607206
Mir6361	-0.650663	-5.63971	0.0607307
Zfp574	-0.0687007	5.09474	0.0607313
Slc40a1	-0.136451	3.18827	0.0607333
B4galt3	-0.0801079	5.50727	0.060737
Mier2	-0.125136	5.36474	0.060881
Setd3	-0.0613368	6.54391	0.0609183
Hadhb	0.108834	3.47915	0.0609652
Pfn3	0.799034	-4.85899	0.0610105
Clec4n	-0.689298	-2.87637	0.061013
Myl2	-0.405202	-1.17281	0.0614162
Gm12505	0.275358	-5.92733	0.0614441
Tmem158	-0.140043	7.43875	0.0614969
Etnppl	0.531552	3.46196	0.0615521
Hhat	-0.264989	-0.316464	0.061601
Uba7	-0.646545	1.92384	0.0616684
4930528A17Rik	0.409864	-1.14537	0.0616687
Olfr976	-0.300074	-5.92733	0.061772
Nup37	-0.085411	2.23555	0.061797
Gin1	-0.120971	3.13254	0.0617981
Styk1	-0.542867	-0.40294	0.0618098
6030498E09Rik	0.788489	-5.12438	0.0618749
9530059O14Rik	-0.460963	-2.37149	0.0618899
Zfp182	-0.213972	3.85366	0.0618945
Gm5347	-0.70877	-5.4636	0.0619123
Ccdc71	-0.0553522	5.26975	0.062069
4931406C07Rik	-0.103121	4.89518	0.0620766
Otx2os1	0.629166	-5.56121	0.0621633
Cyp2c70	0.275399	-5.92733	0.0622411
Mir17	0.275399	-5.92733	0.0622411
Chchd5	-0.107314	3.17929	0.0622431
Dgke	0.0951049	6.25719	0.0622533
Cpeb3	0.131191	6.39131	0.0623934
A730056A06Rik	0.164859	1.65718	0.0624193
Bbs10	0.103946	2.68865	0.0624936
Tspan14	0.122198	4.70206	0.0625229
Dgcr14	-0.0775558	4.84829	0.0625922
Vkorc1l1	0.0695388	6.29515	0.0625952
Tsx	-0.716249	-2.52962	0.0627038
Kcnj9	0.190584	5.97267	0.0627887
4930593C16Rik	0.797401	-4.7354	0.0628144
Lzts2	0.123055	5.16264	0.0628151
Sox1	-0.118075	5.58617	0.062829
Gm9895	0.464398	-1.73835	0.0628848
Ces4a	0.670833	-5.38796	0.0630488
Mir30c-1	0.710106	-5.21146	0.0630821
Tomm6	-0.0801724	5.88049	0.0631079
Cant1	-0.0751157	5.96465	0.0631468
Zadh2	-0.087097	5.4129	0.0632666
Tbce	-0.184868	5.29167	0.0633083
Twist2	0.704482	-3.00715	0.0633344
Pip4k2a	0.0774305	6.75	0.0634326
Mageb16-ps1	-0.299854	-5.92733	0.063501
Tbc1d17	-0.0862748	5.70752	0.0635186
Matn1	-0.387139	-1.67136	0.0635518
Gm21284	-0.725018	-2.842	0.0636432
Sardh	-0.0905839	3.7264	0.0636746
1700008C04Rik	0.768718	-5.24915	0.0638138
Mycl	0.170406	4.00406	0.0638144
Pilrb2	-1.19019	-4.62043	0.0639214
Gm10677	0.208069	0.287532	0.0639454
Mturn	0.131033	6.72834	0.0639835
Nfam1	-0.189723	2.251	0.0640731
Gfy	-0.899088	-2.78145	0.0641788
Serpina3h	-1.61276	-1.50369	0.0643026
Cpne1	-0.0754992	5.62207	0.0643412
4930429F24Rik	-0.14388	2.07584	0.0643482
Itga11	0.594037	2.28016	0.0644253
Ccl2	-1.26176	-2.69998	0.0644305
Ccl24	0.769522	-3.57429	0.0644716
Tyr	-0.825821	-2.75154	0.0644783
Msh5	-0.349612	1.21061	0.0644988
Olig2	0.116478	4.79125	0.0645102
Gtpbp6	-0.133888	3.58931	0.0645603
Olfr448	-0.29975	-5.92733	0.0645761
Usp17lb	-0.29975	-5.92733	0.0645761
Tmem41a	-0.0712789	4.44343	0.0646598
Grm4	-0.110453	6.77885	0.0646681
Gbp6	-0.975643	1.69907	0.0647277
Akap3	0.468592	-2.27652	0.0647496
Olfr683	-0.299727	-5.92733	0.0647634
Pank1	0.0728179	4.58224	0.0648011
Mir411	-0.618432	-5.67246	0.0648439
Med16	-0.0741054	6.23942	0.0648474
Cox7b2	0.5934	-2.36172	0.0648687
Syt10	0.197627	4.64746	0.0649041
Polr2b	0.0703264	6.48541	0.064992
9630028B13Rik	-0.299174	-1.21211	0.0650657
Utp11l	-0.0751971	4.07501	0.0650741
Gtf3c5	-0.0643899	4.92996	0.0651324
Pik3r1	0.0826049	7.47385	0.0651445
2510039O18Rik	-0.0633705	4.88298	0.0651448
P2rx6	-0.116268	3.09844	0.065219
Pus10	-0.14472	3.92823	0.0652353
Gm4952	-0.884261	-4.64655	0.0653026
Trem2	-0.293574	3.86035	0.0653641
Rab11b	-0.0425983	6.08987	0.0653863
Far2	-0.129164	3.91618	0.0654696
Gnptab	0.072536	6.56122	0.0654756
Inpp5f	-0.0797254	7.95675	0.0655092
Ybx2	-0.403196	0.682065	0.0655107
Lemd2	-0.120955	5.09215	0.065554
Ptpn5	-0.100852	9.17731	0.0656394
Nme9	-1.066	-3.46764	0.0656835
Zdhhc18	-0.0740691	5.473	0.0657092
Gm5431	-0.616965	-2.02803	0.06571
Trim69	-0.801934	-5.09228	0.0657713
Mir5619	-0.867024	-4.92604	0.0658014
Hepacam	-0.0734621	6.37963	0.0658837
Tmeff1	0.0848198	6.41666	0.0658904
Kazald1	0.319234	0.719268	0.0659308
Hspa12a	0.0787376	7.61462	0.0659728
Psmg4	-0.0913481	3.2653	0.0660176
Vmn1r51	0.719684	-5.02645	0.0660618
Wars	-0.0864374	6.29177	0.0660794
Mal	0.171829	7.57516	0.0661025
Nr2f2	0.267741	2.15502	0.0661428
Ccdc120	-0.115777	3.90668	0.0661575
Parl	-0.0864132	4.07087	0.0661655
Cacnb1	-0.0731718	7.65344	0.0662395
Slc35f4	0.128051	3.54489	0.0662557
Kctd19	-0.878591	-4.58183	0.0662948
Prmt6	0.0728859	4.09124	0.0663962
Ppfia4	-0.123211	7.00885	0.0664371
Prss32	-0.4166	0.00054644	0.0665446
Trex2	-0.798294	-3.98872	0.0665539
Tspo2	0.480159	-5.82414	0.0666529
Syt9	0.136799	3.78116	0.0667137
Cdpf1	-0.0991406	3.0715	0.0667329
Ppp4c	-0.0682516	5.13981	0.0667973
Syndig1	-0.107494	6.52594	0.0667978
E130201H02Rik	0.451027	-2.17247	0.0668227
AI839979	-0.335477	-0.972642	0.0668336
Plekhh3	-0.1677	3.37271	0.0668518
Fam199x	0.121381	3.90201	0.0670194
Dlx6os2	0.480117	-2.22423	0.0670275
Klhl20	0.0562648	4.67481	0.0671448
Pianp	-0.0504458	7.84239	0.0671538
Lpcat2b	0.824649	-4.32305	0.0672425
Dpysl4	-0.11126	5.61083	0.0672499
Sptlc2	-0.0599269	4.80961	0.0673491
Atp1b4	0.493174	-5.73485	0.0673734
Phf12	-0.0969554	6.22972	0.067374
Gpr37	0.136636	6.01952	0.0673959
Kirrel	-0.202917	4.35328	0.0674251
Mir3067	-0.450321	-5.77007	0.0674652
Surf2	-0.0825539	4.55369	0.0674655
Gramd1a	-0.143617	6.89133	0.0674749
Gm12128	-0.592096	-5.57759	0.0675103
Foxp1	-0.102542	7.89	0.0675429
Capn11	-0.635955	-2.35504	0.0675482
Mir6922	-0.72936	-5.30075	0.0675582
Trpm4	-0.135576	3.0665	0.0675931
Riiad1	-0.300481	0.372469	0.0677852
Mir1264	-0.448919	-5.75123	0.0678156
Actg1	-0.071741	5.99101	0.0678316
Cdk18	0.227511	4.9344	0.0678559
Eid2b	0.0840118	5.37034	0.0678721
Rab6a	0.112282	8.54697	0.0678803
Acbd4	-0.113084	5.13738	0.0678921
Eif4g1	0.0414718	8.29044	0.0679237
Glra1	0.692758	-1.88471	0.0679349
Isoc2b	-0.137031	2.86971	0.0680121
5830418P13Rik	-0.726354	-2.67717	0.0680394
Paupar	-0.885896	-4.45465	0.0680529
Gm14326	0.285799	3.98918	0.068102
Emp3	-0.305519	0.277752	0.068115
Slc16a6	-0.201673	3.30058	0.0681762
Rbak	-0.0998394	3.93732	0.068232
Fam135b	0.182101	4.61409	0.0682489
Trp53i11	0.129078	6.36478	0.0683403
Slc36a4	0.118305	4.93561	0.0683739
Cntn2	0.134625	7.37659	0.0683929
Tcf7	-0.204994	3.22928	0.0684102
Csn2	-0.299232	-5.92733	0.0684294
Wbscr28	-0.299232	-5.92733	0.0684294
Tnpo2	0.0372359	7.48506	0.06844
Kif2a	0.045157	6.38818	0.068498
Sorl1	0.15726	7.92589	0.068503
Rasgef1a	-0.134405	8.6525	0.0685081
Ccdc102a	-0.294762	0.497782	0.0685508
Vmn1r21	-0.840488	-4.64057	0.0685547
Olfr1377	0.666535	-5.27112	0.0685837
Arhgap35	0.0815683	7.81337	0.0685863
Entpd8	-0.648505	-5.55874	0.0686016
Triml1	-0.299208	-5.92733	0.0686189
Cdh6	0.257974	2.88645	0.0686494
Exoc3l	-0.0844596	2.54252	0.0686813
Pcdha9	-0.186345	1.73087	0.0687974
Ddx28	-0.0715693	3.78892	0.0688167
Il18bp	-0.425086	2.29428	0.0689021
Prrg3	0.0789405	5.56282	0.0689278
Unc5b	0.115869	4.66222	0.0689472
Fgfr4	-0.390225	-1.36131	0.0689481
4930502E09Rik	-0.65633	-5.29582	0.0689934
Hpdl	-0.234928	-0.27297	0.0689935
Dpysl3	0.111248	6.18062	0.069001
Tmem200b	-0.192857	2.89935	0.0690662
Ntf3	0.454043	-1.79678	0.0690794
Arhgef39	-0.264582	0.839363	0.0691146
Dis3l	-0.0756483	5.27133	0.0691614
Spns3	-0.601862	-2.0085	0.0692429
Alox12	-0.53758	-1.78362	0.0693089
4921506M07Rik	-0.578914	-5.63165	0.069376
Il2	0.709157	-4.82376	0.0694285
Gpha2	-0.469561	-2.56215	0.0694374
Foxi2	0.415223	-5.78645	0.0694898
Glrb	0.098251	7.62752	0.0695043
Usp14	0.0609802	7.09799	0.0696584
Pcp4l1	-0.11834	8.696	0.0697429
2610100L16Rik	-0.137959	2.68008	0.0697445
Fem1a	-0.0594002	6.35004	0.0697835
Pyhin1	-0.99472	-2.131	0.069803
Hint3	0.143212	3.25896	0.0698252
Me2	0.0930561	4.4585	0.0698421
Stxbp5l	0.100339	7.54091	0.0698428
Lama2	-0.148985	2.97598	0.0699042
Slc15a3	-0.448134	1.60375	0.0699463
Maf	-0.128061	3.61667	0.0699721
D630003M21Rik	-0.0999846	3.52058	0.0700699
Ccdc51	-0.088799	3.03198	0.0702667
Ccdc14	-0.144126	2.37274	0.0703048
Mir6964	-0.725593	-4.89024	0.0703325
Prr14l	0.0864846	6.55217	0.0703579
Gfi1	-1.03145	-4.37535	0.0704038
Cyp2r1	0.832342	-2.37846	0.070453
Lonp1	-0.0640646	6.359	0.0704733
Tma7	-0.0977526	3.0787	0.0705385
Slc8a1	0.180476	7.79999	0.0705549
Dzank1	0.0738827	8.9233	0.0706092
Apba1	0.0972441	7.31769	0.0706257
Gm13031	-0.194929	0.448266	0.0707541
Ly6g6f	0.371779	-0.775289	0.0709296
Vmn2r89	0.417756	-5.78645	0.0709402
Faim2	0.0651831	9.04414	0.0709801
Prox1	0.148381	3.02082	0.0710617
Slc13a5	-0.100156	3.9003	0.0711462
Arid5b	0.156233	4.42742	0.0713089
Foxa2	-0.370777	-5.87573	0.0713131
Rccd1	-0.191011	3.68174	0.0713433
Ldb1	-0.078405	6.87834	0.0714541
Gm12409	-0.832784	-5.13803	0.0715155
Nomo1	0.041273	7.22599	0.0715266
D130043K22Rik	0.092899	5.50839	0.0715333
Gm2897	-0.62245	-2.48362	0.0715472
Tpp2	0.0615274	6.10777	0.0715499
Tbl3	-0.0711069	4.72458	0.0716131
Gm15915	0.643915	-3.70245	0.0716326
Fabp6	-0.508607	-5.73485	0.0716538
Ngef	-0.0969951	9.04075	0.0717199
B230307C23Rik	-0.103334	2.49991	0.0717342
Adora2a	-0.125578	8.16682	0.0717665
Ms4a4b	-1.26992	-2.60902	0.0718024
Nr2e1	-0.124543	4.2438	0.0718919
Bach2os	-0.602192	-1.72927	0.0719284
2310030A07Rik	-0.799698	-5.23563	0.0719564
Ift27	-0.0961859	4.14033	0.0720364
Cd163l1	0.957998	-4.29307	0.0720795
Tmprss9	-0.183602	1.94945	0.0720805
Gm15545	-0.326199	-0.642515	0.072118
Rnase9	0.274177	-5.92733	0.0721291
Kidins220	0.0536763	8.91999	0.0721679
Slc8b1	-0.158146	3.03933	0.0721735
Rxfp3	0.266709	1.79628	0.0722917
Ctsw	-0.725898	-1.72098	0.0723129
Uchl5	0.087685	4.90928	0.0723233
Fign	0.166669	2.57698	0.0723505
Crisp1	0.274151	-5.92733	0.0723705
Olfr859	0.274151	-5.92733	0.0723705
Rbp1	-0.227695	4.25744	0.0723981
Jrkl	0.0841502	3.73344	0.0724196
Atxn7l1	0.0704852	4.96998	0.072535
Gstcd	-0.0887691	2.92863	0.0725637
Gm1976	0.42356	3.30733	0.0725927
Nfatc2ip	-0.0920493	2.61694	0.0726229
Pgm3	0.0670042	4.1591	0.0726337
Galnt10	-0.111253	4.51169	0.0727349
Tcp11l1	0.243933	3.75041	0.0727549
Mrpl23	-0.229241	0.16644	0.0728084
Tbc1d2b	-0.0892186	5.47042	0.0728318
Vmn1r26	-0.298651	-5.92733	0.0728651
Loxl3	-0.156343	2.429	0.0728828
Fndc3b	-0.124426	5.51131	0.0728923
Foxi1	0.744749	-5.26527	0.0729009
Gm6981	0.251662	-0.144672	0.0729355
Hspa14	-0.0356084	5.39989	0.0729605
Dync1li2	0.0412176	8.42324	0.0729786
1700030O20Rik	-0.298629	-5.92733	0.0730432
4930567K20Rik	-0.298629	-5.92733	0.0730432
Fiz1	-0.0566363	4.53799	0.0730788
Znrf3	-0.118775	4.5187	0.0730836
Slc22a3	-0.206854	1.66808	0.073127
Clca3a2	0.791496	-3.08636	0.0731391
Gm10415	-0.826829	-4.76671	0.0732463
Mlst8	-0.0478363	5.64433	0.0732888
Gabbr2	0.172247	6.89652	0.0733063
Glycam1	0.914396	-5.01872	0.0733101
Lars2	-0.11311	6.18515	0.0733493
Prr36	0.103088	4.92766	0.0733494
Hapln4	0.235566	5.29893	0.0733686
Caap1	0.0889063	3.3626	0.0734151
Pde1b	-0.120978	10.252	0.0734489
Wdr7	0.0692042	7.95325	0.0734592
D030045P18Rik	0.813695	-4.5753	0.0734725
Fat2	0.813839	-4.90168	0.0735189
Dydc2	-0.592534	-1.4572	0.0735662
Mir215	0.890542	-3.55967	0.0736219
Ccdc28b	-0.0958685	3.75077	0.0736513
Klre1	-0.809704	-5.16272	0.0736666
Pde5a	0.20342	2.13848	0.0736701
Dmxl2	0.0861854	8.34938	0.0736859
Mir6912	-0.728786	-5.21952	0.0737498
Sall3	-0.136717	3.57198	0.073777
Aqp3	-0.536707	-1.89359	0.0738392
Clip2	0.0727529	7.04052	0.0738714
Obfc1	-0.0733053	4.18268	0.0738867
Fbxl6	-0.131901	5.12904	0.0738988
Pvrl1	0.246551	4.60511	0.0739164
Gpr132	-1.04732	-3.15411	0.0739728
Lgals8	-0.121778	4.85312	0.0740063
Serpina1f	0.273979	-5.92733	0.0740101
Nxpe3	0.0976358	4.48503	0.0740944
Ehf	-0.759955	-4.08772	0.0741207
Lrriq1	0.164123	1.58348	0.0741713
Polh	0.0886966	2.37227	0.0742143
Hsd3b1	-0.784765	-5.17004	0.0742524
AI847159	-0.233526	0.0455489	0.074312
Upf3b	-0.0915941	5.19605	0.0743706
Ndfip1	0.0783954	8.17278	0.0743838
Hmga1	0.145724	1.47423	0.074385
Gclm	0.0830853	4.99835	0.0744725
Lrit3	-0.894206	-3.6408	0.0744839
Ap2b1	0.0620568	8.81337	0.0745015
1700028E10Rik	-0.413565	-1.69447	0.0745459
Dennd5b	0.075722	6.65401	0.0746241
Mtfp1	0.180855	5.14291	0.074752
Wdr91	0.0380428	4.77569	0.0750592
Mapt	0.0568747	8.75909	0.0750603
Hnrnpdl	-0.153217	7.25587	0.0751398
Thg1l	-0.104975	3.7945	0.0751434
Asb2	-0.280591	1.30862	0.0751523
Ndnl2	0.0628422	4.31577	0.0752169
Nap1l2	0.0829363	6.90352	0.0753878
M1ap	-0.650605	-3.47379	0.0754603
Plscr2	-0.447311	1.45479	0.0754712
Cyb561a3	-0.0965173	4.14874	0.0754857
Zbtb37	0.212463	2.89066	0.0754941
43532	0.0629667	6.17745	0.0755463
AU022751	0.794671	-3.94671	0.0755585
3110009F21Rik	0.892008	-3.81891	0.0756206
Itga2	-0.410667	-1.9537	0.0756393
Ptprtos	-0.445282	-5.78645	0.0756539
Grk1	0.774827	-5.22511	0.0756652
Tmprss11g	-0.367468	-5.87573	0.0757261
43716	0.0654286	7.38993	0.0757619
Fam117a	-0.132221	3.9307	0.0757627
Slc1a7	0.775388	-3.91655	0.0758167
Snrk	0.0612044	6.54057	0.0758405
Cidea	0.250739	1.54011	0.0759267
Timm44	-0.102228	5.68739	0.0759374
Ak4	0.155595	4.7417	0.0759768
Nudt4	0.126287	6.31994	0.076011
Mmp14	-0.168542	3.8004	0.0760634
Airn	-0.322972	-0.905915	0.076113
Cdc42ep4	-0.100247	5.09127	0.0761325
Pvrl2	-0.137115	2.59485	0.0761423
Nop2	-0.0594318	4.75102	0.0761617
Trip6	-0.224186	2.43271	0.0761932
Trhde	0.168998	4.10184	0.0762111
Susd5	0.155838	2.51144	0.0762335
Trim27	-0.0628558	4.81719	0.0763166
Zfp747	0.0874161	2.58393	0.0763234
Zp3r	-0.83742	-3.30308	0.0763498
Wwox	-0.34556	4.30487	0.0764171
Zfp623	0.0634668	3.74124	0.0764245
Gata1	-0.57632	-5.75369	0.0764397
1700006A11Rik	0.419027	-5.80529	0.0764877
Nfx1	-0.0916663	7.35946	0.0765347
Sf3b5	-0.0870894	5.07478	0.0765382
Pex14	-0.05827	5.66181	0.0765616
Nek5	-0.658882	-1.93592	0.0766255
Muc4	-0.723501	-4.04067	0.0767478
Gpsm3	-0.267849	1.42479	0.0767649
Eif4a1	0.147296	5.8704	0.0767806
Bccip	-0.06289	5.35314	0.0769291
Gprasp1	0.0841247	9.78173	0.0770444
Gatb	-0.059834	4.5144	0.0770453
Kdm4b	-0.100564	6.66827	0.0770992
4930470H14Rik	0.808617	-4.27977	0.0771971
Mapk10	0.0882636	8.32554	0.0772282
Gm10538	-0.741231	-5.20873	0.0772526
Mterf1a	-0.137314	1.4372	0.0773678
Jsrp1	-0.155991	2.9505	0.0773846
Napepld	0.143274	3.15067	0.0773882
Artn	0.27229	-0.628484	0.0774587
Jph1	0.134954	4.57761	0.0774607
C77370	0.134873	5.97102	0.0774669
Ppp1r1b	-0.122394	10.4787	0.077534
Smyd5	-0.077332	6.06198	0.0775467
Mogs	-0.0502486	4.91615	0.0775998
Nup88	-0.0667098	6.14876	0.0776182
Slit2	0.199415	5.31032	0.0777056
Nox1	-0.602829	-2.02629	0.0777068
Tnxb	-0.239523	2.07759	0.0777968
Lrrc49	-0.0623618	6.62936	0.077834
Nrxn1	0.102131	8.12437	0.0778463
Pxylp1	-0.0763904	4.48192	0.0778625
Npffr1	0.339003	-0.320606	0.0779116
A230009B12Rik	0.273189	0.521242	0.0779491
Slc12a2	0.0939998	6.35571	0.0779498
Sirt6	-0.133903	3.7056	0.0779622
4930553C11Rik	-0.76033	-4.01188	0.0780065
Snrpa1	-0.0671794	4.26262	0.0782382
Dkk4	-0.507407	-5.69963	0.0782461
Mbd3	-0.0552662	6.70671	0.0782636
Aipl1	-0.704948	-5.02704	0.0782702
Pde11a	0.292644	2.7033	0.0782949
Palm2	0.121658	5.30064	0.0783422
Gm14322	0.238759	1.98519	0.0784691
Pak3	0.0937741	7.52609	0.07847
A930041C12Rik	-0.704956	-3.69134	0.0784709
Tmem202	0.184523	0.694184	0.0784836
Npr3	0.644155	2.12762	0.0785328
Plin5	-0.30386	-0.293764	0.0785956
Arnt	-0.153971	5.26069	0.0786398
Gm5592	0.417005	-5.78645	0.0787116
Isl1	-0.152196	4.41624	0.0787159
Erf	-0.0903531	6.03671	0.0787212
Doc2g	-0.300016	1.97226	0.0787289
3300005D01Rik	0.48789	-5.75369	0.0787587
Srm	-0.0878844	5.98456	0.0788421
Rorc	-0.23076	1.4422	0.0788926
Iqcf1	0.700966	-5.24915	0.078979
Zfp3	-0.0729853	4.3496	0.0790025
Fbxw13	-1.04221	-4.94936	0.0790304
Bax	-0.0818981	5.03288	0.0790422
Kif2b	-0.297889	-5.92733	0.079069
Ankrd9	0.144213	2.71084	0.0791138
Zfp872	-0.851053	-4.37835	0.079141
Ripk4	-0.168664	1.04149	0.0791509
Med17	-0.0436218	5.21899	0.0791546
Lzts3	-0.106904	9.09906	0.0792939
Fbxw15	-0.353926	-0.591341	0.0793048
Wnt3	0.195343	0.725675	0.0794014
Usp8	0.0476555	6.53207	0.0794587
Nle1	-0.136561	3.59579	0.0794885
1700071K01Rik	0.27798	-5.89211	0.0796
D330050I16Rik	-0.267384	-0.484135	0.0796182
Hspa4l	0.122995	7.30923	0.0796466
Sesn2	-0.133771	2.91719	0.0796623
Ank2	0.0702666	9.08398	0.0796907
Tor1b	-0.0837155	5.4498	0.0797008
1700026D08Rik	-0.502503	-0.520812	0.0797425
Echdc2	-0.15053	2.54954	0.0798225
Kit	-0.119944	5.3185	0.0798694
Tmem201	-0.0943264	6.65236	0.0799291
Pelp1	-0.0551333	5.42287	0.0799344
Gm14379	-0.24062	-0.696549	0.079981
H2-Q5	1.38872	-3.89207	0.0799825
Med8	-0.0880576	3.89613	0.0800441
Crtc2	-0.164762	4.8464	0.0800887
Fam167b	-0.447382	-0.293759	0.0801165
Fv1	0.11399	2.37642	0.0801186
Lrrc8d	-0.0718086	5.87783	0.0801334
Snord38a	0.414577	-5.82167	0.0801368
Zfx	-0.0553672	5.09475	0.0802016
Themis	-1.19101	-4.13466	0.080285
Srbd1	0.0622103	4.07668	0.0803367
Wee1	0.103037	4.61656	0.0804421
Pnp	-0.123653	3.88984	0.0804864
Pip	-0.302908	-5.89211	0.0805213
Dtwd1	-0.0878862	3.58763	0.0805478
Tspan2	0.121643	6.74255	0.0805533
Grm8	0.234829	3.12956	0.0808042
Cd3d	-1.23343	-3.37429	0.0809086
Eva1c	0.213359	0.0147502	0.0809087
A330074K22Rik	0.256382	2.55103	0.0809292
Cdh16	0.483478	-5.75369	0.0810176
Zbtb17	-0.0751265	5.32912	0.0810205
Ccdc130	-0.0870502	3.75706	0.0810256
Lyzl4	0.631618	-2.82869	0.0810666
Wisp2	0.620341	-2.62375	0.0811314
Mir126a	0.906869	-3.66185	0.081192
C130080G10Rik	0.734837	-2.83514	0.081199
Mir7-1	0.432263	-1.51627	0.0812333
Cdh10	0.097327	5.5987	0.081386
Ogfrl1	0.128559	7.06064	0.0814696
Tmem62	0.0446794	5.15621	0.0814748
Synj2	0.206722	5.47519	0.0814989
Srsf12	-0.07138	4.78145	0.0815426
Cd69	-1.12663	-3.8398	0.0815845
E2f4	-0.0652878	5.06381	0.0816953
Kcnma1	0.137383	6.5794	0.0817447
Mt4	-0.374451	-5.84051	0.0818319
Sox21	-0.137006	3.47495	0.081929
Nthl1	-0.125052	1.96804	0.0819292
Tlx3	-0.646156	-5.40395	0.0821034
Rev1	-0.0786429	5.17962	0.0821453
Tmem8	-0.118056	3.76222	0.082148
Cmya5	-0.153717	2.87411	0.0821997
Mir330	-0.582308	-5.68325	0.0822039
Zfp119a	-0.120072	1.96282	0.0822113
Neurl3	-0.472586	-0.0817592	0.0822248
Acaa2	-0.101864	4.9567	0.0822476
Gjc2	0.154758	3.49725	0.0822636
D030018L15Rik	-0.65993	-5.21146	0.0823107
Ppm1h	0.108658	5.964	0.0823332
Ubald1	-0.0686432	6.61348	0.082336
Abca12	0.482284	-2.20808	0.0824004
BC016579	0.285641	-1.25073	0.0824683
Unc119	0.11035	4.20881	0.0824958
Tec	-0.219857	1.50336	0.0825106
Lingo3	-0.133804	6.99174	0.0825109
Mybpc3	-0.43767	-1.43393	0.0825369
Megf9	0.140723	5.81607	0.0825473
Ap2a2	0.0609987	7.86087	0.082588
Glyr1	0.0338376	7.84845	0.0826047
Retnlb	-0.709984	-4.8905	0.0826112
Ttc39b	0.104931	5.9946	0.0826248
Fam47e	0.878302	-3.54037	0.0826286
A730085K08Rik	-0.294704	-0.817165	0.0826332
Ikbkg	0.037649	5.78818	0.0827476
Dancr	-0.170292	1.88894	0.0827698
Prkacb	0.0702441	9.63048	0.0827834
4933429O19Rik	0.561414	-5.61281	0.0828084
Spag8	-0.33058	0.81235	0.0828921
Olfr1491	-0.303465	-5.89211	0.0829174
Kpna6	0.0456782	7.08573	0.0829304
LOC432842	0.176496	2.14328	0.0830504
Mgam	-0.805932	-4.36845	0.0830902
Ndufb10	-0.0608409	6.63899	0.0831218
C4b	-0.4841	6.42699	0.0831369
Cnr1	0.221097	6.70585	0.0832509
Gm4980	-0.170647	3.51989	0.083301
Vcan	0.11057	5.26618	0.0833883
Aqp9	-0.189181	0.296555	0.0834033
Lyrm7	0.46755	2.33933	0.0834107
H2-K1	-0.79896	5.30889	0.0834189
Mir5112	-0.825256	-4.64285	0.0835455
Trim62	-0.0985952	5.43649	0.0836164
Rps6ka2	0.118475	6.41951	0.0837553
Rarres2	-0.258232	2.31899	0.0838348
Zfp39	-0.0945967	4.14908	0.0838912
Sptan1	0.0518288	10.3075	0.0839066
Bhmt2	-0.75687	-3.93277	0.0839428
Hils1	0.686281	-5.268	0.0839705
4930451G09Rik	-0.169758	2.56527	0.0839841
Mir344c	0.678818	-5.34156	0.0840071
Tbcd	-0.0702624	5.73701	0.0840401
2810004N23Rik	-0.132193	4.05291	0.0840498
Spag6l	0.321389	-0.0209211	0.0840524
Bri3bp	0.0776094	6.75386	0.0840939
Gbp5	-0.727794	2.03141	0.0841701
Hist1h2bg	-0.451835	-2.14135	0.0841747
[truncated: 22,422 more rows]
