# Supplementary material for: Chronic Chemogenetic Stimulation of the Nucleus Accumbens Produces Lasting Reductions in Binge Drinking and Ameliorates Alcohol-Related Morphological and Transcriptional Changes
Source: Brain Sci. 2020 Feb 18;10(2):109. doi: 10.3390/brainsci10020109 (PMC7071376; doi:10.3390/brainsci10020109)
Supplement: Supplementary file 1 [file brainsci-10-00109-s001.zip › brainsci-683721/Supplement_Table_S2_Venn_and_Heatmap_Expression.xlsx]

## Sheet: File Description
File Description:
This file contains all DEGs used to generate the Venn Diagram (Figure 5A).
DEGs are provided as lists, with those used for heatmaps reported with Log FC values [caluated for each experimental group as compared with control group - H2O(VEH)].

## Sheet: 688 DEGs Unique EtOH(VEH)
	LogFC
Gene ID	ETOH_VEH	ETOH_CNO	H2O_CNO
Mat1a	-1.48983	-0.133365	-0.215872
Gm17746	-1.45153	-0.4844	-0.202892
Spata31d1d	-1.38631	-0.665556	-0.653062
Lce3f	-1.32809	-0.539938	-0.827993
5430431A17Rik	-1.28559	-0.909962	-0.809811
LOC100861615	-1.2289	-0.482917	-0.580904
Asgr1	-1.19194	-0.447123	-0.336731
Dnm3os	-1.142	-0.825033	-0.330476
4933406K04Rik	-1.1301	-0.696199	-0.266847
Gm8179	-1.10247	-0.713775	-0.739044
Pkp1	-1.10244	-0.309727	-0.362735
4933417G07Rik	-1.09432	-0.0939634	-0.433188
1700019A02Rik	-1.09374	-0.142665	-0.594357
Pla2g10	-1.04571	-0.351558	-0.78137
Fate1	-1.04468	-0.307165	-0.142692
Rbp7	-1.03957	-0.121384	-0.401703
1700012P22Rik	-1.02119	-0.891933	-0.667592
Cpa6	-1.01943	-0.420534	-0.190082
A930041C12Rik	-1.01428	-0.188747	-0.704956
Gje1	-0.99497	0.0518652	-0.625879
Gdf15	-0.98854	-0.570482	-0.528472
Spaca1	-0.980543	-0.622076	-0.0434191
Tfap2a	-0.964654	-0.207638	-0.315904
Fndc3c1	-0.955469	-0.592487	-0.582266
Snord32a	-0.950346	-0.185833	-0.28246
4930558K02Rik	-0.948858	0.135653	-0.729177
Tmem89	-0.925257	-0.424208	0.264864
Fgf15	-0.89481	-0.213935	0.0551892
Bmp8b	-0.890802	-0.27833	-0.282297
Mir30c-2	-0.865062	0.176307	-0.470367
A830019L24Rik	-0.86387	0.012279	-0.294123
Caps2	-0.8457	0.0421745	0.162818
Figla	-0.837085	-0.0620076	-0.75637
Slc12a1	-0.836839	0.260705	-0.126713
Il13	-0.813919	-0.494835	-0.548172
Gm4861	-0.808265	0.570115	-0.511536
Akr1b7	-0.803752	-0.627708	0.135261
1110058D11Rik	-0.801648	-0.0820222	-0.585435
Tmem190	-0.787626	-0.0303452	-0.176341
C1qtnf7	-0.768463	0.497747	-0.0405344
Hpse2	-0.755301	-0.105762	-0.427266
Gm20098	-0.748568	-0.657676	-0.0982678
Rsph14	-0.74749	-0.495229	-0.0921804
Rgr	-0.745662	-0.507708	-0.45059
Cyp2ab1	-0.739253	-0.0338007	-0.154646
Gnrh1	-0.731023	-0.298467	-0.515678
Fbln7	-0.69084	-0.508236	-0.491453
Unc5cl	-0.688847	-0.403941	-0.180688
Gm4566	-0.669526	-0.432886	-0.51659
Lep	-0.665224	-0.224253	-0.511489
4930509K18Rik	-0.661882	-0.474512	-0.511269
Gm884	-0.66131	-0.357942	-0.508009
Gm12171	-0.659236	0.0568388	-0.21976
Cd209a	-0.654038	0.127432	-0.0515888
Ccdc36	-0.647618	-0.447403	-0.0468613
Spata4	-0.618438	-0.253027	-0.3603
Prr23a1	-0.60486	-0.417713	-0.0980771
1700027I24Rik	-0.604722	-0.152193	-0.450092
Sbk2	-0.60216	-0.422372	-0.505636
Pga5	-0.59632	-0.216201	-0.155166
Hist1h2bg	-0.589572	-0.300745	-0.451835
Ephx3	-0.566445	-0.340868	-0.451273
Mir132	-0.564081	-0.280646	-0.272795
1700084E18Rik	-0.548326	-0.232756	-0.233251
Patl2	-0.543028	-0.369182	0.0908424
Nox4	-0.535324	-0.0564378	-0.0915753
Gm10823	-0.525602	-0.338051	-0.37232
Atoh7	-0.511992	-0.121448	0.0651858
Gm4926	-0.493255	-0.0670633	-0.104781
Prg4	-0.475691	-0.187855	-0.135028
Klhdc7b	-0.472584	-0.206024	-0.213925
1700031M16Rik	-0.455618	-0.268798	-0.300988
Fam198b	-0.448935	-0.306413	0.0124314
1700065J18Rik	-0.444354	-0.170474	-0.0957186
Cfap70	-0.440054	-0.312293	-0.107905
Pfkfb1	-0.435129	-0.314936	-0.347265
4930519K11Rik	-0.419141	-0.266158	-0.174812
Gm14379	-0.413051	-0.125102	-0.24062
Gm3435	-0.385406	-0.0562649	-0.208021
1700012D16Rik	-0.383004	-0.32696	-0.228375
E230025N22Rik	-0.378686	-0.299883	-0.136908
Mesp2	-0.377007	-0.169228	-0.0371649
Olfr1423	-0.376353	-0.320309	-0.36824
1110006O24Rik	-0.373878	-0.104372	-0.0629738
Vsx2	-0.366354	0.00690279	-0.162537
Airn	-0.365543	-0.148485	-0.322972
Cenpw	-0.363468	-0.176595	-0.0205101
AU023762	-0.34505	-0.272909	-0.0751338
Tcte2	-0.344222	-0.209461	-0.0583127
LOC100504703	-0.330581	-0.19552	-0.0329461
Kcnmb4os2	-0.306869	-0.209448	0.108782
B230216N24Rik	-0.306151	-0.226442	0.0501706
Gm10416	-0.30024	-0.100628	-0.186213
Serpine3	-0.295102	-0.0972995	-0.234063
2310010J17Rik	-0.290494	-0.0980533	-0.0601775
Barx2	-0.280955	-0.204521	-0.153001
1700028J19Rik	-0.279692	-0.0822762	-0.0525848
Cnga4	-0.273218	0.0185853	-0.115804
Chp2	-0.255488	0.00561466	-0.174608
Gm9079	-0.253717	-0.11704	-0.144764
Oip5	-0.251372	-0.188707	-0.178078
Marveld3	-0.249312	-0.0866784	0.00573222
Gm19522	-0.244775	-0.188233	-0.151696
Slc39a5	-0.242648	-0.21676	-0.1339
Ppp1r13l	-0.241642	-0.139718	-0.0658887
Prtn3	-0.241338	-0.11886	-0.176495
Kifc5b	-0.232644	-0.11868	-0.178369
2310069G16Rik	-0.223044	-0.0865453	-0.175666
Plk5	-0.221154	-0.0892385	-0.138219
Cabyr	-0.219872	-0.111521	0.0161796
Gm10432	-0.219668	-0.127244	-0.132641
Zfp658	-0.213091	-0.122505	-0.0347085
Zfp772	-0.207537	-0.161165	-0.158437
2310030G06Rik	-0.205147	0.0529751	0.00640321
Siva1	-0.202686	-0.128068	-0.0761082
Scrn2	-0.200936	-0.108862	-0.00339661
Exoc3l	-0.19504	-0.0715343	-0.0844596
Acat3	-0.185371	-0.0964262	-0.0860886
Tmem53	-0.184154	-0.116092	-0.0142536
Kiss1r	-0.183536	-0.130258	-0.120626
1600020E01Rik	-0.182145	-0.154541	-0.0863864
Cmc4	-0.181809	-0.0281443	-0.0347648
Cox7a2l	-0.180127	-0.0589345	-0.0401626
Trpm4	-0.179281	-0.11218	-0.135576
Ube2cbp	-0.17823	-0.124102	-0.0710393
Epdr1	-0.178058	-0.0622596	0.0184654
Purg	-0.17624	-0.152112	-0.0557832
Rbm12b2	-0.175874	-0.117684	-0.0612774
AA415398	-0.175801	0.0538889	-0.0172552
Gm11110	-0.174388	-0.164352	-0.0717245
Cfap36	-0.173898	-0.112234	-0.0673406
Ccdc113	-0.172729	-0.144337	0.0614624
Atg9b	-0.171639	-0.0972721	-0.140846
Oxld1	-0.171523	-0.138746	-0.00173078
Lrrc56	-0.17123	-0.10831	-0.14502
Dazl	-0.170668	-0.074907	-0.0411282
Adora2a	-0.167304	-0.0794748	-0.125578
Gpr25	-0.166021	-0.0955184	-0.0167072
A430046D13Rik	-0.164127	-0.0167751	-0.0826438
2300009A05Rik	-0.164125	-0.13207	-0.0685807
Cep112	-0.163579	-0.0597554	0.0577991
Zranb3	-0.163099	-0.0768278	-0.0736575
Swsap1	-0.156222	-0.0849799	0.0572123
Snrpe	-0.156207	-0.113179	-0.0629646
Fbxw9	-0.154529	-0.0653065	-0.105386
Vps37d	-0.152433	-0.0806046	-0.0412914
Dtwd1	-0.151435	-0.0389065	-0.0878862
Ccl25	-0.151239	-0.0726	-0.0104798
Use1	-0.150459	-0.123392	-0.0623963
4930447M23Rik	-0.148029	-0.0585269	-0.113145
Rps12	-0.147396	-0.139485	-0.0237977
1700113A16Rik	-0.14675	-0.130365	-0.0613017
Znhit3	-0.145873	-0.0872359	-0.0403138
Il12rb2	-0.143766	-0.13692	-0.0492065
Tpd52l1	-0.142892	-0.127797	-0.0389429
Zfp511	-0.141644	-0.0934349	-0.0640223
Plvap	-0.14139	-0.0573323	-0.0834169
Nol12	-0.141169	-0.0908321	-0.0717046
Atp5h	-0.140945	-0.0174573	-0.00224734
Zfp59	-0.140854	-0.062101	-0.0303425
Pcdhb20	-0.139041	-0.0630845	-0.0668261
Moxd1	-0.137766	-0.0428122	-0.0310669
Cep41	-0.137542	-0.0736144	0.00472266
2500004C02Rik	-0.136041	-0.119332	-0.0628167
Fam173a	-0.135506	-0.0988802	-0.0866351
Ccdc107	-0.132654	-0.0842609	-0.0558529
Cox8a	-0.132065	-0.112041	0.0236688
2010107G23Rik	-0.130906	-0.0260564	0.023109
Cacng3	-0.130519	-0.0927618	-0.07447
Rab24	-0.1303	-0.0898804	-0.0405305
Actl6b	-0.130024	-0.0641828	-0.0763243
Aph1c	-0.129086	-0.00918022	-0.00265194
Nit1	-0.12861	-0.0625666	-0.084161
Fancc	-0.127783	-0.108218	0.0100103
Ctxn2	-0.127692	-0.0319482	-0.00382067
Parl	-0.126774	-0.0738757	-0.0864132
Sdr42e1	-0.126611	-0.036159	-0.02271
Hspa1l	-0.126304	-0.0799677	0.0212203
Dusp28	-0.126148	-0.0965506	-0.00733976
Slc25a26	-0.125492	-0.0843527	-0.0424574
Ccdc22	-0.125467	-0.016898	-0.0283437
Nprl2	-0.124613	-0.0960106	-0.0770128
Dpysl4	-0.123829	-0.0287269	-0.11126
Akr1e1	-0.123787	-0.0707184	-0.0759168
Zfp575	-0.123139	-0.0716521	0.0497137
Cyp46a1	-0.121213	-0.0797339	-0.0412619
C030039L03Rik	-0.121075	-0.0756103	-0.0404057
Tmem192	-0.120679	-0.0754005	-0.0752975
Cmc1	-0.120674	-0.014749	-0.00964082
Mrpl47	-0.120102	-0.088746	-0.0787462
Npy5r	-0.119371	-0.0155182	-0.0817925
Ndufaf4	-0.119274	-0.0703508	-0.065869
Rhbdd3	-0.118944	0.0158882	-0.0426824
Phf1	-0.11894	-0.0392477	-0.11669
Eef1e1	-0.11879	-0.0970624	-0.0137903
Zfp94	-0.118622	-0.0351123	-0.0536751
Fam229b	-0.118017	-0.078757	-0.0671751
Bnip1	-0.117029	-0.0591421	-0.0263942
2810032G03Rik	-0.116662	-0.0415418	0.0367676
Gpaa1	-0.116498	-0.0834037	-0.0764754
Galk1	-0.116427	-0.0606158	-0.0702254
Tubg2	-0.115949	-0.00256495	0.0821724
Zcchc4	-0.114986	0.00192595	-0.0571886
Eral1	-0.113508	-0.0818464	-0.0638147
AI593442	-0.113193	-0.0962631	-0.0610833
Mrpl30	-0.113056	-0.100292	-0.0459867
Coq6	-0.111744	-0.0141353	-0.06848
Pcdhb17	-0.111339	-0.0435564	-0.0886929
Rbm48	-0.110963	-0.0466827	-0.0740903
Snx21	-0.110576	-0.059767	-0.0303471
9530082P21Rik	-0.109092	-0.0705514	-0.00309459
Actg1	-0.10896	-0.0704669	-0.071741
Skida1	-0.108918	-0.0351179	-0.0395021
Surf2	-0.10792	-0.0461002	-0.0825539
Srrd	-0.107726	-0.094951	-0.0661191
Rasgef1b	-0.106821	-0.0702441	-0.0452193
Katnb1	-0.106207	-0.0387097	-0.0481055
Proz	-0.106081	-0.0520451	-0.0512457
Ift20	-0.105883	-0.0747857	-0.0649771
Fam58b	-0.105602	-0.0469695	-0.0125264
Emc10	-0.104892	-0.0748591	-0.01797
Dand5	-0.103638	-0.0532816	-0.00917067
Wdr73	-0.103291	0.00550332	-0.0321161
Ly6h	-0.102917	-0.0927881	-0.0206894
Smyd5	-0.102593	-0.0539394	-0.077332
Mrpl57	-0.101895	-0.0891533	-0.00666716
Lrrc20	-0.101707	-0.0393189	0.0161337
Supt3	-0.101404	-0.0726927	-0.0144857
Coil	-0.100291	-0.0631543	-0.0478733
Nipsnap1	-0.0999969	-0.0658804	0.00900326
Cep19	-0.0988322	-0.0308236	-0.0134999
Zfp61	-0.0981613	-0.0850537	-0.0903242
Gmpr2	-0.0980203	-0.0571677	-0.0537219
Pfdn1	-0.0970895	-0.0717277	-0.0267337
Mrpl2	-0.0968002	-0.0710625	-0.0710407
Cwf19l1	-0.0965689	-0.0404603	-0.0600681
Clpp	-0.0964275	-0.0649454	-0.0457271
Vegfb	-0.095981	-0.0496894	-0.00648386
Pop7	-0.0953968	-0.0668256	-0.0364096
Aip	-0.0946691	-0.0730246	-0.0235525
Chst12	-0.0939218	-0.0538868	-0.0386065
Tmub1	-0.0936365	-0.0409103	-0.0475239
Zfp235	-0.0935151	-0.0680992	-0.0534916
Lrrc24	-0.0930214	-0.0757749	-0.0393282
Psmf1	-0.0921365	-0.0172723	-0.0502539
2810013P06Rik	-0.0917875	-0.00371747	0.0220902
Ubb	-0.0916372	-0.0496872	-0.0338416
Urm1	-0.0910655	-0.0489478	-0.0045649
Bphl	-0.0908902	-0.0188005	-0.0532251
Sirt3	-0.0903643	-0.0104793	0.01008
Stk16	-0.0903336	-0.0771363	-0.0522314
Snx11	-0.0900188	-0.0731495	-0.0579504
Dgcr14	-0.0898702	-0.0646011	-0.0775558
St3gal3	-0.0896291	-0.0278037	0.00176662
Aldoart1	-0.0893508	-0.04114	0.0144998
Fopnl	-0.0892811	-0.0736052	-0.0332566
Mapre3	-0.0891213	-0.0481535	-0.0199562
Stk25	-0.0872251	-0.0610532	-0.014599
Lppr2	-0.0871597	-0.0493661	-0.0249148
Pdxp	-0.0867355	-0.0679291	0.0419988
Med25	-0.0867217	-0.0530026	-0.0621816
Mtx1	-0.0864801	-0.0101671	-0.0407972
Med16	-0.0863586	-0.0771839	-0.0741054
Fbxl2	-0.0863114	-0.0328799	-0.0408646
Coq9	-0.0858882	-0.0200962	0.0131171
Orc6	-0.0855808	-0.0786318	-0.036376
Exosc2	-0.0854767	-0.0470955	0.00310827
Wdr45	-0.0852497	-0.0513007	-0.035781
Rnf113a1	-0.08464	-0.0365004	0.000894877
Tmem147	-0.08437	-0.0648956	-0.00542584
Zswim4	-0.0830563	-0.0553002	-0.0242791
Fuom	-0.0829656	-0.0701042	-0.0329737
Hspbp1	-0.0821111	-0.0543763	-0.00340415
D2Wsu81e	-0.0817771	-0.0175739	-0.0513238
Lztr1	-0.0814933	0.00335494	0.0258435
Zfand6	-0.0810576	-0.047475	-0.0348917
Mmab	-0.0807455	0.00366103	-0.00457417
Thap4	-0.0806565	-0.0478027	0.0151153
Adck2	-0.0806301	-0.0490693	-0.046069
5730409E04Rik	-0.0805028	-0.0659543	-0.0217302
Ddx28	-0.079917	-0.0448982	-0.0715693
Rltpr	-0.0796051	-0.0757713	-0.00944945
Aarsd1	-0.0788582	-0.0532538	-0.0682671
P4htm	-0.0788373	-0.0611252	-0.0261647
Ccdc71	-0.0777054	-0.0368503	-0.0553522
Impdh1	-0.0771142	-0.0549494	-0.0335722
Dctn6	-0.0768969	-0.0514827	-0.0389714
H2afy2	-0.0768629	-0.0484932	-0.033429
Tmem199	-0.0758586	-0.0600032	-0.0134695
Ppil2	-0.0758332	-0.0551219	-0.0481584
Fam92a	-0.0756681	-0.0312642	0.00887683
Nt5m	-0.0756342	-0.0312363	-0.0156976
Neurl1a	-0.0753093	-0.0652398	-0.0108447
Dmwd	-0.0749544	-0.0350728	-0.0495001
Med19	-0.0748197	-0.0432203	-0.0148071
Aatf	-0.0740869	-0.0417185	-0.0441793
Sdr39u1	-0.0737767	-0.0308044	-0.0321806
Cox15	-0.07286	-0.0501954	-0.0545627
Lrrc40	-0.0721554	-0.0338443	-0.0494439
Ubqln4	-0.0710389	-0.0120792	0.0155318
Morn4	-0.0710231	-0.0331977	0.00476857
Cope	-0.0690812	-0.0655856	-0.0164838
Fam122a	-0.0690288	-0.0554123	-0.0104655
Fam69b	-0.068453	-0.0316332	0.00405639
Cops7a	-0.0680268	-0.0427651	-0.00527041
Klhdc3	-0.0667082	-0.0446923	-0.00892833
Ppp2r1a	-0.0665509	-0.0439526	-0.00538905
Ccdc149	-0.0652787	-0.0302931	0.0103661
Pex14	-0.065014	-0.0478996	-0.05827
Tmub2	-0.0642057	-0.022195	-0.0308791
Aptx	-0.064126	-0.0337581	-0.0314015
Rabl6	-0.0636721	-0.0427716	-0.0383927
Dlg4	-0.0621497	-0.0476641	-0.0445908
Nicn1	-0.0581379	-0.00918603	0.0126609
Dnajc7	-0.0575501	-0.045213	-0.0232455
Sgcb	-0.0567126	-0.0477199	-0.0284239
Tnfaip1	-0.0565641	-0.0334196	-0.0208873
Ube2i	-0.0559474	-0.0376164	-0.0226314
Maneal	-0.0556728	-0.0244268	-0.012547
Evl	-0.0556163	-0.0371577	-0.0150104
Vipas39	-0.0554222	-0.0147154	-0.0323146
Tmem57	-0.0552742	-0.032542	-0.033401
Rab11b	-0.0462777	-0.0361403	-0.0425983
Klhl22	-0.0454753	-0.0345224	7.89e-05
E430025E21Rik	0.0476953	0.0204935	-0.0167964
Sbf1	0.0490437	0.0277645	0.0126719
Senp5	0.0492839	0.0445665	0.0181583
Ctr9	0.0514459	0.0276186	0.0240385
Kpna6	0.0541109	0.046019	0.0456782
Trip12	0.0541463	0.0395095	0.0103838
Ireb2	0.0545595	0.0477424	0.0307272
3110043O21Rik	0.0561185	0.0432416	0.0320314
Scaf11	0.0570118	0.037502	0.0272394
Polr3b	0.0616645	0.0411328	0.0431679
Dhx29	0.0618819	0.0260926	0.0268858
Gtf3c4	0.0619735	0.00153046	0.0292106
Gfpt1	0.0632927	0.0478071	0.0384379
Eif3a	0.0637036	0.00996517	0.0146164
Smek2	0.0644752	0.0336032	0.0107105
Picalm	0.0645364	0.0227123	0.00830916
Ap3b1	0.064631	0.0522673	0.0173501
Osbpl11	0.0668447	0.030915	0.0321579
Aco1	0.0673839	0.0588795	0.0470142
Vezf1	0.0681984	0.0536053	-0.0104936
Dnajc13	0.0687554	0.0213404	0.00535088
Scyl2	0.0712633	0.0283091	0.0248969
Sec23b	0.0723473	0.0468663	0.0383262
Usp8	0.0723571	0.0444618	0.0476555
Pum1	0.0732026	0.060178	0.0379651
Ccser2	0.0732373	0.0466989	0.00495707
1200014J11Rik	0.0742477	0.0387939	0.000134172
Etv3	0.0761287	-0.0145509	-0.00180065
Knop1	0.0763648	-0.00692185	0.0439772
Ctnnd1	0.0772128	0.0537099	0.0496724
Clip1	0.0772421	0.0481897	0.0559202
Rasa3	0.0778918	0.0420652	0.000245607
Efcab14	0.0790471	0.0537674	0.0135279
Tjp1	0.0800576	0.0597789	0.0378661
Traf6	0.0821906	0.000409723	0.0658453
Secisbp2l	0.0823096	0.0658127	0.0312197
Snx30	0.0826731	0.0299253	0.0618589
Nmt1	0.0828957	0.0430424	0.0385251
Dennd4a	0.0845291	0.0654053	0.0327135
Cnot1	0.0846177	0.0618665	0.0315901
Pkp4	0.0850302	0.0376476	0.0515565
Ankib1	0.0851939	0.0442417	0.0432787
Pip4k2a	0.0853318	0.0223298	0.0774305
Ankrd17	0.085881	0.0701579	0.0503407
Gnptab	0.0864222	0.0596333	0.072536
Naa25	0.0871486	0.0341296	0.0129901
Cltc	0.0872499	0.0651678	0.0504527
Tpr	0.0889653	0.0665004	0.0553082
Zcchc6	0.0893177	0.0523547	-0.00281331
Ddr1	0.0895371	-0.0109114	-0.000482481
Peli3	0.0903992	0.0791991	0.0779402
Copg2	0.091114	0.0834821	0.060636
Ckap5	0.0914904	0.0745735	0.0437658
Wapal	0.0916123	0.0146235	0.00985705
Sgms1	0.0919848	0.0759361	0.0719429
Rdx	0.0934266	0.0627007	0.0576791
Ncoa2	0.0938097	0.0832891	0.0583086
Ssh2	0.0947706	-0.00793294	0.0187848
Mon2	0.0952876	0.0550751	0.0259785
Edem3	0.0962449	0.0584733	0.0504445
Ints6	0.0963897	0.0464761	0.00847713
Smchd1	0.0968264	0.0482205	0.0247063
Pde3b	0.101157	-0.017806	0.0146369
Bod1l	0.101753	0.0546428	0.0489188
Frmd4a	0.102032	0.0923424	0.00319704
Scrn1	0.102895	0.0586457	0.0118259
Erbb2ip	0.103029	0.0574549	0.00271513
Cttnbp2nl	0.103537	0.0047494	-0.0232324
Tmcc3	0.104653	0.0335855	0.0412856
Zfp281	0.106603	0.0626131	0.065281
Fndc3a	0.109364	-0.0114315	-0.0259526
Retsat	0.110411	0.0505999	-0.00216453
Thada	0.110463	0.0878725	0.0133066
Zbtb34	0.110587	0.104099	0.00651063
Hsd17b7	0.11319	0.00428187	0.0287464
Galnt7	0.113248	0.0487654	-0.000733393
Ssfa2	0.11344	0.0715969	0.0214875
Reep3	0.113836	0.0701293	0.0331078
Otud7b	0.115294	0.0573959	0.062681
Aff1	0.117195	0.028901	-0.0216552
Ehd4	0.118883	0.0178539	0.0136154
Ptprj	0.123479	0.100036	0.0572133
Lpp	0.125873	0.0996341	-0.0108455
Slc12a2	0.127011	0.0774309	0.0939998
Zscan29	0.127938	0.0523088	0.0246983
Skil	0.128849	0.0452509	-0.0154808
Lrp5	0.130347	0.0288476	0.0231728
Zfp472	0.131318	0.0708945	0.00971485
Sema4d	0.132325	0.0535736	0.00810125
Zbtb1	0.132464	0.0212126	0.0576333
Cdca4	0.134126	0.0027396	-0.0795502
Bach1	0.134474	0.080575	0.0377824
Mtmr9	0.135254	0.115501	0.0794299
Lrrc8c	0.136515	0.0312055	0.0629567
Gpam	0.13959	0.0738325	-0.0434739
Rhbdd1	0.143591	0.0137829	-0.000499284
Ccnt1	0.145636	0.135196	0.0458965
Snx33	0.148544	-0.0159671	0.092944
Gdf11	0.148628	0.0759034	-0.0189121
Arhgef10	0.149866	0.114121	0.0763385
Prkd3	0.154985	0.0555558	-0.0217203
Wasf2	0.157241	0.0527017	0.0148511
Slc44a1	0.158525	0.103665	0.113301
Itih5	0.159634	0.0925388	-0.018836
Tmem88b	0.160126	0.0858438	0.133498
Mfsd2a	0.162102	0.113261	0.0806682
Agmo	0.162314	0.0157797	0.0160461
Vgll4	0.163344	0.0882391	0.063843
D16Ertd472e	0.164403	0.0901205	0.0462605
Usp6nl	0.165475	0.0990108	0.0999897
Fgd3	0.167097	0.0491844	0.0400027
Parp4	0.167303	0.0721438	0.0303125
Plekhg1	0.167807	0.0251689	-0.0416436
Pard3b	0.168416	0.123137	0.091367
Ticam1	0.170119	0.0528482	0.0141664
Rgs3	0.17098	0.0563375	0.0207593
Polh	0.173122	0.0768066	0.0886966
Soat1	0.17337	0.0111791	-0.0450053
Arsg	0.174239	0.0405175	0.00813237
Shc4	0.174619	0.0364955	0.0899337
F11r	0.175666	0.0258859	-0.121594
Zfp36l1	0.177003	0.0301496	-0.00720911
Mob3b	0.177929	0.115543	0.136355
Plekhh1	0.178214	0.158054	0.134435
Rassf8	0.181423	0.160633	0.070022
St6gal1	0.182409	0.117681	0.131407
Plekho2	0.182857	0.132033	0.0210191
Tspan2	0.183245	0.120503	0.121643
Acvr2b	0.185141	0.117187	0.00303267
Scarb2	0.185212	0.131109	0.042031
Nedd9	0.186782	0.00306831	-0.00669809
Sult1a1	0.188215	0.140547	0.125412
Tfeb	0.189131	0.0509592	0.056897
Itpkb	0.192201	0.11152	0.0777214
Foxo3	0.193762	0.128526	0.0529117
Mobp	0.194695	0.0882554	0.148674
Csf1	0.195294	-0.0396148	-0.0187591
1700017B05Rik	0.196416	0.0309879	-0.0444352
Susd5	0.197467	0.143969	0.155838
Prox1	0.197864	0.149945	0.148381
Slc29a3	0.198872	0.108053	0.00771149
Strip2	0.200711	0.149999	0.00662909
Wipf1	0.201815	0.0465919	-0.00147232
Rest	0.202409	0.120149	0.047993
Mcam	0.203366	0.024974	-0.0299777
Itpr2	0.204042	0.0964107	-0.00111844
Bmp2k	0.205651	0.0768355	0.0384753
Cyp4f14	0.206144	0.0619576	0.00815828
Zfp442	0.211991	0.159889	0.116715
Plce1	0.213309	0.0749733	0.077097
Trp53inp1	0.214046	-0.0370304	-0.0325782
Il6ra	0.214594	0.0672257	-0.00546565
Pcdhgb6	0.215242	0.130512	0.0648903
Sesn3	0.219449	0.205738	0.0870503
Erbb3	0.220096	0.0306404	0.0445958
Rab3il1	0.222748	0.0206249	-0.0755539
Tnfaip6	0.225731	0.126401	0.0513668
Bicc1	0.228236	0.0901936	0.00269088
Abca8a	0.228855	0.142569	0.134137
Elf1	0.234044	-0.00907424	-0.0469702
Chst3	0.234677	0.113324	0.148669
Pcdhgb5	0.241686	0.151972	0.106263
Ptar1	0.245952	0.211214	0.0673525
Emilin2	0.246256	0.0468373	0.138398
Zfp217	0.247373	0.00643279	-0.0150229
Cldn11	0.249422	0.0696098	0.13903
Hhip	0.249927	0.116798	0.0634028
Apbb1ip	0.249978	-0.00335499	-0.0414739
Pou2f2	0.251122	0.168468	-0.0361804
Zfp488	0.252357	0.187084	0.0691768
Capza1	0.265827	0.162886	0.203898
Thbs1	0.271864	-0.0920674	0.0839654
Chrm2	0.275879	0.216303	0.116109
Sntb1	0.284129	0.200844	-0.0159555
Rel	0.285675	0.0963909	-0.040357
Sh3bp2	0.292072	-0.104296	-0.0379887
Ldlrap1	0.296122	0.042044	-0.011555
Inhba	0.305448	0.172996	-0.00566092
Mrc1	0.306307	0.132821	-0.0348981
Pdlim2	0.319532	0.102594	0.0983827
Pycr1	0.32515	0.100573	-0.11321
Irx1	0.325376	0.240156	0.278022
Hdac4	0.327318	0.178459	0.155387
Siah3	0.328159	0.17196	0.197036
Ucp2	0.329719	0.0238229	-0.100843
Zfp36	0.331002	0.0558782	-0.0463595
Creb5	0.334742	0.230604	0.235726
A830052D11Rik	0.343662	0.212595	0.00472561
Ggn	0.345142	0.0819823	0.130924
Vwf	0.345861	0.113823	-0.119429
Lrrk1	0.354544	0.0198601	-0.137401
Trim56	0.356053	0.057839	-0.0381932
Endou	0.366459	0.164163	0.0129235
Mmp19	0.374759	0.0461448	-0.0921394
Cnn2	0.37821	0.138271	-0.115496
Fam83d	0.379247	-0.0656558	0.198101
Il1r1	0.382248	0.166975	0.185742
Akna	0.38559	0.0767134	-0.042907
F13a1	0.387873	0.0401933	-0.164692
Rnf125	0.389029	-0.115685	0.0389953
Fmo2	0.399236	0.30099	0.109341
Chrm5	0.403828	0.29808	0.184887
Btk	0.405161	-0.109126	-0.0924971
Mmp3	0.406142	0.0338908	-0.01404
Srgn	0.409967	0.0312796	-0.0665875
Olfr330	0.41114	0.0338908	-0.01404
Mir3086	0.411164	0.164666	-0.01404
Ninj2	0.411853	0.348148	0.282518
Igsf6	0.420417	0.0546181	-0.0781047
Bmf	0.421688	0.0649762	-0.0421701
Was	0.432648	-0.0914927	-0.170394
Nuak2	0.438326	0.249216	0.235047
Cp	0.443006	0.0279032	-0.025942
Tlr5	0.447986	0.328898	0.0530361
Prdm1	0.472945	-0.015606	-0.0746655
Gjb4	0.474446	0.0338908	-0.01404
Gimap9	0.487209	0.153306	-0.163568
Il12rb1	0.492374	-0.122067	-0.0407071
Anks4b	0.495369	0.281617	0.277844
Sync	0.505871	0.303225	0.33542
Il1rl2	0.506362	0.175692	0.143512
Tram2	0.508683	0.1776	0.0042473
Mb	0.518292	0.161183	0.241655
1810009J06Rik	0.519695	0.0338908	-0.01404
Klra1	0.519736	0.0338908	-0.01404
C1s2	0.525873	0.128853	-0.01799
Snx31	0.531457	0.238724	0.0751385
S1pr4	0.532159	0.118107	0.354391
Tnfsf13b	0.532206	0.094549	-0.00215782
Rab37	0.532381	0.166544	0.0871242
B3gnt8	0.537893	0.118178	0.0156659
Stat4	0.546866	-0.053211	0.111585
Mir7667	0.548707	0.133193	-0.351443
Gipc3	0.551394	0.355659	0.505427
Clec2g	0.552454	0.0338908	0.271597
Prame	0.554298	0.156449	-0.013782
Mir15a	0.558605	0.0338908	0.27798
Gm2663	0.578813	0.0338908	-0.01404
C2	0.581348	0.109463	-0.106993
Wnt16	0.58614	-0.218859	-0.0220467
Trpm1	0.588292	0.310021	0.252276
Mir5107	0.59163	0.0338908	0.128612
Fgf7	0.59225	0.100321	0.138058
Fcrlb	0.606141	0.294628	0.357651
Kcng3	0.613758	0.0442891	-0.0598139
Btbd16	0.61423	0.185674	0.342537
9030619P08Rik	0.61429	0.165095	0.275572
Olfr417	0.620361	0.15663	-0.0144932
Abcb5	0.621222	0.164666	0.271724
4933402J10Rik	0.624226	0.0338908	-0.01404
Il27ra	0.627923	0.226305	-0.0531746
Sdc1	0.630482	-0.0809729	0.0709647
AB124611	0.630868	-0.277506	-0.415019
9930111J21Rik1	0.651611	0.0100214	-0.142098
E2f2	0.667769	0.225545	0.202741
Clrn3	0.682533	0.139611	0.130129
Il9	0.692403	0.427108	0.129989
Enam	0.692693	0.0696876	-0.160291
Fbxo39	0.693887	0.285803	-0.159559
Tbx3os2	0.695043	0.283023	-0.0175455
a	0.698081	0.0193936	0.4806
4930563H07Rik	0.700325	0.490609	0.386341
Olfr698	0.70211	0.355898	0.489078
Glrp1	0.720048	0.456505	0.635459
Klk6	0.725585	0.16714	0.14329
Ccr9	0.729573	0.434192	0.408461
Abca13	0.732213	0.0960624	0.107599
Tnfrsf26	0.737811	0.0872873	-0.173796
Mir7079	0.748306	0.330817	0.313506
Asb15	0.751553	0.47938	-0.108451
Pigr	0.755958	0.297015	0.562144
C5ar1	0.756514	0.181953	-0.145614
Ptprcap	0.759071	0.159855	-0.0770387
Pom121l2	0.760709	0.154147	0.343157
Mir6911	0.76817	0.113068	-0.15536
4930567J20Rik	0.768372	0.0338908	0.12846
Mir155hg	0.76869	0.317681	0.355003
Aicda	0.770319	0.153065	-0.0155302
Hcar1	0.778567	0.186908	0.0234936
4930487H11Rik	0.796809	0.576607	0.333587
Phldb3	0.797217	0.363344	-0.244881
Mir6397	0.801692	0.316451	0.452835
Gm4894	0.807856	0.562794	0.416198
Mir7054	0.810383	-0.0880663	-0.321025
Meiob	0.825262	0.572309	-0.0964673
Kcne1	0.825822	0.429548	0.484989
Olfr1377	0.82715	-0.26609	0.666535
Gm805	0.828248	0.0694453	-0.158217
Hils1	0.831509	0.267503	0.686281
Ikzf3	0.837112	0.0535557	-0.317903
Olfr287	0.84257	0.647154	0.359913
Ltb	0.846361	-0.346334	-0.448812
Scarna9	0.850038	0.228769	0.0607257
Cd27	0.852861	0.164067	-0.0877192
Ctsw	0.858186	-0.240798	-0.725898
Mir7061	0.870528	0.288172	0.245749
Nlrp1b	0.874672	0.552138	0.670903
Gm15713	0.878117	0.537785	0.209714
Ciita	0.880646	0.387303	0.182251
B930018H19Rik	0.899329	0.0605517	0.269996
Skint6	0.904518	0.469638	0.458887
Gm21057	0.905821	0.5422	0.339049
Pla2g2d	0.906393	0.035256	-0.270961
Krtap10-10	0.907007	0.562881	0.128612
Acsm4	0.908928	0.188908	0.351928
Olfr697	0.910558	0.403218	0.134624
Mir137	0.936901	0.218875	-0.136561
AA619741	0.940166	0.495551	0.271778
Spo11	0.947418	0.383514	0.118424
Vmn2r54	0.952312	0.393987	0.496778
Slc6a5	0.968921	0.105826	-0.399742
Tspan10	0.971619	-0.362494	-0.367491
Fat2	0.977581	0.311014	0.813839
Arl14epl	0.979189	-0.124746	0.00789602
Ncr1	1.00426	-0.225165	0.346679
Krt6a	1.0119	0.743262	0.128247
Fam25c	1.01243	0.454268	0.705246
Card11	1.01384	-0.139083	-0.125204
Irf4	1.02665	0.0689987	0.228081
Mir8102	1.06401	0.731128	0.544812
Pgc	1.07151	0.594288	0.456877
H2-Q8	1.07945	0.228954	0.532792
C920009B18Rik	1.08724	0.420934	-0.0474634
Hrasls5	1.09149	0.726408	0.66846
Vpreb3	1.09896	0.188034	-0.02808
Lax1	1.10052	0.245369	0.408427
Wisp2	1.1043	0.484042	0.620341
Cd226	1.11078	0.606368	0.471169
F730035M05Rik	1.12302	0.64826	0.259275
Gm8817	1.12481	0.320822	-0.222326
Nkx6-1	1.12523	0.187049	0.560193
Bhlha15	1.13467	0.372445	0.363683
Olr1	1.14229	0.905863	0.116077
Klrb1b	1.15005	0.0375241	-0.195156
Gdf6	1.15085	0.632407	0.634352
Gpr174	1.15367	0.587799	0.13289
1700099I09Rik	1.17309	0.525164	0.538235
C920025E04Rik	1.17356	-0.471416	0.645445
Slamf1	1.17802	-0.28302	-0.19164
Gfi1	1.19441	-0.0634513	-1.03145
4930568G15Rik	1.19598	0.750657	0.440755
Tspan32	1.20732	0.827677	0.632126
Fcrl5	1.23462	0.0402684	0.169531
Rhbg	1.23746	0.200885	-0.15403
H19	1.25427	-0.00819153	-0.582074
Irg1	1.2564	-0.0488963	-0.937914
Art2b	1.25966	0.249719	0.0218438
Ms4a4d	1.30536	0.217048	-0.465957
Aox2	1.30693	0.88756	0.401139
Havcr1	1.33104	0.706923	-0.153881
H2-Eb2	1.39928	-0.0235723	0.131729
Runx3	1.40956	-0.305491	-0.162061
Ugt1a6b	1.42751	-0.282146	0.394187
S100a14	1.43903	0.210778	-0.0482787
Il22ra2	1.47174	0.440641	0.279946
Slpi	1.52136	0.525187	0.609433
Fcrla	1.55627	0.376379	0.355969
H2-Q5	1.57155	0.347244	1.38872
Gm4841	1.72182	-0.11381	-0.0107838
Acpp	1.7233	0.615194	0.561782
Cmah	1.73462	0.698825	0.749464
Blk	1.77439	0.908888	0.660721
Serpina3g	1.89743	0.151575	0.489227
Ubd	2.03149	0.20042	0.245128

## Sheet: 1431 DEGs Unique to EtOH(CNO)
	LogFC
Gene ID	ETOH_VEH	ETOH_CNO	H2O_CNO
Sntn	-1.20382	-2.01302	-0.883581
Cxcl9	0.75223	-2.00636	-1.60695
Ttll6	-0.753472	-1.94673	-0.56321
Fam216b	-0.887762	-1.80033	-0.392898
Nags	-0.586003	-1.78146	-0.552038
Zfp474	-1.11965	-1.76079	-1.23875
Erdr1	-0.339767	-1.75118	-0.645817
Ms4a4b	0.788044	-1.66541	-1.26992
Tmem212	-1.01668	-1.65399	-0.391256
Tctex1d4	-0.960985	-1.65174	-0.769879
Nme9	-0.491037	-1.6244	-1.066
Lrrc36	-0.632707	-1.62397	-0.575216
1700066J03Rik	-0.835056	-1.58831	-0.371434
Gm10714	-0.52564	-1.57783	-0.57905
Gm29684	-0.677507	-1.44092	-0.223754
Mir3960	-0.364359	-1.42726	0.420142
Cd3e	0.851448	-1.4227	-0.767494
BC094916	0.505182	-1.42198	-0.900634
Fbxw13	-0.9257	-1.42058	-1.04221
Atp8b4	0.423131	-1.39936	-0.84974
Cd7	-0.803166	-1.33705	-0.414451
Lhb	-0.587988	-1.28718	-0.0891876
Spata18	-0.416385	-1.26363	-0.175177
Pyhin1	0.406951	-1.21545	-0.99472
C230072F16Rik	-0.568705	-1.2025	-0.264481
Dnali1	-0.545259	-1.18779	-0.510962
Gm1587	-0.537004	-1.18487	-0.649409
Tat	-0.231295	-1.1691	-0.388353
Krt86	-0.890318	-1.16356	-0.355226
BC055111	-0.487457	-1.14477	-0.823155
Oas1h	0.138427	-1.13621	-0.785105
Apol7e	0.550396	-1.12804	-0.104472
Gm438	-0.854789	-1.12468	-0.453913
Gbp6	0.381157	-1.11703	-0.975643
Phf11d	0.334105	-1.09308	-0.777001
Gm13157	-0.116385	-1.09261	-0.663408
A430078G23Rik	0.555904	-1.06301	-0.608743
Gm12596	-0.766702	-1.04972	-0.154869
Syt8	-0.0722676	-1.0364	-0.625567
1110028F11Rik	0.000744102	-1.03188	-0.152282
2310034O05Rik	-0.782874	-1.03082	-0.98467
Slc28a3	-0.195402	-1.02984	-0.221654
Iqca	-0.294134	-1.0238	-0.501462
Slc26a3	-0.0762186	-1.01921	0.0687117
Cdhr3	-0.466465	-1.01529	-0.345243
Hdc	-0.512611	-1.01396	-0.217837
Cplx3	-0.292556	-1.00856	-0.226709
Scimp	0.565083	-1.00566	-0.278078
Macc1	-0.499604	-1.00111	-0.616331
Ldlrad2	-0.637626	-1.00005	-0.406441
Stmnd1	-0.404331	-0.999127	-0.413036
Hsd3b1	-0.830726	-0.995815	-0.784765
Spesp1	0.262438	-0.965526	-0.288223
2019-03-01	-0.683299	-0.964362	-0.315294
Rp1l1	-0.147836	-0.955946	-0.37556
Car3	-0.344606	-0.955752	-0.376979
2410004P03Rik	-0.425643	-0.953044	-0.399979
Prelid2	-0.121142	-0.950828	-0.461889
Cldn2	-0.451149	-0.936933	-0.17825
Fam19a3	-0.37164	-0.935086	-0.544702
Mir344d-1	-0.348547	-0.926539	-0.256424
Fam46d	-0.163178	-0.919916	-0.208266
Slc39a4	-0.30755	-0.917385	-0.570104
Cpa5	-0.62905	-0.915787	-0.618418
H2-Q10	0.320706	-0.908283	-0.527077
Cyp4f39	-0.551515	-0.903601	-0.620453
Ccl27a	-0.827258	-0.900664	-0.520131
Ccdc121	-0.432904	-0.900174	-0.293234
Amy2b	-0.727842	-0.896463	-0.43502
Pet117	-0.575065	-0.889031	-0.541283
4933416I08Rik	-0.493423	-0.885278	-0.639202
Gm4827	-0.76808	-0.873235	-0.490156
Mir7028	-0.239714	-0.872345	-0.803792
Krt24	-0.52165	-0.863893	-0.336909
Smkr-ps	-0.310518	-0.862518	-0.344057
Mir7213	-0.67622	-0.852003	-0.430346
Slc5a8	-0.367674	-0.851439	-0.410716
Mlf1	-0.294008	-0.851166	-0.271268
Lrrc74b	-0.475704	-0.838753	-0.435108
Morn3	-0.199952	-0.836307	-0.209684
Pou4f1	-0.156252	-0.8358	-0.176746
Ctgf	-0.199425	-0.832254	-0.0332369
Hist1h2bm	-0.516967	-0.825927	-0.365186
Dynlrb2	-0.414497	-0.823823	-0.177663
Odf3b	-0.323087	-0.821224	-0.248874
Nr4a2	-0.418632	-0.817248	0.051216
Dct	-0.42403	-0.813096	-0.581429
Tmem236	-0.424928	-0.810373	-0.48215
Col6a5	-0.331531	-0.805354	-0.404608
A3galt2	-0.495505	-0.802327	-0.256585
C330022C24Rik	-0.398693	-0.786179	-0.14626
Apom	-0.648827	-0.768799	-0.0782583
Ankrd66	-0.220642	-0.758548	-0.2257
Hspb3	-0.513504	-0.751116	-0.14327
Lce3a	-0.638069	-0.750265	-0.568611
4921508D12Rik	-0.374184	-0.74796	-0.218153
Slc2a2	-0.13169	-0.744985	-0.442946
1700028B04Rik	-0.520787	-0.742709	-0.619535
Cd200r1	0.167608	-0.736423	-0.260345
Morn5	-0.435074	-0.711974	-0.383139
Dydc2	0.071407	-0.711278	-0.592534
Chaf1b	-0.302881	-0.711081	-0.363304
Lrp2	0.000438856	-0.703876	-0.207171
Mir190a	-0.306513	-0.703384	-0.578831
Mir7049	-0.322317	-0.700722	-0.23869
Rgs22	-0.265516	-0.699752	-0.123176
Calcb	-0.196524	-0.691165	-0.519647
Adam5	-0.1498	-0.689451	0.0135409
Mir7022	-0.0990394	-0.686728	-0.0931749
Rubie	-0.312079	-0.686388	-0.59029
Rnaset2b	-0.380098	-0.684149	-0.180474
Ferd3l	0.0846931	-0.683032	-0.442943
Lrrc71	-0.179562	-0.679947	-0.24213
Pmaip1	-0.135137	-0.678812	-0.263508
Rab20	-0.0298332	-0.674071	-0.455725
4930477N07Rik	-0.299641	-0.673414	-0.435496
Fosl1	-0.13123	-0.662988	-0.216093
Sema3b	0.0933503	-0.652804	0.116595
Foxj1	-0.228278	-0.652057	-0.217042
Hc	-0.102541	-0.643422	-0.155204
Otos	0.190002	-0.632944	0.213576
Mia	-0.450413	-0.62679	-0.193907
Nxph4	-0.172989	-0.6254	-0.12477
Lrrc23	-0.233178	-0.624584	-0.22835
Fam183b	-0.401289	-0.617165	-0.413809
1700026D08Rik	-0.437707	-0.61512	-0.502503
Krt33a	-0.524276	-0.612636	-0.161335
Gm4971	-0.381581	-0.609907	-0.226019
Aoc3	-0.289606	-0.597847	-0.477553
Ak7	-0.302517	-0.597689	-0.306421
Drc7	-0.276268	-0.59468	-0.207344
Tmem232	0.0714214	-0.589382	-0.141824
Pappa2	-0.0600085	-0.580249	-0.145349
Capn9	-0.251318	-0.561909	-0.0382858
Nrtn	-0.183382	-0.559042	-0.106266
Sctr	0.0978227	-0.557864	-0.196086
Pmfbp1	-0.0535722	-0.554855	0.0502391
Trim21	0.170886	-0.55471	-0.527379
Aebp1	-0.0283697	-0.545843	-0.363682
Scn10a	0.205071	-0.541384	0.00408089
Nutm2	-0.451736	-0.540096	-0.445527
Glb1l2	-0.08823	-0.538239	-0.191833
G530011O06Rik	-0.220307	-0.523079	-0.206874
Arhgap25	-0.230803	-0.521868	-0.210431
1700016K19Rik	-0.335849	-0.516301	-0.0875614
Dnaaf3	-0.316973	-0.513156	-0.500728
Snora64	-0.37029	-0.512359	-0.305696
Fhad1	-0.23232	-0.508173	-0.0400674
Mfi2	-0.297375	-0.501497	-0.402825
Ttc21a	-0.196039	-0.50121	-0.294625
Slc22a12	-0.20313	-0.500334	-0.0761358
Tspo	0.194756	-0.483892	-0.334881
Gm867	-0.220086	-0.472869	-0.212264
Neat1	0.0157782	-0.460832	-0.347315
Dnaaf1	0.0147075	-0.45049	-0.0246289
Ager	0.0119701	-0.448483	-0.131511
Ror1	-0.0954402	-0.442623	-0.217722
Ppp1r42	-0.251262	-0.429571	-0.247337
Asb2	-0.0534337	-0.424836	-0.280591
Matn1	-0.278903	-0.423053	-0.387139
Snx20	0.230334	-0.421591	-0.266623
Fzd10	-0.0491646	-0.408475	-0.261149
1700007K13Rik	-0.0372249	-0.408116	-0.063745
B3gnt4	-0.118477	-0.401755	-0.145595
Nr4a3	-0.248993	-0.397749	-0.0461703
Oxgr1	-0.301252	-0.394168	-0.288348
4930470P17Rik	-0.140453	-0.391121	-0.150071
Tnfsf9	-0.191202	-0.385791	-0.0661156
Ccdc122	-0.260004	-0.383982	-0.253554
C130050O18Rik	-0.278525	-0.383514	0.0185218
Galnt3	-0.0202138	-0.380857	-0.188344
Riiad1	-0.255918	-0.379955	-0.300481
Scand1	-0.20669	-0.379814	0.0832904
Ier2	-0.0577453	-0.35591	-0.103401
Sstr2	-0.174733	-0.355283	-0.00589983
Maff	0.137358	-0.354901	-0.107121
Eif4ebp1	-0.102183	-0.350986	0.000953461
Mycn	-0.115084	-0.350439	-0.1282
Nr4a1	-0.0315777	-0.348544	-0.048928
Cdkn1a	-0.0635761	-0.343367	-0.131345
Cort	-0.282621	-0.339518	-0.198426
BC049352	-0.183331	-0.338281	-0.214275
Ak8	-0.151708	-0.335617	-0.160671
Ripk4	-0.0606258	-0.333819	-0.168664
Egr4	-0.157544	-0.333014	-0.0367594
Plk1	-0.172156	-0.332065	-0.217683
Gucy2c	-0.149225	-0.331072	-0.173964
2610318N02Rik	-0.124511	-0.330055	-0.283937
Plaur	-0.104786	-0.324283	-0.245641
Edar	0.0216905	-0.318472	0.0161822
Scnn1a	-0.196058	-0.313355	-0.123851
Arid5a	-0.064499	-0.311725	-0.16178
Atf5	-0.045743	-0.307782	-0.144589
S100a3	-0.138559	-0.303144	-0.121314
Gm13178	-0.173939	-0.302032	-0.170154
Cfap43	-0.147864	-0.301075	-0.244197
Egr1	-0.120292	-0.300778	-0.162418
Gm5595	-0.178302	-0.29318	-0.121304
Chek1	0.0119472	-0.291862	-0.0715893
Nyx	-0.225201	-0.291493	-0.0961041
Rarres2	-0.0529677	-0.291333	-0.258232
Ptges3l	-0.170476	-0.284942	-0.103943
Fdx1l	-0.0769114	-0.283812	-0.0110168
Sap30	-0.126488	-0.281789	-0.115364
Sertad1	-0.0816558	-0.281651	-0.118251
Clec12a	-0.23728	-0.280434	-0.123234
9930014A18Rik	-0.256682	-0.278468	-0.224199
Banp	-0.088872	-0.273606	-0.0958384
Rasd1	-0.133172	-0.270215	-0.205923
Bbc3	-0.119567	-0.26873	-0.139105
2019-03-11	0.0124392	-0.26559	0.0117497
Map3k6	-0.125195	-0.265143	0.0178862
Tsku	-0.176477	-0.265039	-0.20079
Trh	-0.0862886	-0.26482	-0.167825
Prr7	-0.128861	-0.262586	-0.0923196
Tmem158	-0.116453	-0.26216	-0.140043
Zfp771	-0.131403	-0.257817	0.0635559
Stat2	0.0601085	-0.2555	-0.243184
Opn1mw	-0.149405	-0.25542	-0.155192
Fli1	-0.0200966	-0.253025	-0.182759
Renbp	0.00163235	-0.252123	-0.196091
Pcsk1n	-0.144284	-0.248976	0.017333
Kcne1l	-0.0231233	-0.247382	-0.127494
Foxm1	0.0364704	-0.242862	-0.0258834
Nr2f6	-0.0765877	-0.235016	-0.0419153
Tex30	-0.0764153	-0.233559	-0.0324716
Acot1	-0.0819939	-0.233029	-0.135136
Ier5	-0.0540289	-0.22974	0.0706879
Mvd	-0.0756349	-0.228772	-0.091708
2310039H08Rik	-0.205336	-0.226817	-0.0146984
Ndufab1	-0.0871084	-0.225247	-0.0201361
Sstr5	-0.121111	-0.225095	-0.11419
Abracl	-0.0509318	-0.224978	-0.0819401
Rnd3	-0.0401084	-0.220592	-0.0686023
Mxd3	-0.0959123	-0.220589	-0.148565
Gp1bb	-0.139013	-0.220347	-0.0815418
Rps6	-0.13485	-0.219441	-0.138133
Fosl2	-0.146713	-0.218964	-0.0738068
H2afj	-0.091208	-0.218819	0.0111223
Pou3f1	-0.158956	-0.218037	-0.0375386
Sox21	-0.0464896	-0.217861	-0.137006
Gm266	-0.141899	-0.217004	-0.0891466
Trex1	-0.052348	-0.21447	-0.133439
Nfil3	-0.0563039	-0.214325	0.041308
Plxdc1	-0.160907	-0.214173	-0.105226
Ccdc85b	-0.098066	-0.211961	-0.00727804
3110001I22Rik	-0.0840032	-0.209377	-0.0865979
Asb11	-0.128268	-0.208243	-0.151047
Ccdc151	-0.117866	-0.208236	-0.0927507
Cox6a2	-0.15219	-0.207005	-0.188531
Rassf3	-0.0920219	-0.205395	-0.103191
Dusp14	-0.099521	-0.202109	-0.0731953
4930539J05Rik	-0.138974	-0.20038	-0.165021
Vgf	-0.0672031	-0.198164	-0.0692317
Aven	-0.0695946	-0.197133	-0.032876
Zbtb11os1	-0.124696	-0.196451	0.0291226
Adra2c	-0.119081	-0.195949	-0.0852822
Gadd45b	0.0800181	-0.195216	-0.146887
Endog	-0.0971821	-0.194924	-0.0267124
Ehbp1l1	-0.0533783	-0.194426	-0.0827485
Rpl12	-0.141551	-0.194306	-0.111478
Hs3st4	-0.133961	-0.193736	-0.0612061
Blvrb	-0.107338	-0.193679	-0.095549
Fam181b	-0.0579851	-0.193663	-0.0602219
Swap70	0.0901483	-0.193472	-0.151151
Tmem160	-0.0682917	-0.192698	0.0234902
Shisa2	-0.080058	-0.1911	-0.0416648
Wdpcp	-0.0739377	-0.190882	-0.0670394
Mesdc1	-0.132559	-0.189852	-0.0182879
P4ha1	-0.032819	-0.18942	0.0166805
Rprml	-0.118719	-0.186922	0.00576838
Fancd2	-0.0671379	-0.185986	-0.0525136
Osbpl3	-0.12199	-0.184342	-0.0794538
Rps14	-0.0127368	-0.183709	0.0254762
Ten1	-0.0655457	-0.183397	-0.0153766
Tpgs1	-0.109646	-0.182856	-0.0245777
Exosc6	-0.0322449	-0.181262	0.0655389
Pdcd5	-0.018405	-0.180046	-0.0613122
Nog	-0.100605	-0.179791	0.0719655
Ackr3	-0.0877918	-0.179233	-0.0261832
Vkorc1	-0.0885976	-0.178832	-0.0950489
Zfp622	-0.0862411	-0.177851	0.0275889
Jund	-0.0741939	-0.17773	0.00786911
Pnrc1	-0.0579697	-0.177652	-0.0341998
Spata2l	-0.118112	-0.17764	-0.138525
Npm3	-0.0249132	-0.176339	-0.0832113
F8a	-0.0953094	-0.176302	0.0179309
Tysnd1	-0.0750578	-0.176193	-0.0370658
1110065P20Rik	-0.0983303	-0.176066	0.0317253
Gamt	-0.0580952	-0.176009	-0.0445217
Zfp580	-0.131306	-0.17473	-0.0989011
Glrx3	-0.0852628	-0.174632	-0.0609887
Tymp	-0.0364663	-0.172869	0.0045296
Nek8	-0.127896	-0.172796	-0.134112
Fam124a	-0.109023	-0.172731	-0.091912
Crym	-0.0589215	-0.172048	-0.11384
Lmcd1	-0.14333	-0.171512	-0.147142
Cbr3	-0.0918599	-0.171366	-0.0701843
Mterf1a	-0.121037	-0.170779	-0.137314
Park2	-0.0642577	-0.170482	-0.0282461
Comt	-0.0688629	-0.169308	-0.0961719
Ocel1	-0.0889292	-0.169286	-0.0218701
Kctd15	-0.109805	-0.169286	-0.0362637
Ccdc117	0.0159642	-0.168333	0.0528264
Timm8a1	-0.0162222	-0.167887	-0.0136109
Gm13889	-0.0437556	-0.166546	-0.00856466
Zfp428	-0.0963884	-0.166524	0.0203398
Sac3d1	-0.0362625	-0.164763	-0.0122577
2310009A05Rik	-0.144735	-0.164507	-0.0747337
Tesk2	-0.000822374	-0.16438	0.00438768
H2afx	-0.0778146	-0.164306	-0.000161922
Oaz1	-0.10384	-0.164272	-0.0699731
Rpl18a	-0.0762967	-0.16418	-0.085128
Mns1	-0.0487459	-0.163377	-0.00184091
Fank1	-0.125584	-0.163201	-0.0799205
Nup35	-0.0993676	-0.163158	-0.0934609
Bloc1s2	-0.0932981	-0.162748	-0.0612853
Mir682	-0.0846272	-0.16269	-0.0904573
Zfp35	-0.0475958	-0.162395	-0.0437906
Ngef	-0.0948453	-0.162155	-0.0969951
Rnf8	-0.0917273	-0.161764	-0.0465678
Zfp954	-0.056588	-0.161413	-0.00169094
Tsen54	-0.0595145	-0.161011	-0.0364453
Rnf166	-0.0499814	-0.15963	-0.0733121
Ppp1r35	-0.0620126	-0.159082	-0.0182613
Gm3258	-0.0844526	-0.158885	-0.0559525
Mettl23	-0.0818777	-0.157801	0.00335348
Fdx1	-0.0728318	-0.157743	-0.0433807
Sst	-0.064041	-0.15727	-0.0401366
Dok5	-0.0832444	-0.156548	-0.0557635
Stambpl1	-0.0440287	-0.156133	0.030936
Midn	-0.016099	-0.155941	-0.0374865
Dedd2	-0.0692049	-0.154705	0.0133484
Gpr88	-0.132984	-0.1547	-0.123757
Polr2i	-0.0955543	-0.154616	-0.106073
Foxo6	-0.0827291	-0.154133	-0.0614034
Rpl22l1	-0.0620543	-0.153768	-0.0876745
Dpysl2	-0.10759	-0.153291	-0.00475714
Polr2f	-0.078119	-0.152744	-0.0256378
Acaa1a	-0.103839	-0.15215	-0.0927403
Ppp1r14b	-0.110511	-0.15213	-0.0110158
Vstm2l	-0.0917693	-0.152035	-0.0666102
Rpl31	-0.112592	-0.151715	-0.0588419
Smim11	-0.0258103	-0.151179	-0.0386723
Uqcc2	-0.11891	-0.150429	-0.124208
Ddit4	-0.0547926	-0.15042	0.0353003
Rpl32	-0.0592807	-0.150284	-0.0542028
Sil1	-0.0908801	-0.150097	-0.0892771
Dnajb5	-0.0749281	-0.149085	-0.106834
Tmem109	-0.0728751	-0.146803	-0.0302921
Psmc3ip	-0.067008	-0.146634	-0.0809194
Irf2bp2	-0.0342211	-0.146341	-0.0152269
Bloc1s1	-0.0813815	-0.146048	-0.111337
BC022687	0.00644704	-0.14594	-0.0546769
Ak6	-0.0497676	-0.145711	-0.00763681
Unc45a	0.026492	-0.145416	-0.115764
Edf1	-0.079508	-0.145202	-0.0455175
Trim27	-0.0584491	-0.144808	-0.0628558
Rpp25l	-0.0548933	-0.144599	-0.0629404
Eef1g	-0.0421575	-0.144028	-0.0469397
Pnp	-0.00724902	-0.143972	-0.123653
Rasgef1a	-0.110692	-0.143636	-0.134405
Ftl1	0.00149187	-0.143522	-0.10805
Zfp120	-0.08643	-0.143366	-0.012526
Pdp1	-0.095958	-0.143247	-0.0206067
2310033P09Rik	-0.0809978	-0.143163	-0.0694126
Fam89b	-0.081224	-0.142955	-0.0151082
Insm1	-0.0457641	-0.142863	0.0145743
Ppp1r1b	-0.0859931	-0.14259	-0.122394
Cd302	-0.0719521	-0.142219	-0.0832047
Jmjd6	-0.0557748	-0.141631	-0.0533156
Aen	-0.0228281	-0.14162	-0.0951455
H2-Ke6	-0.11067	-0.141563	-0.0768659
Mad1l1	-0.0383477	-0.141535	-0.0445959
Nfkbil1	-0.0767437	-0.14147	-0.069911
2810428I15Rik	-0.0892066	-0.140943	-0.0726093
Pfdn5	-0.088847	-0.140878	-0.0288426
Lmnb2	-0.0568581	-0.140698	-0.0945844
Apoe	-0.0448872	-0.14033	-0.105074
Thap11	-0.062611	-0.140262	-0.0187688
Gnb2l1	-0.04362	-0.139071	-0.0584921
Commd1	-0.0688282	-0.138977	-0.00102369
D8Ertd738e	-0.0778065	-0.138685	-0.0681635
B3gnt2	-0.0637243	-0.13799	-0.0664844
Rps19	-0.088892	-0.137714	-0.0759492
Dnaaf2	-0.111912	-0.137522	-0.0835667
Klhl8	-0.0525918	-0.137439	-0.0235889
Med8	-0.0380744	-0.137257	-0.0880576
Ngdn	-0.0821113	-0.137253	-0.0629586
Mtg2	-0.0926851	-0.137063	-0.0924419
Npepl1	-0.0407202	-0.136715	-0.12413
Phf23	-0.0723534	-0.136635	-0.0514783
Eif3f	-0.082259	-0.136578	-0.0306397
Pop5	-0.0609474	-0.136085	0.0479371
Uchl3	-0.0387235	-0.136015	-0.0460165
Rpp25	-0.0760094	-0.135862	-0.0463636
Galnt10	-0.0708664	-0.135576	-0.111253
Dnph1	-0.0908333	-0.134949	-0.0414035
Tesc	-0.0513958	-0.134835	-0.0633657
Pfdn4	-0.0832788	-0.13434	-0.0647023
Hyls1	-0.107787	-0.134244	-0.0969744
Lsm2	-0.0484396	-0.133994	-0.0625182
Otud1	-0.0929793	-0.133993	0.0656765
Phospho2	-0.0688722	-0.133924	-0.00581075
Klf5	-0.0420417	-0.133891	-0.0457527
Fbxw4	-0.0867755	-0.133766	-0.0631281
Prdx6	-0.0154113	-0.133504	-0.09403
Fam174a	-0.0725009	-0.133428	0.0171224
A430005L14Rik	-0.0547177	-0.133423	-0.0263895
Tmem208	-0.0766887	-0.133266	-0.0491782
Aurkaip1	-0.0628215	-0.132893	-0.0611509
Icam5	-0.0671503	-0.132869	-0.058432
Pcgf1	-0.0524447	-0.132844	-0.0737767
Uqcr11	-0.0953533	-0.132772	-0.0579992
Malsu1	-0.0904187	-0.132571	-0.00742826
Gpn2	-0.0802744	-0.132438	-0.0279245
Nt5c	-0.122889	-0.132324	-0.0263813
Tmem258	-0.0354992	-0.13216	-0.0230189
Samd1	-0.0178158	-0.131851	-0.0758218
Nck1	-0.00988255	-0.131627	-0.0304835
Ndufb3	-0.0960312	-0.131441	-0.0434191
Gpx1	-0.0568679	-0.131376	-0.0820912
Kdelr2	-0.0107641	-0.131249	-0.0528589
Eepd1	-0.0953746	-0.131074	-0.0273769
2310036O22Rik	-0.0732637	-0.130853	0.00458811
Fcf1	-0.0523294	-0.130827	-0.0325907
Mrps30	-0.0421375	-0.130475	-0.0150477
Rhbdl3	0.0111498	-0.130067	-0.096959
Fam43b	-0.0225335	-0.129821	0.0557311
Rpl18	-0.0477169	-0.129811	-0.0567155
Nck2	-0.00214687	-0.129557	0.0612219
Fkbp2	-0.0903728	-0.129443	-0.0320954
Bloc1s4	-0.0158557	-0.129295	0.0799584
Mrpl28	-0.0899358	-0.129275	-0.0291569
Tbcc	-0.0854744	-0.129023	-0.0163635
Med26	-0.0559512	-0.128981	-0.0484713
Gm29766	-0.0809391	-0.128855	0.0362999
2019-03-09	-0.0665837	-0.128694	-0.0869229
Eed	-0.023509	-0.128689	-0.103249
Rfxap	-0.0780355	-0.128674	0.0392605
Zfp420	-0.0689389	-0.128531	-0.0349127
Rbm42	-0.0777088	-0.128501	-0.0450903
Elof1	-0.0761618	-0.128257	-0.038628
Brms1	-0.0766737	-0.128154	-0.0699256
Trp53rka	-0.00639862	-0.127951	0.0207791
Dhrs3	-0.0582536	-0.127699	-0.0995375
Fam213b	-0.0613239	-0.127141	0.00496825
2010204K13Rik	-0.0829204	-0.126731	-0.0517288
Tbca	-0.0503038	-0.12668	-0.000290297
Ppp1r3d	-0.0885613	-0.126513	-0.0702442
Gabrd	-0.105749	-0.126368	-0.097485
Mrpl52	-0.0658754	-0.126288	-0.0383973
Pgls	-0.0376642	-0.126148	-0.0222315
Ppp1r1a	-0.0803703	-0.125939	-0.0713996
Dph2	-0.069336	-0.125898	-0.0599787
Psmb4	-0.0566336	-0.125649	-0.0220146
Efnb1	-0.0159132	-0.125648	0.000948716
Trnau1ap	-0.0838729	-0.125547	-0.0729838
Shfm1	-0.0687658	-0.125433	-0.0528557
Tmem231	-0.0534737	-0.125073	-0.0472229
Mrps34	-0.0866643	-0.124933	-0.0201786
Cdk5r2	-0.0734949	-0.124758	0.0320021
Zfp939	-0.10611	-0.124744	-0.0868979
Polr2j	-0.0715674	-0.124735	-0.0426033
Tagln3	-0.0744173	-0.124355	0.0183082
Bet1l	-0.0760412	-0.124304	-0.0426905
Tle1	-0.0489011	-0.123968	-0.066711
Polk	-0.0714604	-0.123437	-0.100186
Ptges3	-0.0274414	-0.123401	0.0312053
Pold2	-0.00436548	-0.123313	-0.0933102
Mrpl53	-0.0915295	-0.122268	-0.0333256
Stk32c	-0.0694599	-0.122221	-0.031364
Rcc1	-0.0551489	-0.122124	-0.0680572
2310047M10Rik	-0.0474636	-0.121968	-0.022153
Exosc3	-0.0332506	-0.121945	-0.0535374
Gng10	-0.0786159	-0.121904	-0.0921452
Med31	-0.0880782	-0.12188	-0.00280139
Arpp21	-0.0931399	-0.121348	-0.0826858
Timm13	-0.0836725	-0.121237	-0.045481
Fastkd5	-0.0317826	-0.121035	-0.03523
Hras	-0.0681226	-0.120324	-0.0498319
Inafm1	-0.101465	-0.120212	0.00343911
Snrpc	-0.102588	-0.120144	-0.0856236
Prpf38a	-0.0561141	-0.120131	-0.065172
Ccdc28b	-0.0622713	-0.120125	-0.0958685
Pla2g12a	-0.0546647	-0.120105	-0.0269829
2510039O18Rik	-0.0153478	-0.119622	-0.0633705
Pxylp1	-0.0787467	-0.11952	-0.0763904
Serp2	-0.0747553	-0.119414	-0.0189846
Aacs	-0.093825	-0.11939	-0.00625571
Ing2	-0.00602788	-0.119366	0.0182241
Tbc1d10a	-0.00384686	-0.119061	-0.0193974
Imp3	-0.0544322	-0.119005	0.0105356
Zfp493	-0.0568653	-0.118997	0.00278305
Znhit1	-0.0355905	-0.118995	-0.0534022
Egln2	-0.0467848	-0.11884	-0.0477959
Znrd1	-0.0723325	-0.118741	-0.0176426
Sbk1	-0.0538783	-0.118381	-0.0321509
Raly	-0.031767	-0.117891	-0.0462372
D030056L22Rik	-0.0407858	-0.117353	0.0561526
Jtb	-0.0720632	-0.117249	-0.038448
2410004B18Rik	-0.0656128	-0.117128	0.0209951
Itgb1bp1	-0.0869965	-0.117106	-0.078299
Eef1d	-0.049386	-0.117092	-0.04637
Mtcl1	-0.0569356	-0.117055	-0.0832628
Twf2	-0.021423	-0.116914	0.0134721
Slirp	-0.0731545	-0.116698	-0.0246682
Atf4	-0.0426341	-0.116694	-0.0426447
Srf	-0.0425509	-0.116447	-0.0620817
Herpud1	0.0262634	-0.116215	-0.0249562
Fam171a2	-0.0766425	-0.115826	-0.00309989
Nop16	-0.0630161	-0.115758	-0.00343735
Emc6	-0.0372005	-0.115597	0.048589
Eri1	0.0326366	-0.11534	0.0203259
Myl6	-0.0415779	-0.115141	-0.0662419
Mon1a	-0.0731875	-0.115107	-0.0337552
Gpr19	-0.0643302	-0.11509	-0.0530327
Srsf3	-0.0548828	-0.115071	-0.0330841
Fau	-0.0936592	-0.114931	0.00530093
Rpl7l1	-0.0419838	-0.114912	-0.0337175
Lyar	-0.104031	-0.114612	-0.083885
Pole4	-0.052943	-0.114143	-0.0461048
Map1lc3a	-0.0720127	-0.113732	0.0157823
Stt3b	-0.0257871	-0.113551	-0.0233607
Ybx1	-0.04007	-0.113307	-0.0573692
Vti1b	-0.0801867	-0.113031	-0.00793284
Zfp39	-0.0419683	-0.11283	-0.0945967
Peli1	-0.034845	-0.11252	-0.0435378
Glrx5	-0.0271005	-0.112495	0.0127158
Smdt1	-0.062466	-0.112408	-0.0448809
Chmp2a	-0.0612842	-0.112308	-0.0454491
Zbtb44	-0.0622405	-0.112147	0.0102721
Diablo	-0.0318719	-0.11213	-0.0516373
Spry2	-0.0302525	-0.11202	-0.0564639
Slc25a19	0.0229329	-0.111866	-0.0426149
Asphd1	-0.0681859	-0.111792	-0.058387
Syf2	-0.0619445	-0.111545	-0.0356781
Ift57	-0.0605398	-0.111538	-0.00620236
Phlda1	-0.0328615	-0.111476	-0.0742333
Fkbp14	-0.066471	-0.111434	-0.062582
2410016O06Rik	-0.075977	-0.111267	0.0129605
Ndufa2	-0.0770984	-0.111265	-0.0241283
Cox5a	-0.0701848	-0.111059	-0.00273113
Rpl8	-0.0611001	-0.110663	-0.0416564
Ptma	-0.0265374	-0.110503	-0.0464505
Neurl1b	-0.0609288	-0.110445	-0.0819912
Cct4	-0.0378923	-0.110254	0.00128098
Mrps18c	-0.0210803	-0.110041	0.0147004
Pycr2	-0.0611337	-0.109864	-0.0143738
Ppp1ca	-0.0663961	-0.109706	-0.0479747
Gstcd	-0.019795	-0.109346	-0.0887691
Uspl1	-0.0235065	-0.108908	-0.00854442
Pfn1	0.00214686	-0.108839	-0.0625065
Stard10	-0.0725773	-0.108439	-0.0766884
Ccdc64	-0.0644614	-0.108327	-0.0453119
Pno1	-0.055959	-0.108284	-0.0542524
Uck1	-0.0399343	-0.108119	-0.00446199
Apoa1bp	-0.0688458	-0.107763	-0.0232085
Nfkbib	-0.0180768	-0.107601	-0.0467857
Ccdc53	-0.0641298	-0.107274	-0.0579265
Etfb	-0.0731875	-0.106904	-0.059808
Pdcl3	-0.0471659	-0.106849	-0.0519082
Irf2bp1	-0.0677065	-0.106814	-0.017032
Ccrn4l	-0.0327698	-0.106564	-0.0198121
Csk	-0.00397628	-0.106474	-0.0599191
Tmem263	-0.00341224	-0.106294	-0.0661798
Nagpa	-0.0298219	-0.106232	-0.100498
2019-03-04	-0.0302474	-0.106052	-0.0482068
Rpl19	-0.0925717	-0.1059	-0.0475505
Rundc1	-0.0714071	-0.1058	-0.0642688
Snrnp40	-0.0623553	-0.105738	-0.0469562
Uqcc3	-0.0937631	-0.105726	-0.0222037
Eif3h	-0.0718372	-0.105689	-0.0360745
Rpl4	-0.0703671	-0.105576	-0.0289196
0610010K14Rik	-0.0840802	-0.105551	-0.0348574
Tdrp	-0.0703358	-0.105346	-0.0394333
Slc25a33	-0.0567852	-0.105108	-0.0332423
Bag1	-0.0485604	-0.105007	0.0194707
Mettl9	-0.0355176	-0.104656	-0.0261561
Mtrf1l	-0.0680256	-0.104645	-0.0374199
Ccdc43	-0.0511365	-0.104428	-0.0212726
Acvr1	-0.0236594	-0.104426	-0.0572287
Mepce	-0.0497863	-0.104408	-0.0368578
Ctdsp2	-0.0593808	-0.10412	-0.0738247
Snf8	-0.0855273	-0.104026	-0.0115986
Polr2d	-0.0418824	-0.103986	-0.0122451
Errfi1	-0.0653095	-0.103748	0.000965196
Acbd6	-0.0706177	-0.103703	-0.0387005
Rrp15	-0.0640186	-0.103653	-0.0237787
Mrpl36	-0.0619644	-0.103587	-0.029927
Supt4a	-0.0721623	-0.103055	0.00025486
Nol7	-0.056682	-0.103054	-0.0444377
Sra1	-0.0604425	-0.102937	-0.0630066
Pgrmc2	-0.0558906	-0.102812	0.0116281
Gde1	-0.0432298	-0.102733	0.0149292
Ndufa6	-0.0503009	-0.102527	-0.0223017
Lhpp	-0.0287192	-0.102354	-0.092148
Yeats4	-0.0485391	-0.102223	0.00324153
Ndufb7	-0.0859035	-0.102145	-0.0154636
Tomm6	-0.0673896	-0.102087	-0.0801724
Kbtbd11	-0.0373506	-0.102058	-0.0207267
Papd7	-0.0277789	-0.10201	-0.0371882
Zbtb17	-0.0714146	-0.101999	-0.0751265
Grpel2	-0.0431042	-0.101901	-0.05325
Nanos1	-0.0400997	-0.101849	0.00548699
Rnf19b	0.0611913	-0.101614	-0.00505678
Snrpb	-0.0449548	-0.101587	-0.0400449
Sys1	-0.0793776	-0.101576	-0.0470887
Dpcd	-0.0551425	-0.10157	0.000825422
Fam96a	-0.0940374	-0.100895	-0.0533534
Atp5k	-0.0917488	-0.100726	-0.0182664
Pkig	-0.0780607	-0.100481	-0.0385917
Mkrn1	-0.024952	-0.10031	-0.0368247
Sumf2	-0.0740663	-0.100263	-0.0607219
Ssr2	-0.0518538	-0.100252	-0.0307943
Cacnb1	-0.0451715	-0.100238	-0.0731718
Ino80c	-0.00492852	-0.100194	-0.042955
Erp29	-0.0386053	-0.100117	0.0223092
Sema6b	-0.0517192	-0.0998946	-0.0266125
Prkrip1	-0.0430486	-0.0998744	-0.0218717
Usf1	-0.0489172	-0.0993602	-0.0309019
Dbndd2	-0.00594368	-0.099321	-0.0204307
Vopp1	-0.0680558	-0.0993086	0.0326675
Mrpl40	-0.0441358	-0.0992175	-0.0512187
Tmem64	-0.0290141	-0.0991699	-0.00283381
Pla2g15	0.00106097	-0.0991125	-0.0742225
Bahd1	-0.0412664	-0.099018	-0.0688261
Gpatch4	-0.0642808	-0.0990112	-0.0276346
Akirin1	0.0011048	-0.0989411	0.0018694
Ccni	-0.062944	-0.0988546	-0.0437789
B630005N14Rik	-0.0351464	-0.0987839	-0.0491724
Rcan1	-0.0267083	-0.0987342	-0.0339396
Wrnip1	-0.0391127	-0.0986338	-0.00846551
Thop1	-0.0497878	-0.0985501	-0.0458795
Lrrtm1	-0.0746731	-0.0982638	-0.00225894
Mdm2	-0.0406138	-0.0982483	-0.0587791
Nudt18	-0.0783613	-0.0982129	0.0299216
Klhl21	-0.00119957	-0.0978093	0.000830581
Tnfrsf19	-0.0340635	-0.0977185	-0.0806886
Ppp1r12c	-0.0761738	-0.0976692	-0.068343
Alkbh6	-0.0622511	-0.0976662	-0.00902656
Mrpl14	-0.0720054	-0.0973974	0.000865447
Zdhhc7	-0.0434089	-0.0972701	-0.0170401
Mrps15	-0.088284	-0.0972319	-0.0418743
Itm2c	-0.0808631	-0.0971793	-0.0489749
Bax	-0.0609697	-0.0969049	-0.0818981
Mpnd	-0.0629289	-0.0968085	-0.0540121
B4galt4	0.00659328	-0.0966604	-0.054486
Pycrl	-0.0860341	-0.0966234	-0.0403664
Cuta	-0.0283856	-0.09643	-0.0107614
Lactb	-0.0735264	-0.0961413	-0.0184577
Atp5g1	-0.0805497	-0.0961041	-0.0275382
Tbrg1	-0.0367446	-0.0961024	-0.00224469
Zbtb24	-0.0412193	-0.0960618	-0.0839835
Zfp944	-0.0677648	-0.0955956	-0.0821913
Tpst1	-0.033571	-0.0954162	-0.0446159
Fam105a	0.014648	-0.0953734	-0.0587797
Toe1	-0.0209278	-0.0953133	-0.04696
Rnf114	-0.0579498	-0.0951789	-0.0568898
Crip2	-0.0590962	-0.0951768	0.00233306
Cbx8	-0.0786143	-0.0951471	-0.0723809
Noa1	-0.0467381	-0.0950844	0.0220991
Aimp2	-0.0371233	-0.0950821	-0.00525702
Zfp637	-0.0412545	-0.0949881	-0.00403318
Wdr83os	-0.0926228	-0.0946477	-0.0178819
Dut	-0.0788136	-0.0945759	-0.0222077
Ndufv3	-0.062134	-0.094464	-0.039075
Rrp7a	-0.04833	-0.0943805	-0.0140117
Ppp1r8	-0.0179563	-0.0943504	-0.0098837
Mcfd2	-0.043546	-0.0943171	-0.0217679
Zfp68	-0.0267042	-0.0943059	-0.0340988
Ndel1	-0.0474127	-0.094289	-0.050159
Mrpl50	-0.0629581	-0.0942274	-0.020104
Stmn4	-0.0401807	-0.0940576	-0.00741436
Snip1	-0.00955819	-0.0940508	-0.0228669
Nup62	-0.0159777	-0.0940352	-0.0237152
2700029M09Rik	-0.07969	-0.0940306	0.00889583
Ctu1	-0.0746726	-0.093763	-0.0420622
Mllt1	-0.0542973	-0.0937177	-0.0305715
Ints12	-0.013085	-0.0936996	-0.00338743
Sec13	-0.0411693	-0.0935886	-0.0697064
Slc25a25	-0.0444008	-0.0935057	-0.0225462
Mapk14	-0.0190081	-0.0934378	-0.0285822
Unc119b	-0.0369994	-0.0934099	-0.0463442
Pepd	-0.0451014	-0.0933349	0.0257749
Zfp3	-0.0742669	-0.0931575	-0.0729853
Gltscr2	-0.059785	-0.0931239	-0.0379042
Irf2bpl	-0.00817446	-0.0927576	-0.0513101
Gtf2h1	-0.0521608	-0.0927288	-0.0504517
Capn10	-0.0504821	-0.0926847	-0.0366939
Wtap	-0.0803972	-0.092684	-0.0651855
Jmjd8	-0.0683716	-0.0925856	-0.0812708
Arhgdia	-0.0549128	-0.0925728	-0.0327499
Atp5d	-0.0897815	-0.0925287	-0.00701935
Fam96b	-0.0810583	-0.0924208	-0.023919
Wdr92	-0.0348026	-0.092284	-0.0467754
Rrp9	-0.0537428	-0.0922195	-0.0761683
Tor2a	-0.0910122	-0.0922141	-0.091234
Tmem132a	-0.046507	-0.0920308	0.00298568
Prcc	-0.0633841	-0.0918116	-0.0307241
Rnf10	-0.0456528	-0.0917369	-0.00990609
Gtf2h4	-0.0725077	-0.0915005	-0.0190724
1110004E09Rik	-0.0548027	-0.0914717	-0.0482657
Coro1b	-0.00784736	-0.09132	-0.0840414
Pin1	-0.0467853	-0.0913158	-0.00551628
Wdr5	-0.0725487	-0.0913048	-0.024931
Ormdl3	-0.0562383	-0.0912879	-0.0240098
Mrps7	-0.0254172	-0.0912774	-0.0211197
Eif3b	-0.0251754	-0.091202	-0.0216788
Exosc5	-0.0584889	-0.0910106	-0.0698469
Mrps12	-0.0818206	-0.0909314	-0.000237987
Eif3g	-0.0486516	-0.0908863	-0.0366616
Marcks	-0.0749155	-0.0903284	-0.00830919
Txn2	-0.0592138	-0.0902987	-0.0220881
Cinp	-0.0170362	-0.0902804	-0.0301234
Zfp943	-0.0589246	-0.0901104	-0.0505079
Anapc11	-0.0780491	-0.0898593	0.0155246
Commd10	-0.057795	-0.0897182	-0.0383865
Narfl	-0.0607811	-0.0897116	-0.0627203
Foxg1	-0.0549186	-0.0897054	0.0113173
Tsen34	-0.0748711	-0.0896297	-0.0275737
Fbxl14	0.0361869	-0.0892617	0.00303503
Tmem11	-0.0613069	-0.0890867	-0.0120148
Vps37c	-0.0525009	-0.0889437	-0.0507053
Mlf2	-0.0469764	-0.0888205	-0.0318974
Hmces	-0.0646605	-0.0887849	-0.0814848
Mak16	-0.0447374	-0.0885853	-0.0369447
Ing5	-0.0637173	-0.0882743	-0.0557772
Eif3k	-0.0619125	-0.0881652	-0.0335531
Sphk2	-0.0506369	-0.0881155	-0.0042072
Arpc5l	-0.05836	-0.0878538	-0.0121609
Vps72	-0.0586129	-0.0878063	-0.0384813
Ppp4r2	5.05e-05	-0.0877672	-0.0414081
Ptms	-0.0682133	-0.0872881	-0.0472785
Mrpl24	-0.0719264	-0.0872647	-0.048452
Csnk2a1	-0.0434369	-0.0868945	-0.0423691
Psmd9	-0.0514329	-0.0868114	-0.0379473
Pwp1	-0.0383131	-0.0866791	-0.0441768
Ttll12	-0.0270865	-0.0865787	-0.000949758
Caml	-0.0378382	-0.0865541	-0.0342484
Rprd1b	-0.0375986	-0.0865008	-0.0466537
Mrfap1	-0.0590257	-0.0862539	0.0253293
Mif	-0.034845	-0.0862352	-0.0314955
Cnih1	-0.0616252	-0.086197	-0.0234801
Ilkap	-0.0427936	-0.0861165	-0.0259455
Bag5	-0.0539674	-0.0859763	-0.0639476
Cwc25	-0.0564071	-0.0854733	-0.0504505
Josd1	-0.0293262	-0.085429	0.00126622
Maml1	-0.0357608	-0.0852164	-0.0172029
Pebp1	-0.077814	-0.0851472	-0.0167337
9130401M01Rik	-0.0660781	-0.0851005	-0.0416416
Kctd17	-0.0758308	-0.0850833	-0.0442688
Ncbp2	-0.0613029	-0.0847736	-0.0173803
Psmd3	-0.0602196	-0.0846624	-0.044921
Phb2	-0.0528961	-0.0845621	-0.0245356
Psmc4	-0.0478203	-0.0843609	-0.0243878
Zfp282	-0.0631391	-0.0843105	-0.02483
Ddost	-0.030389	-0.0841882	-0.00599828
Emc3	-0.0592188	-0.0834534	-0.0106442
Park7	-0.0512256	-0.0831554	-0.0186357
Rmnd5b	-0.0171278	-0.083143	-0.0307397
Rilpl1	-0.064666	-0.0831389	-0.0142433
Dda1	-0.0470651	-0.0830253	-0.00953404
Rsl24d1	-0.0082824	-0.0825981	0.0532488
Pdcd2	-0.0295454	-0.0824044	0.00655656
Plcl2	-0.049394	-0.0822392	-0.0547146
Nadk	-0.0178214	-0.0822239	-0.0340366
Mcm4	-0.00276865	-0.0821824	-0.0424116
Ptpn12	-0.0265112	-0.0820228	-0.0492457
Las1l	-0.0310223	-0.0818938	-0.0575947
Fam134c	-0.02726	-0.0816167	-0.0302269
Ppp1r11	-0.0679059	-0.081236	0.0176003
Ergic3	-0.0438575	-0.0808541	-0.0594682
Hexim1	-0.0295206	-0.0807701	0.00853803
Phf13	-0.0292803	-0.0806074	-0.0577156
Tmpo	-0.00830039	-0.0805351	-0.0507264
Akirin2	-0.0660331	-0.080301	0.0216089
Nudc	-0.0279053	-0.08011	0.0628034
Pex6	-0.0530024	-0.0800979	-0.0270428
Ubac1	-0.0383103	-0.0799345	-0.0353553
Clta	-0.0400204	-0.07983	-0.00482551
4933434E20Rik	-0.0648395	-0.0798141	-0.0210299
Pim2	-0.0257179	-0.0795386	-0.0397676
Cebpg	0.0127318	-0.0794787	-0.0609226
Max	-0.0247636	-0.0793421	-0.0204249
Rnf185	-0.0207365	-0.0792815	-0.0241874
Ubr7	-0.0174125	-0.0792764	-0.0104473
Yipf3	-0.0603798	-0.0792422	-0.0355697
9930104L06Rik	-0.064999	-0.0792058	-0.0279103
Tspan31	-0.0469991	-0.079191	-0.0243014
Lonp1	-0.0640004	-0.078802	-0.0640646
9530068E07Rik	-0.039746	-0.0786021	-0.0594551
Yy1	0.00150138	-0.0785796	0.0100721
BC003965	-0.0447654	-0.0785684	-0.0196395
Cacfd1	-0.0537725	-0.0778822	-0.0401625
Elp5	-0.0641341	-0.0778497	-0.0212272
C330006A16Rik	-0.03336	-0.0774519	-0.0349366
Prmt1	-0.0404526	-0.0773922	-0.0432428
Dcun1d2	-0.0511102	-0.0773598	-0.0625304
G3bp1	-0.0166379	-0.0772051	-0.018327
Pfdn6	-0.0657094	-0.0771182	0.0126334
Med22	-0.0269355	-0.076991	-0.03067
Ddrgk1	-0.0639361	-0.0769612	-0.0378233
Med4	-0.0579354	-0.0765053	-0.0173131
Srpr	0.0060626	-0.0763087	-0.0569075
Ppp2r2a	-0.0358416	-0.0762694	-0.0600349
Tars	0.0567389	-0.076184	-0.0209945
Nup54	-0.0678969	-0.0761788	-0.0255557
Uri1	-0.0610561	-0.0761665	-0.0569696
Snapc2	-0.0486381	-0.0759637	-0.046602
Fam216a	-0.0325664	-0.0758656	-0.0421418
E130309D02Rik	-0.0562541	-0.0755456	-0.0341534
Tmed4	-0.0358486	-0.07548	-0.0195866
Dcun1d5	-0.0409963	-0.075303	0.00226239
Tbc1d22a	-0.0491539	-0.0752201	-0.000635651
Aebp2	0.0225226	-0.0750704	-0.00987484
Psmd4	-0.0426513	-0.0748147	-0.0144025
Ubap1	-0.0315709	-0.0744568	-0.0153053
Smarce1	-0.0290564	-0.0743283	0.00805162
Fam175b	-0.0475973	-0.0740348	-0.0379322
Hnrnpk	-0.0561261	-0.0739948	-0.0462875
E2f4	-0.0652702	-0.0738515	-0.0652878
Surf4	-0.0263966	-0.0736535	-0.0413864
Eif1ad	-0.0367651	-0.0735853	-0.0243103
Zkscan14	-0.064681	-0.0733496	-0.0448902
Zfand3	-0.0479824	-0.0732792	-0.0254857
Keap1	-0.0238337	-0.0730307	-0.0422806
Pdcd6	-0.0258505	-0.0728828	-0.0424771
Rpn2	-0.0102242	-0.0726699	-0.0565646
Sf3b4	-0.0327244	-0.0724238	-0.0145898
Setd3	-0.0252875	-0.0718987	-0.0613368
Sec61a1	0.021272	-0.0718651	-0.0456152
Nfs1	-0.0468762	-0.0716647	-0.0239527
Ric8	-0.048163	-0.0716578	-0.04173
Ankmy2	-0.0363314	-0.0716039	-0.0328875
Rnf34	-0.039077	-0.0715675	-0.0492059
Fkbp8	-0.0516028	-0.0715242	-0.025996
Daglb	-0.0104665	-0.0715198	-0.0441306
Larp6	-0.034296	-0.0715097	-0.0368178
Bckdha	-0.0389144	-0.0713095	-0.0469701
Ngfrap1	-0.0596323	-0.0710482	-0.0436363
Emg1	-0.0487488	-0.0709861	-0.0303441
Aplp1	-0.0225022	-0.0709339	-0.0134745
Tssc1	-0.0480292	-0.0707291	-0.004821
Nufip1	-0.0598616	-0.0698566	-0.0616232
Chpf	-0.0395959	-0.0693141	-0.0360735
Isg20l2	-0.00107705	-0.0692285	-0.0374117
Mdh2	-0.0554028	-0.069123	-0.0311034
Smndc1	-0.0434812	-0.0690101	-0.0453642
Slain2	-0.0216372	-0.0689866	-0.0524817
Arpc2	-0.0166345	-0.0689782	-0.00624764
Minpp1	-0.0444187	-0.0687951	-0.0367572
Prelid1	-0.0454192	-0.0687204	0.00712378
Kctd3	-0.016365	-0.0686644	0.00605359
Pcbp1	-0.0121222	-0.0686175	-0.000281575
Cnnm4	-0.0178642	-0.0682969	-0.0316757
Chmp4b	-0.0324426	-0.0677272	-0.009008
Srp68	-0.00160695	-0.0672349	0.00462121
Rqcd1	-0.0441111	-0.0671756	-0.0196548
Usp39	-0.0180855	-0.0669959	-0.0185066
Ftsj3	-0.00388101	-0.0669493	-0.037534
Edc3	-0.0305834	-0.0668443	-0.0159655
Syt5	-0.0541977	-0.0665082	-0.0245439
Bsdc1	-0.0258707	-0.06618	-0.00635979
Fbxo31	-0.0479213	-0.0661731	-0.0168622
Leo1	-0.0311535	-0.066052	-0.0450933
Ube2h	-0.0191759	-0.0657959	-0.00110189
Adipor1	-0.00979082	-0.065712	-0.00314001
Eif3l	-0.0199689	-0.0654875	-0.0177747
Sap30bp	-0.0354802	-0.0647327	-0.00853413
Cops8	-0.046257	-0.064366	-0.0241822
Rbm15b	0.00126686	-0.064232	-0.004654
Rnf4	-0.00636665	-0.0641128	-0.0380871
Terf2ip	-0.0318279	-0.0634022	0.0092592
Ddx47	-0.0378662	-0.0631346	-0.034777
2310022A10Rik	-0.0411392	-0.0619346	-0.00603009
Csnk1g3	0.00967989	-0.0616857	0.0333852
Tmem248	0.00595993	-0.0604956	-0.00329507
Rbm18	-0.0471145	-0.0602067	-0.0295677
Prpf6	-0.0374484	-0.0600759	-0.0292677
Papd5	-0.00424088	-0.0593761	-0.0265527
Rrp1	-0.0482883	-0.0586799	-0.0280255
Tmem43	-0.00504636	-0.058331	-0.0190263
Ppp1r13b	-0.026613	-0.0582001	-0.0209396
Zdhhc6	-0.00100799	-0.0577903	0.00552832
Atg4b	-0.0437598	-0.0574992	-0.0170508
Sqstm1	-0.0424034	-0.0571433	0.0108605
Zfp131	-0.0105163	-0.0569772	-0.0249686
Cnot2	-0.0352375	-0.0568187	-0.0381819
Asns	-0.0249549	-0.0565125	-0.00499086
Rragc	-0.0222968	-0.0560594	-0.00624696
Capzb	-0.0198922	-0.0550521	-0.015498
Tmem179	-0.0299622	-0.0545766	-0.0430808
Cyhr1	-0.0347459	-0.054534	-0.0092138
Fam53c	-0.0124996	-0.0544124	0.00186236
Med17	-0.0337332	-0.0542611	-0.0436218
Uba2	-0.0348455	-0.0523984	-0.0256282
Mapk8ip1	-0.0263807	-0.052386	-0.0238594
Ythdf2	-0.00328896	-0.0516884	0.0092169
Ube2r2	-0.018224	-0.0509057	-0.0123314
Eif4b	-0.0175916	-0.0506423	-0.0354624
Gars	-0.0308798	-0.0496531	0.00233313
Enoph1	-0.0477952	-0.0492566	0.00554404
Ythdf1	-0.00491976	-0.0457076	-0.0137245
Gorasp2	-0.0287199	-0.0436492	-0.00918152
Wdr91	0.0340001	0.0437966	0.0380428
Rufy3	0.0213225	0.0485636	0.035802
Mapk9	0.0352335	0.0502989	0.0355767
Ralgapb	0.0198147	0.050959	0.0240604
Ttll1	-0.00467004	0.0522206	0.0240807
3110002H16Rik	-0.00211874	0.0527499	-0.00250843
Zdhhc17	0.0189481	0.053058	0.0192987
Afg3l1	0.0265208	0.0570601	-0.0375136
Ikbkg	0.0396794	0.0572617	0.037649
Klhl20	0.0404064	0.061776	0.0562648
Tmem167	0.042872	0.0623676	-0.000624968
Srpk2	0.0343769	0.0632784	0.0404049
Ssr1	0.0515104	0.0646746	0.0300501
Fam120b	0.0180124	0.0661303	0.00898239
Bcl7a	0.0123118	0.0666882	0.0319277
Ehbp1	0.00939406	0.068884	0.0160288
Rabgap1l	0.035393	0.0690001	0.0685576
Frs2	0.0392219	0.0690545	0.0345811
Zfp866	0.0280728	0.0699613	0.0291929
Tbc1d5	0.0448902	0.0720872	0.0293798
Pgm3	0.0576385	0.0730777	0.0670042
Slc23a2	0.0354579	0.0738713	0.0357725
Iqsec1	0.0446957	0.0755327	0.0352818
Lrpprc	0.0484565	0.0757337	-0.00234658
Agpat3	0.0549985	0.0779999	0.0206908
Enah	0.0624703	0.0791252	0.00657859
Mllt4	0.0477061	0.0792082	0.0273793
Slc18b1	-0.0237046	0.0794565	0.0419181
Mtss1l	0.0453527	0.0797116	0.00298276
Rims2	0.0382697	0.0808737	0.0403328
Epb4.1l3	0.0343709	0.0813079	0.0603989
Def8	0.0519545	0.0813689	0.00149996
Add3	0.0620462	0.0833344	-0.00177685
Agfg1	0.0740329	0.0839492	0.0641622
Ndst1	0.0790676	0.0840171	-0.00434709
Med14	0.0447236	0.0841791	0.0296642
Ablim1	0.0496943	0.0846115	0.0472882
Acsl6	0.0476966	0.0847774	0.0174123
Clasp2	0.0620491	0.0852261	0.0315478
Sv2a	0.0429501	0.0864148	0.0419461
Rbm26	0.0815933	0.0867506	0.0330502
Pacs2	0.0646134	0.0867591	0.0391067
Kidins220	0.0502913	0.0869962	0.0536763
Tubgcp5	0.048124	0.0876826	0.0314584
Kat6b	0.0316085	0.0877603	-0.0111034
Atrx	0.0678486	0.0882061	0.00709804
Cblb	0.0571276	0.0884987	0.0504726
Acss2	0.0169848	0.089154	0.0283122
Dpp8	0.0626633	0.0892158	0.0530043
Stox2	0.0830426	0.0896222	0.041838
Myh10	0.05746	0.0898255	0.044175
Rapgef2	0.0788639	0.0900478	0.0557015
4933431E20Rik	0.02188	0.0907248	0.0753767
Wwp1	0.0507308	0.0915384	0.0441048
Spag9	0.0599366	0.091556	0.0369891
Wdr7	0.0662804	0.0916483	0.0692042
Slc12a5	0.0321745	0.0917684	0.0508391
Prrc2b	0.0733857	0.0919256	0.0243458
Cep170	0.073712	0.0926689	0.0620854
Rab11fip2	0.0460822	0.0929559	0.0354853
Adarb1	0.0437153	0.0930328	0.0379797
2019-03-07	0.0434408	0.0941981	0.0199152
Cds2	0.0445364	0.0945638	0.0507751
Akap10	0.0704009	0.0948631	0.0125026
Myt1l	0.0862262	0.0951582	0.0334968
Zfp518b	0.0280504	0.095171	0.0678576
Arpin	0.0398894	0.0955724	-0.0372404
Dnajc16	0.0326677	0.0957168	0.0378913
Trp53bp2	0.0728134	0.0957701	0.0686578
Ttc21b	0.0731396	0.0959145	0.0372208
Dock3	0.0432427	0.0961551	0.0168798
Prr14l	0.0652605	0.096558	0.0864846
Slc4a10	0.0473994	0.0970072	0.0581958
Gm608	0.028219	0.0970074	0.0144815
Mecp2	0.0573035	0.097175	0.031935
Fam21	0.0431715	0.097717	0.0486801
Pcnx	0.0677401	0.0983897	0.0162237
Stk35	0.0618479	0.0986006	0.0424168
Snx12	0.0402141	0.0986642	0.052878
Atxn1l	0.0841673	0.0989412	0.0169902
Mbd5	0.0593447	0.0991655	0.0250751
A830082N09Rik	-0.00247695	0.0994424	0.0161902
Tyw3	-0.0029681	0.0996744	0.0444385
Vps13d	0.053206	0.100037	0.0553866
Cntnap2	0.0714858	0.100773	0.0558604
Kdm6a	0.0586911	0.101008	0.00448168
Zfp799	0.0283378	0.101519	0.039058
Nipa1	0.0565982	0.102195	0.0738134
Pacsin2	0.0341888	0.102268	0.0570602
Wdr19	0.0183957	0.103573	-0.016084
Lztfl1	0.0164197	0.104559	0.0405156
Ash1l	0.0921618	0.10521	0.0418214
Prkce	0.076322	0.105625	0.074544
Mbtps2	0.0558009	0.105636	0.0674476
Crim1	0.0948362	0.106572	0.0561506
Zfp846	0.0665239	0.106904	0.0318496
Pak3	0.0869837	0.107007	0.0937741
Nhlrc2	0.0856666	0.108394	0.0439078
Son	0.0796831	0.109921	-0.0149436
Huwe1	0.0678498	0.110533	0.0302323
Akap6	0.104463	0.110729	0.0540023
Polr3a	0.0598115	0.11123	0.0333273
Atp2b2	0.0545167	0.111271	0.0462714
Zfp608	0.0990125	0.113779	0.0511496
Slc38a1	0.0704581	0.113881	0.0836813
Abca2	0.0804851	0.115173	0.0265649
Usp34	0.0824528	0.115596	0.0662521
L3mbtl3	0.0971375	0.115862	0.0820853
Pds5a	0.0948328	0.115897	0.0443705
Spock2	0.0742984	0.116386	0.0285794
Abca5	0.0676404	0.116924	0.036489
Dnajc27	0.0374939	0.117122	0.0406803
Shprh	0.087423	0.117218	0.0310719
Nhsl2	0.0945031	0.117227	0.00918024
Nrxn1	0.0806717	0.117482	0.102131
Rint1	0.0553143	0.117878	0.0542551
Iws1	0.06706	0.118451	-0.0119719
Myo5a	0.083349	0.1185	0.083878
Lhfpl3	0.0623689	0.11868	0.083049
Tdrkh	0.0983274	0.119267	0.116019
Agl	0.0586557	0.119531	-0.00850912
4930402H24Rik	0.0377447	0.120041	0.0107373
Lactb2	0.0899014	0.120221	-0.0236779
Gtf3c3	0.0802078	0.120776	0.0552654
Oxsm	0.0972661	0.120796	0.0792103
Dst	0.0793622	0.120816	0.0632506
Cntn1	0.0881364	0.120995	0.0833594
Dnm3	0.0684222	0.121344	0.0540327
Stxbp5	0.0791161	0.122092	0.100278
Ankrd52	0.0933073	0.12226	0.030429
Dpp10	0.0585856	0.12295	0.0412706
Thoc2	0.0829849	0.124325	0.0171062
Arhgap32	0.0541426	0.124937	0.0652883
Ttc8	0.0628753	0.125077	0.0530417
Lrrc8a	0.0816277	0.125536	0.06818
Epm2aip1	0.0627761	0.125539	0.0852039
Kif16b	0.0564331	0.125782	0.0887642
Dock1	0.114255	0.12665	0.0368979
Dzank1	0.0646622	0.126851	0.0738827
Stxbp5l	0.089721	0.127163	0.100339
Mob1b	0.0799294	0.127972	0.000869987
Dsel	0.103124	0.128358	0.0926616
Sash1	0.0636992	0.12871	0.0126332
Atp2b3	0.0446986	0.128822	0.0642753
Zfp174	0.0537124	0.129846	0.100807
Nacc2	0.0755366	0.130024	0.0330771
Zfp941	0.0067021	0.130271	0.0255125
Klhl3	0.099357	0.130375	-0.00324799
Map1a	0.0808142	0.13081	0.0406749
Syngap1	0.0761951	0.13133	-0.0224037
Slc4a4	0.0364033	0.131397	-0.000680937
Gucy1b3	0.0551613	0.132211	0.060492
Col25a1	0.0915404	0.132506	0.0571648
Zbtb8os	-0.0453492	0.132812	0.0767195
Gramd1b	0.0892559	0.133124	0.00968521
Jmjd4	0.0631368	0.133647	0.0122932
Rev3l	0.100484	0.133955	0.00162194
Wnk3	0.0897811	0.135046	0.0693835
Dgke	0.096533	0.135487	0.0951049
Mre11a	0.0736912	0.135557	0.0035758
Cacna1b	0.0677601	0.135838	0.0322777
Qser1	0.0687828	0.136319	0.0652266
Ankrd26	0.123787	0.1369	0.0652045
Zc3h6	0.0335802	0.136914	0.0228922
Nrcam	0.0974183	0.13715	0.0920018
Zkscan8	0.0729561	0.137335	0.0687876
Rab11fip4	0.128146	0.137924	0.0834629
Igdcc4	0.030082	0.138773	-0.00168637
Atf7	0.108089	0.140687	0.0114859
Shank2	0.0854164	0.141012	0.0604089
Cacna1c	0.0639263	0.141158	0.0155467
Rimbp2	0.1377	0.141203	0.0177089
Nr3c2	0.0754101	0.141366	0.0304971
Slitrk3	0.0450127	0.141821	0.0402912
Ddi2	0.114607	0.142522	0.0790701
Kif5b	0.123676	0.143616	0.0873091
Impad1	0.108603	0.143678	0.080599
Olig2	0.11133	0.143703	0.116478
Msi2	0.0750414	0.143853	0.0206528
Epg5	0.0890199	0.144819	0.0743903
Med1	0.0650953	0.145399	0.0640528
Adgrl3	0.130653	0.145826	0.0403087
Pclo	0.086175	0.146547	0.0828804
Ank3	0.085626	0.146808	0.0493137
Uggt2	0.0487766	0.14759	0.0436204
Cnksr2	0.124645	0.148512	0.0823474
Rab3c	0.0881609	0.148574	0.0604993
Ptprg	0.0787131	0.149521	0.0795308
Rapgefl1	0.0382306	0.149991	0.0958077
Rap1gap2	0.0498533	0.150469	0.133079
Ankrd29	-0.052638	0.150546	0.0486037
Megf10	0.132074	0.151072	0.0558651
Scn3a	0.0526889	0.151347	0.0480194
Myt1	0.0888944	0.151365	0.0190338
Cnbd2	0.0276747	0.151547	0.011096
Ano4	0.109541	0.153282	0.0694974
Fzd4	0.0918273	0.153888	-0.0264065
Cxxc4	0.0411659	0.155107	0.0754833
Nwd1	0.11865	0.155809	-0.00358556
Nos1ap	0.0797937	0.155875	0.0903208
Pcdhga7	0.0567972	0.156026	0.0237434
Erich3	0.124325	0.156138	0.0526615
Utrn	0.0895145	0.156584	0.0187314
Mgat4c	0.0690883	0.15749	0.0706904
Igsf3	0.0694629	0.157897	0.00824768
Lyrm9	0.0361678	0.158422	0.0156863
Med12l	0.0710131	0.158664	0.0409259
Lyst	0.150972	0.159043	0.0834198
Gucy1a2	0.0973348	0.159303	0.0690234
Dcx	0.0707214	0.15998	0.0455048
Unc80	0.0426848	0.160268	0.0486668
5330434G04Rik	0.10181	0.162153	0.0509469
Ttbk2	0.107032	0.16282	0.100669
Gm14204	0.0188695	0.164113	0.00138874
C130071C03Rik	-0.0423053	0.16459	0.0783665
Mrgpre	0.0602679	0.164777	0.0953894
Ppara	0.0967586	0.166376	0.0676048
C77370	0.141367	0.167352	0.134873
Fam214a	0.0563418	0.167488	-0.046861
Hs3st5	0.0804073	0.16761	0.0926012
Nos1	0.0827451	0.167817	0.0408855
Pcdhb15	0.0367787	0.168139	-0.0210729
Irs2	0.156449	0.168179	0.0838019
Pip5k1b	0.0782208	0.16912	0.143478
Abhd3	0.063027	0.170354	0.100548
Prrc2c	0.143895	0.171334	0.0525132
Nhlrc3	0.0791939	0.171662	-0.0652844
Gabrg1	0.108139	0.172044	0.0577064
6330549D23Rik	0.107647	0.172143	0.12934
Unc5d	0.125552	0.172325	0.174545
Zbtb38	0.113653	0.172458	0.0770356
Cdkl1	0.0188601	0.174028	0.0466016
Pcdhb19	0.138485	0.174793	0.0181059
Rims3	0.149198	0.176566	0.102082
Itgbl1	0.124221	0.177234	0.125731
Alkbh8	0.133391	0.177888	0.101188
Pcdh11x	0.0801088	0.177992	0.0510849
D130017N08Rik	0.0883791	0.178141	0.0901208
Yod1	0.164139	0.178467	0.0510032
B230209E15Rik	0.0969884	0.178482	0.143152
Lrrc8b	0.16216	0.178711	0.0953328
Snora28	0.0539644	0.179527	0.108553
Pde1c	0.114021	0.179721	0.104757
Alms1	0.130995	0.179959	0.09089
Srrm4	0.091237	0.180042	0.107149
Hykk	0.0992398	0.180335	0.101151
Pgbd1	0.0752104	0.181205	0.108212
AA474331	0.0846448	0.182219	0.0153614
Scn2a1	0.120784	0.182903	0.0934696
Fam199x	0.128213	0.184105	0.121381
Pcdhga4	0.118029	0.184318	0.0960301
Tenm4	0.0929931	0.184359	0.0141036
Megf9	0.152048	0.18658	0.140723
Gm9776	0.0382798	0.187754	0.0502601
Akap9	0.0987045	0.188951	0.085057
Neb	0.0501745	0.189314	0.108915
Asah2	0.17406	0.189909	0.0850325
Lgi2	0.159976	0.1901	0.0551817
Hrh2	0.112292	0.19087	0.0607344
Ap5b1	0.105457	0.191195	0.0907161
Zdhhc22	0.123721	0.192081	0.172993
Tnrc6b	0.126431	0.192347	0.0511769
Efcab2	0.132499	0.192891	0.11062
Gabrg3	0.166142	0.19338	0.0666602
Wdfy3	0.122905	0.193493	0.0733717
Scn1a	-0.0146902	0.196168	0.0490658
Baz2b	0.115658	0.196512	0.0822001
Grid2	0.137293	0.19734	0.00212348
Ncam2	0.136705	0.1989	0.131284
Tenm3	0.125426	0.19898	0.13892
Shank1	0.102811	0.199039	0.0973489
Zkscan7	0.0700886	0.203042	0.0145694
9430083A17Rik	-0.0266722	0.203256	0.0922843
Stxbp3-ps	0.0733736	0.203368	0.0324778
Smad9	0.0513689	0.204931	0.09201
Peg3	0.177568	0.20524	0.0867626
Lrrc75b	0.149938	0.206268	0.0850866
Gpr161	0.0959555	0.206393	0.0911765
Klf7	0.137229	0.208559	0.0768442
Eml6	0.135881	0.209549	0.0208074
Pcdhgc4	0.124234	0.210104	0.102794
Tet1	0.112197	0.210633	0.0830141
Vangl2	0.144718	0.211267	0.0963299
Grm1	0.105539	0.212308	0.0843527
Tmtc2	0.120485	0.212466	0.0392333
Rnf8-cmtr1	0.123573	0.21304	-0.0554673
Pcdhac1	0.0855577	0.215729	0.0451066
Slit1	0.137977	0.217662	0.162242
Myo16	0.145824	0.217906	-0.0416222
Slc6a11	0.0513652	0.21939	0.0785466
Npas3	0.13472	0.219542	0.0303352
Ank1	0.133194	0.21969	0.0730246
Tshz2	0.111919	0.219907	0.0348155
Drd3	0.124125	0.220909	0.020403
Slco5a1	0.104234	0.221081	-0.0294476
Lrrcc1	0.0515558	0.222069	0.0334452
Tceanc	0.0695826	0.223532	0.0483441
Pou3f4	0.123026	0.22402	0.0476734
Sgpp2	0.0850902	0.224365	0.137022
Prtg	0.131026	0.224535	0.145472
Pcdhb21	0.130072	0.225343	0.0559086
Mamstr	-0.0501992	0.225969	0.00564537
Gabrb2	0.129947	0.227832	0.123237
St8sia1	0.0986393	0.228039	0.129162
Lancl3	0.192118	0.228903	0.180631
Unc13c	0.0868021	0.230526	0.0398562
Heph	0.10405	0.231684	0.147239
Nbeal1	0.142995	0.231815	0.0935986
Mcf2	0.0932729	0.231939	0.129283
3110021N24Rik	0.209556	0.234273	0.191143
9430041J12Rik	0.178802	0.238072	-0.0388965
Slc24a4	0.144235	0.238151	0.0328286
Mir124a-2	0.127035	0.23864	-0.00841793
Lrrc7	0.146698	0.242135	0.0709474
Pygo1	0.121062	0.242747	0.142821
Cyp4x1	-0.0632915	0.246587	0.0823585
Gabra1	0.064276	0.247287	0.187657
Vamp1	0.0638475	0.248362	0.14429
Slc26a1	0.152128	0.249142	0.123183
Nudt12	0.127404	0.250197	0.19186
Sox2ot	0.198635	0.251247	0.226068
Gpr26	0.167377	0.253421	0.130435
Ppih	-0.00447368	0.253864	0.0641668
Elfn1	0.101477	0.255151	0.125322
Adcy8	0.0933686	0.263607	0.207749
4930570G19Rik	-0.0947558	0.268074	-0.116331
Ptchd4	0.193969	0.269358	0.0327952
Zc3h12b	0.179397	0.269459	0.129212
1700020I14Rik	0.192657	0.270005	0.149157
9430037G07Rik	0.122946	0.270135	-0.00879694
Fhl4	0.0570785	0.271962	0.0821051
Hhipl1	0.136118	0.273001	0.179108
Prdm11	0.145832	0.273812	0.0645516
Ppargc1b	0.224414	0.273825	0.0492675
Mgat5	0.134234	0.275524	0.153455
Ptpn4	0.222448	0.276256	0.152528
Hs6st3	0.214063	0.27776	0.0647023
Rasgrf2	0.153646	0.279798	0.169884
Epha6	0.200163	0.280676	0.0872056
Bbs12	0.0224207	0.281073	0.182875
Ago3	0.201317	0.281111	0.0882915
5730405O15Rik	0.173789	0.282429	0.0688788
1700071M16Rik	0.0548648	0.282716	-0.0627651
Gm10814	-0.0642742	0.28654	-0.0706853
Kctd16	0.205231	0.287814	0.0825436
Slit2	0.187644	0.291972	0.199415
Zfp618	0.134443	0.295131	0.141835
Mdga1	0.063054	0.296174	0.160813
Mir19a	-0.0221534	0.298452	-0.01404
Cdh6	0.186475	0.298551	0.257974
Mir5128	-0.0221534	0.298645	-0.01404
Atoh1	-0.0221534	0.298725	-0.01404
Gm16677	-0.0221534	0.29884	-0.01404
Slc35g2	-0.0217276	0.299307	0.186934
7420700N18Rik	-0.0221534	0.299609	-0.01404
Wap	-0.0221534	0.299609	-0.01404
Zfp536	0.248671	0.303078	0.205478
Cav2	0.198194	0.311931	0.252139
Ccbe1	0.171465	0.314591	-0.0213115
Xkr4	0.257695	0.320646	0.198619
Sema3c	0.145132	0.323923	0.136375
Cracr2a	0.111164	0.327369	-0.0922836
Gm14325	0.0212747	0.328268	0.228845
4930578M01Rik	0.0190433	0.328719	-0.00448527
Artn	0.185263	0.336583	0.27229
Gm14322	0.0618073	0.341243	0.238759
Frmpd3	0.259177	0.345368	0.201449
AF529169	0.224834	0.357494	0.236801
Zfp457	0.132265	0.35838	0.136045
Plcxd3	0.235996	0.358425	0.218456
Mir33	-0.0221534	0.360011	-0.01404
Mir6349	-0.0221534	0.360639	-0.01404
Ccdc54	-0.0221534	0.360967	-0.01404
Mir879	-0.0221534	0.361665	-0.01404
Defb18	-0.0221534	0.362328	-0.01404
A330076H08Rik	0.16037	0.362372	0.0493338
Dok6	0.240749	0.364665	0.13369
A330074K22Rik	0.287966	0.365814	0.256382
A930003O13Rik	0.247671	0.370732	0.181496
Ghrl	0.155934	0.371399	0.0586281
Gprin3	0.233122	0.37828	-0.0140294
Gm14326	-0.00203243	0.378601	0.285799
Slc38a11	0.207599	0.380753	0.14892
D630041G03Rik	0.181598	0.386093	-0.00854227
Vasn	0.224968	0.394004	0.0161235
Ankrd61	0.150895	0.398358	-0.106668
Hcn4	0.137759	0.402164	0.0960556
Galr1	0.196904	0.403205	0.0799356
Greb1	0.20286	0.410517	0.199639
5930430L01Rik	0.0480739	0.410815	-0.0484467
Mccc1os	0.0343439	0.414888	0.31679
C030037D09Rik	0.203925	0.425688	0.0625864
Olfr279	-0.0221534	0.427539	0.13073
1600015I10Rik	0.120881	0.427671	-0.01404
Gm4956	0.120014	0.428087	-0.01404
4930402F11Rik	-0.0221534	0.428547	0.128697
Dppa2	0.123443	0.428803	-0.01404
Olfr94	0.122109	0.429067	-0.01404
1810018F18Rik	0.120014	0.429741	-0.01404
Prss29	0.268676	0.430419	-0.01404
Gm15348	-0.0221534	0.431164	-0.01404
Olfr1432	-0.0221534	0.431338	-0.01404
Vgll3	0.056077	0.432424	0.415013
Rxfp3	0.123226	0.432465	0.266709
1700109K24Rik	0.171705	0.434355	0.0102962
4933406I18Rik	0.264018	0.442507	0.126893
Ceacam2	0.197098	0.446169	0.226056
9430018G01Rik	0.115849	0.447534	0.286189
A630033H20Rik	0.22925	0.447708	0.207446
Sfrp2	0.0106732	0.456123	0.321517
Adcy10	0.119468	0.460464	0.290334
Gm14305	0.0444316	0.465249	0.321663
Rbpjl	0.302721	0.478162	0.266963
4933402C06Rik	-0.164587	0.478765	-0.156474
Glp1r	0.341945	0.487956	-0.095842
Gm7538	-0.0221534	0.49263	-0.01404
Tdrd5	0.0487881	0.493676	0.0629129
Grpr	0.388739	0.499436	0.281449
Pde6b	0.483653	0.505545	0.136899
Disc1	0.309388	0.51361	0.160627
Chrna2	0.120578	0.524468	0.0680375
Mtl5	0.514135	0.531768	-0.0387692
Ldhal6b	0.24584	0.540852	0.208534
Tsix	0.232317	0.550193	0.227817
Pcsk2os2	0.176982	0.558663	-0.00294994
Spdye4a	-0.0221534	0.558751	0.131129
Mir381	0.263338	0.55938	-0.01404
Mir6413	-0.0221534	0.559416	-0.01404
7420461P10Rik	-0.0221534	0.560639	0.275572
Hyal6	-0.0221534	0.560921	-0.01404
4930543E12Rik	0.410716	0.561063	0.13073
Scarna3b	0.121934	0.561491	0.273101
Gm7104	0.120288	0.561865	0.128885
Tmco2	0.262216	0.563117	-0.01404
Gip	0.410564	0.563388	0.420734
Gm16497	0.267241	0.564614	0.423269
4930578E11Rik	0.261575	0.565085	0.343623
Gm5464	0.485861	0.569652	0.21921
Srrm4os	0.394936	0.575832	0.241173
Akap3	0.14719	0.592765	0.468592
1700073E17Rik	0.42987	0.595468	0.356441
Frem3	0.304777	0.604018	0.386148
Gm5095	-0.0207476	0.610456	-0.0150229
Mir323	-0.0190915	0.612019	0.131873
Mir7082	-0.167673	0.612786	0.12582
Tmem72	-0.0615584	0.616365	-0.0490016
4930550L24Rik	0.263399	0.619555	0.13073
1700024I08Rik	-0.0221534	0.621003	0.128697
4933416C03Rik	0.2364	0.62321	0.128485
Prss27	0.266906	0.626724	0.129989
Avpr1a	0.0639365	0.632934	0.327887
Ndst4	0.233604	0.634952	0.527638
Cnga3	0.168035	0.64462	0.194242
Sult1d1	0.430116	0.664836	-0.01404
Gm30505	0.0551189	0.664916	0.379863
2900041M22Rik	0.101998	0.665751	0.0614228
H2-M10.2	-0.0669722	0.674144	-0.35878
Mir342	0.268108	0.682741	0.4199
2810442N19Rik	0.446156	0.683467	0.320362
Gm10318	-0.0221534	0.693189	0.421768
Mir7212	-0.0221534	0.693284	0.131129
Foxa1	0.185399	0.69348	-0.01404
Dsc3	-0.0134559	0.709903	0.387807
Bpi	-0.310452	0.711348	0.194463
4921529L05Rik	-0.232243	0.714104	-0.081004
DQ267101	0.438209	0.717474	0.308605
4930513D17Rik	-0.164595	0.737338	0.133917
Zpld1	0.657992	0.743484	0.692637
Gm6416	0.265601	0.753351	0.419051
Gm1720	-0.228868	0.758863	0.206249
Mir130a	0.122709	0.759747	0.343623
BC100451	0.424744	0.7713	0.428145
Snora30	0.269265	0.77467	-0.337848
Alb	0.131339	0.783375	0.488775
Gm13242	0.412516	0.789186	0.483142
Vsig1	-0.0229012	0.791383	0.049971
2610028E06Rik	-0.115545	0.798851	0.259554
Rasl2-9	0.381709	0.7996	0.0601307
Ctf2	0.65141	0.809845	0.603978
Mab21l1	0.398796	0.811026	0.265724
Gm16432	0.486309	0.814393	0.42095
Cdc25c	0.475725	0.815695	0.5846
1810041H14Rik	0.7087	0.822549	0.605322
Mir181a-2	0.267551	0.822614	-0.01404
Trim80	0.0361781	0.827635	0.694878
4921525O09Rik	0.205596	0.841607	0.0260759
Lrtm1	0.62105	0.847603	-0.0589759
Gm21992	0.0648855	0.850488	0.410648
1700054M17Rik	0.437385	0.867397	0.291198
4831407H17Rik	0.615201	0.872158	0.00256786
Il27	0.581344	0.881301	-0.14788
Clca4a	0.263838	0.885465	0.41713
Gm15915	0.425136	0.886664	0.643915
Mpo	-0.0566285	0.917326	0.283729
G6b	0.835965	0.926585	0.494341
Mir199a-1	0.0692266	0.927747	-0.000606856
Mir338	0.476679	0.93319	-0.0384536
Adgrf1	0.202498	0.939947	0.565851
Mir423	0.118413	0.944756	0.128955
Shisa3	0.27543	0.956415	0.0293585
Fam24a	0.302084	0.960913	0.641316
Gypa	-0.0192256	0.964205	0.0701202
1700016C15Rik	0.382896	0.968569	0.369858
Hsd3b2	0.783848	0.969454	0.566282
Mir6964	0.0831956	0.983623	-0.725593
Mir344c	0.333404	0.994129	0.678818
Mir31	0.194114	1.00118	-0.294946
Tex35	0.619398	1.00538	0.310513
Ces4a	0.122822	1.01996	0.670833
Svopl	0.283283	1.02433	0.324172
Sowahd	0.384417	1.03543	0.346123
Gm26705	-0.33872	1.04761	-0.233166
Gm6588	0.75405	1.04915	0.349443
Nt5c1b	0.245877	1.06599	0.331034
Ghsr	-0.117532	1.11191	0.773454
Foxc2	0.671118	1.1251	0.657381
Galnt5	0.0983169	1.13383	0.358517
Pitx1	0.796463	1.14019	0.660774
Hmgb1-rs17	0.37805	1.14547	0.451474
Ceacam15	0.00965621	1.19302	0.223294
Lhx1	0.454718	1.20212	0.385576
Gm7134	0.465244	1.23314	0.502163
Bnc2	0.234782	1.24983	-0.0162387
Mir681	0.687618	1.26345	0.367841
Slc6a20b	0.790982	1.31017	0.363873
1700054A03Rik	0.0520942	1.3221	0.248751

## Sheet: 612 DEGs Unique to H2O(CNO)
	LogFC
Gene ID	ETOH_VEH	ETOH_CNO	H2O_CNO
Gbp10	0.786292	-1.51064	-1.94034
H2-M2	0.469778	-1.40309	-1.72273
Il12b	0.413127	-1.32767	-1.68672
Gm8013	-0.41805	-0.649263	-1.62047
Gm12185	0.619813	-0.776134	-1.59636
Serpina3i	-0.166964	-1.30799	-1.56488
Ccl4	-0.248047	-1.03179	-1.55888
F830016B08Rik	0.503638	-0.96432	-1.54115
Capza3	-0.243383	-0.385044	-1.47577
1810062G17Rik	-0.790366	-0.440575	-1.45604
Zbp1	0.670983	-1.05996	-1.44041
Cd3g	0.786817	-0.887895	-1.4344
Izumo1r	-0.0467989	0.0635266	-1.36765
Tgtp1	0.883643	-0.860298	-1.33764
Gm4951	0.497075	-1.04071	-1.32405
Dfnb59	-0.0691997	-0.401491	-1.31606
Gzma	-0.561969	-0.731049	-1.28522
AA467197	-0.14895	-0.672102	-1.23707
Iigp1	0.596272	-0.947922	-1.23416
Dnmt3aos	0.0292766	0.339931	-1.23091
Ifi204	0.546427	-1.13873	-1.22117
Mlana	0.0468773	-0.719	-1.20948
Slfn10-ps	0.37737	-0.491736	-1.20713
Lyz1	0.689088	-0.280797	-1.20365
Phf11a	0.657736	-0.328899	-1.19066
Ostn	-0.689435	-0.795611	-1.17743
Tnfrsf9	0.174546	-0.767553	-1.16828
Pdcd1	0.192603	-0.878269	-1.15524
Crtam	0.0344424	-0.435192	-1.14408
Tbx21	0.85331	-0.024327	-1.13661
AI607873	-0.0752619	-0.896314	-1.13063
Mir7211	0.182175	0.573196	-1.11566
Cd5l	-0.469396	-0.768752	-1.11563
4930473O22Rik	-0.602146	-0.253759	-1.09749
Spata31d1b	-0.114838	0.246567	-1.09413
Mir7669	-0.30529	-0.14419	-1.09384
H2-T23	0.194742	-0.683571	-1.08817
Acnat1	-0.656268	-0.76539	-1.08708
Lilrb4a	0.241798	-0.424262	-1.07286
Cd72	0.4531	-0.311612	-1.06804
Vmn2r27	-0.334596	-0.506841	-1.05712
Rnf183	-0.191807	-0.48675	-1.05571
Gm15850	-0.759779	-0.721732	-1.04915
Adamts13	-0.306182	-0.278751	-1.0434
4933424G05Rik	-0.602783	-0.357888	-1.02733
Serpinb1c	-0.303218	-0.78066	-1.02073
5730507C01Rik	-0.842487	-0.24854	-1.01505
Gm1600	-0.192235	-0.28237	-1.01119
Gcsam	-0.315236	-0.70667	-1.00856
Gm18409	-0.440867	-0.778868	-0.99662
Sell	0.287859	-0.203549	-0.994979
Mir6993	-0.151654	0.101244	-0.99132
Ttll2	-0.201807	0.258686	-0.986155
4930545L23Rik	0.410891	-0.137498	-0.983288
Slc5a2	-0.133709	-0.538737	-0.972866
Madcam1	-0.319337	-0.367261	-0.970381
Ces1a	-0.254976	-0.272626	-0.967979
Comp	-0.547174	-0.783066	-0.963111
1700110K17Rik	-0.358876	-0.549911	-0.96086
Gpr65	0.546682	-0.0884864	-0.95785
Hao1	-0.365239	-0.357353	-0.951935
Il13ra2	0.28515	-0.0149721	-0.949967
Btnl9	-0.131476	-0.450695	-0.944755
5830473C10Rik	-0.294048	-0.0443754	-0.9439
H2-T24	0.0424713	-0.431821	-0.928428
Ms4a6c	0.365582	-0.684213	-0.925497
Zfp459	-0.324617	-0.57257	-0.911345
Spata25	-0.369315	-0.612919	-0.909283
Aym1	-0.671675	-0.058168	-0.880377
Tomm20l	-0.0778096	-0.199498	-0.876982
Tnp2	-0.0408214	-0.127178	-0.875441
Asb10	-0.338815	-0.202286	-0.871321
Cebpe	-0.545585	-0.228886	-0.870766
0610039H22Rik	-0.16294	-0.429989	-0.863848
Neurog2	-0.330694	-0.451762	-0.860245
Col17a1	-0.236086	-0.165841	-0.85268
Crnde	-0.53045	-0.659325	-0.849223
4930526H09Rik	-0.621763	0.0636146	-0.842259
5730403I07Rik	-0.498581	-0.28143	-0.841124
1700001K23Rik	-0.178187	-0.249947	-0.83516
Mir8116	-0.261632	-0.139448	-0.819241
Cyp2j8	-0.0434243	-0.312589	-0.8147
Abcg8	-0.275473	-0.4628	-0.814292
Ulbp1	-0.0557222	-0.0487166	-0.812478
Speer4b	-0.436963	-0.0419604	-0.810247
Olfr550	-0.390848	-0.0427347	-0.808411
Cngb3	-0.310564	-0.346783	-0.808029
D930007P13Rik	0.306369	0.251878	-0.804552
Slfnl1	0.0928544	0.253065	-0.801459
Smco2	-0.377402	-0.490794	-0.799947
Grip1os1	-0.46106	-0.657671	-0.798533
Odf4	-0.662713	-0.679439	-0.797128
4930486L24Rik	-0.334494	-0.48189	-0.782824
Gpr152	-0.627279	-0.653606	-0.779801
Ms4a3	-0.467629	-0.54331	-0.766124
9430065F17Rik	-0.441849	-0.248918	-0.749282
Plxna4os1	-0.268393	-0.464268	-0.74147
Bglap3	-0.541446	-0.506693	-0.740488
Hoxc13	-0.184097	-0.424822	-0.736115
Adig	-0.31173	-0.384096	-0.733898
Fscn3	-0.164665	-0.434274	-0.733092
Tmem235	-0.164552	-0.430976	-0.733015
Fbxw18	-0.303941	-0.432644	-0.731699
Slc23a3	-0.205898	-0.103992	-0.728538
Olfr53	-0.230862	-0.277703	-0.720355
Gm8580	-0.661437	-0.567224	-0.717463
Mmp21	-0.340014	0.110533	-0.708603
Snord69	-0.388091	-0.123635	-0.697674
4930545H06Rik	-0.516989	-0.336956	-0.689903
Ankle1	-0.336236	-0.448898	-0.686104
Chmp4c	-0.296993	-0.426161	-0.674011
Trim30d	0.193005	-0.493375	-0.668164
Aoah	0.460901	-0.379697	-0.6533
5330439B14Rik	-0.0847494	-0.340128	-0.651081
1700125H20Rik	-0.317714	0.019194	-0.650047
Gm38404	-0.515807	-0.338806	-0.64986
Tnni3	-0.0706241	-0.475462	-0.648856
Parp10	0.156282	-0.490803	-0.647184
Afp	-0.412087	-0.335195	-0.646366
BC049762	-0.22587	-0.482831	-0.64524
Parp9	0.131715	-0.499433	-0.622485
1700010I14Rik	-0.316839	-0.305167	-0.616328
Hk1os	-0.264448	-0.116359	-0.608123
Milr1	0.245861	-0.525839	-0.607875
Sp100	0.237644	-0.293583	-0.59753
Gm15694	-0.346256	-0.153835	-0.595638
Gm10512	-0.454226	0.116444	-0.590516
Gm20556	-0.159113	-0.273551	-0.584809
Atp8b3	-0.317249	-0.433868	-0.583055
Gm19990	0.0802225	0.18519	-0.582157
Eid3	-0.187446	0.175148	-0.56727
Oacyl	-0.256577	-0.0928722	-0.5657
Naip2	0.294465	-0.249808	-0.56455
Gm19557	0.342354	-0.0414545	-0.555914
Lect1	0.127436	-0.113251	-0.549338
Plekha4	0.25465	-0.208121	-0.534294
Ccdc24	-0.337509	-0.254421	-0.527412
Herc6	0.317623	-0.387078	-0.526117
Pabpc1l	0.00976137	-0.0468427	-0.521131
3110079O15Rik	-0.281122	-0.272916	-0.520063
Akap14	-0.0437338	-0.322683	-0.519196
Slc35d2	-0.214937	-0.318195	-0.506887
Il1a	0.125546	-0.058551	-0.487517
5033404E19Rik	-0.137977	-0.196695	-0.486583
Ccdc78	-0.292482	-0.214846	-0.484751
Ulk4	-0.0109658	-0.185034	-0.477228
Gm35612	-0.347116	-0.0635589	-0.465924
Tmem181b-ps	-0.0799572	0.114584	-0.464184
Trim58	-0.135329	-0.304365	-0.450053
Mir764	-0.313827	-0.270173	-0.449801
Tmem181c-ps	-0.101662	0.0182035	-0.447682
Helz2	0.106828	-0.29524	-0.435358
Pla2r1	-0.202648	-0.096835	-0.423461
2010107G12Rik	-0.0966895	0.0902903	-0.417917
Slc16a11	-0.188064	-0.182887	-0.411951
Tnfrsf10b	0.0767492	-0.126686	-0.410785
Emilin1	-0.00103918	-0.182617	-0.408053
4930417O13Rik	-0.229505	0.0180531	-0.403367
Nmb	-0.236613	-0.335482	-0.401859
4933430I17Rik	-0.0728679	0.0357206	-0.396659
Gm38431	-0.269712	-0.11157	-0.389724
Aif1	-0.0187097	-0.103579	-0.387642
Lpin3	-0.0457217	-0.285375	-0.385666
Adam7	-0.0708422	0.0289635	-0.383318
Gm13544	-0.28685	-0.0525076	-0.380587
Gm694	-0.314318	0.0152161	-0.37757
Ermap	0.0452675	0.0873149	-0.376182
Syt15	-0.190555	-0.0757741	-0.374501
Ccdc15	0.0210378	-0.140725	-0.368446
Otof	-0.251707	-0.101768	-0.368054
Mgmt	-0.13085	-0.320369	-0.360847
Asb5	-0.0906667	-0.188217	-0.351278
4933433G19Rik	-0.267678	-0.022872	-0.343872
Fam166a	0.0278082	-0.192564	-0.343001
Foxf1	-0.209911	-0.0525535	-0.342743
Plp2	-0.285424	-0.144774	-0.334922
Knstrn	-0.00187127	-0.110769	-0.332795
Hps1	-0.196751	-0.164304	-0.331595
Arr3	-0.20823	0.0614424	-0.32281
Chit1	-0.170947	-0.197644	-0.31263
Postn	-0.0644109	-0.233491	-0.310175
Tapbp	0.0756018	-0.235011	-0.308386
Sox7	-0.0462268	-0.175457	-0.30505
Pidd1	-0.19581	-0.113831	-0.304839
Mtag2	-0.083058	-0.248245	-0.296637
Dnase2a	0.0102326	-0.171156	-0.296252
Osgin1	-0.0234133	-0.00907625	-0.29608
Dusp2	-0.0902882	-0.105612	-0.295493
Nat8	-0.0991247	-0.178722	-0.293661
Gna14	-0.137305	-0.168172	-0.293354
Art3	0.0606714	-0.160144	-0.292959
Mei1	-0.0820988	-0.0816793	-0.290037
Thnsl2	0.0508772	-0.0679342	-0.279987
Epha8	-0.0970432	0.054633	-0.27499
Tssk6	0.135662	0.0936529	-0.274615
Man2b1	0.0732874	-0.162007	-0.272853
Pam16	-0.215193	-0.112208	-0.269697
Slc10a4	-0.0666773	-0.049075	-0.269476
Ntrk1	-0.145146	-0.0974202	-0.269235
Col9a3	-0.0764192	-0.137508	-0.268926
Trib3	-0.00302996	-0.027176	-0.268387
Gm3636	-0.204598	-0.214699	-0.262148
Ptch2	-0.103801	0.0203618	-0.255651
Creb3l1	-0.0289884	-0.136759	-0.247507
Cchcr1	-0.0851464	-0.0746567	-0.243459
Ttc23	0.0286044	-0.110748	-0.241388
1810010H24Rik	-0.0948828	-0.203308	-0.241021
Htr6	-0.0243264	-0.0709233	-0.233379
Psme2	-0.0329778	-0.148684	-0.232798
Mcm2	0.0565366	-0.145688	-0.231239
Alkbh2	-0.0463268	-0.160921	-0.22781
Chkb	-0.103369	-0.0504791	-0.227215
AI854517	-0.0929622	-0.0473151	-0.22693
Tmem81	-0.201169	-0.0440939	-0.226805
Tgif2	-0.0557752	0.000625883	-0.225868
Krt9	-0.090002	-0.1951	-0.225588
2610044O15Rik8	-0.0396336	-0.12581	-0.224673
A930015D03Rik	-0.0733102	-0.160441	-0.224019
Frem2	-0.0646385	0.00053203	-0.223437
Egfl8	-0.126087	-0.116912	-0.22326
Spc24	-0.0975409	-0.11826	-0.223097
Fam132a	-0.0961304	-0.154172	-0.22153
AW011738	0.0760197	-0.0114144	-0.220629
Ier3	-0.138828	-0.0566197	-0.217812
Rpl10a	-0.0425036	-0.113518	-0.215765
Rassf7	-0.144921	-0.124809	-0.215748
Tcf7l1	-0.00450038	-0.0309586	-0.212043
Erbb2	-0.0567135	-0.0764492	-0.211169
Trmt13	0.0493056	0.0186049	-0.210926
4933407L21Rik	-0.159409	-0.0890084	-0.210662
Serpina9	-0.109582	-0.12199	-0.207982
Clmp	0.0312947	-0.0920339	-0.204977
4930507D05Rik	-0.0985121	-0.102042	-0.203341
Syt6	-0.120921	-0.11373	-0.202968
Sema3f	-0.12514	-0.0699017	-0.20121
Neu2	-0.141703	-0.100898	-0.200926
Pik3r5	0.0432578	-0.0447781	-0.200891
Tacc3	-0.115974	-0.114343	-0.200556
Rbks	-0.002691	0.0962224	-0.19929
Slc35d3	-0.0114763	-0.0889958	-0.199205
Pdia5	-0.0576938	-0.0895093	-0.197783
Celsr1	-0.0205169	-0.121089	-0.197361
Fam69c	-0.146097	-0.0611652	-0.193148
Mdk	-0.129849	-0.101642	-0.189282
Rbms1	0.00208772	-0.00585451	-0.188964
Fmnl3	0.0589594	-0.0149928	-0.188784
Cecr2	-0.00185661	-0.0649245	-0.188125
Fam181a	-0.0258811	-0.0911553	-0.187019
Ccnjl	-0.130976	-0.111565	-0.186518
Mitd1	-0.0835053	-0.156692	-0.186442
Rfc4	-0.148967	-0.15131	-0.185993
Mak	-0.0581683	0.00113277	-0.185728
Ltc4s	-0.0348364	0.0292034	-0.181748
Rbm34	-0.0881994	-0.0929722	-0.181564
Cdon	-0.0709074	-0.100682	-0.17994
Aldh16a1	-0.0441219	-0.0411081	-0.178843
Pgm1	0.00194413	-0.034513	-0.177835
Shmt1	-0.0719533	-0.039598	-0.177167
Grb7	-0.0867717	-0.0524416	-0.17564
Slc16a3	-0.0239902	-0.109957	-0.17539
Cdc42bpg	-0.0493011	-0.0841229	-0.172648
Nhej1	-0.0953181	-0.122683	-0.167776
Ltbr	0.0205504	-0.0803143	-0.166738
1700086O06Rik	-0.117797	-0.0288009	-0.166549
Pard6b	0.005252	-0.0433653	-0.165
Bcar3	-0.0574308	-0.130695	-0.161877
Cd68	0.00900966	-0.139783	-0.15886
Dxo	-0.110357	-0.0950528	-0.158643
Srsf9	-0.0867413	-0.111115	-0.157783
Fgfrl1	-0.0376386	-0.0790138	-0.156545
Acy1	-0.128126	-0.111552	-0.156185
Rom1	-0.0228187	-0.0343202	-0.155945
Tac1	-0.0189738	-0.0292112	-0.155678
Mchr1	-0.0685507	-0.121162	-0.154947
Ppan	-0.100793	-0.132099	-0.151276
Lenep	-0.111859	-0.0501554	-0.151162
Slc37a1	-0.0854784	-0.0116395	-0.149125
Chrm4	-0.106026	-0.0975437	-0.149024
Cenpj	0.0538394	-0.10487	-0.148085
Rxrg	-0.107156	-0.118705	-0.147426
Drd1	-0.033053	-0.0702777	-0.146402
Cand2	-0.0907948	-0.00527684	-0.144099
Ablim3	-0.0946326	-0.0863513	-0.141988
Traf7	-0.0882743	-0.0671989	-0.141856
Myh14	-0.0597495	-0.103762	-0.141205
Ptk7	-0.0657021	-0.00960939	-0.140655
Rarg	0.00767944	-0.118937	-0.138867
Ptbp1	0.0103236	-0.0492705	-0.137752
Ak2	-0.0202945	-0.0727568	-0.137192
Asic4	-0.0634131	-0.0705838	-0.136656
Lrtm2	-0.0488872	-0.0553803	-0.136324
Tgfa	-0.0150424	-0.0463709	-0.134689
Taf4b	-0.0432007	-0.0348276	-0.133335
Rarb	-0.0491066	-0.0753685	-0.131966
Lamb1	-0.0718971	-0.0998735	-0.131766
Tmem198b	0.0245484	0.0354778	-0.130778
Mcm7	-0.0689488	-0.0631266	-0.130264
Psmb3	-0.0581294	-0.12088	-0.130125
Zfp51	-0.0504132	-0.0467983	-0.129402
Utp14a	-0.0428445	-0.0965078	-0.129232
Scmh1	-0.0857055	-0.0643557	-0.128948
Sufu	-0.0150193	-0.034157	-0.12845
Acd	-0.0986516	-0.0861966	-0.12789
Lmo2	-0.0566823	-0.076989	-0.127812
Sertad4	-0.0398519	-0.0928497	-0.127734
Meis3	-0.079508	-0.0703353	-0.126548
Pprc1	-0.0709239	-0.106075	-0.126354
Scarb1	-0.00169494	-0.0173012	-0.126332
Kat2a	-0.0989588	-0.08165	-0.125479
Arhgap33	-0.109071	-0.0345567	-0.124311
Ncln	-0.0862686	-0.102374	-0.123728
Ppt2	-0.0868754	-0.0643007	-0.122898
Cep57l1	-0.0352635	-0.0666093	-0.122816
Tmem86a	0.0298698	-0.0437464	-0.122265
Gtf2ird1	-0.0683779	-0.0255138	-0.122085
Rbm7	-0.0287939	-0.0416766	-0.121979
Smpd3	-0.0312549	-0.0553561	-0.121509
Mrpl55	-0.0868703	-0.0870791	-0.121499
Necab2	-0.0553573	-0.0887419	-0.121383
Tsta3	-0.0792281	-0.0954352	-0.117941
Cacna2d3	-0.0238499	-0.0838226	-0.117866
Gm16701	-0.112012	-0.0660431	-0.117676
Ino80	-0.0621326	-0.00250051	-0.117635
Zdhhc16	-0.0294909	-0.0211107	-0.117431
Bbs5	-0.0491202	-0.0590167	-0.116414
Cntnap1	0.0345045	0.0518519	-0.11597
Zcchc9	-0.0275919	-0.0143134	-0.115242
Dpf1	-0.0711708	-0.0955999	-0.114326
Hic2	-0.0311165	0.0243839	-0.114294
Slc9a3r1	0.0158572	-0.088617	-0.112148
Gemin4	-0.0459436	0.00432285	-0.111462
Slc29a1	-0.0560322	-0.0379723	-0.111444
Man2a1	-0.0461386	-0.0678953	-0.110261
Gtf2h2	-0.0338677	-0.00277809	-0.109883
Dhrs13	-0.0595559	-0.0914014	-0.108686
Riok1	-0.0788247	-0.0426435	-0.107439
Kdm6b	-0.0216831	-0.087805	-0.107401
Gpatch3	-0.037597	-0.0842988	-0.107244
Gpr146	-0.017911	0.00589302	-0.107148
Smarcd3	-0.0893035	-0.0714498	-0.106451
Msantd1	-0.0614582	-0.0778183	-0.106408
Kcnk2	-0.0729254	-0.0714494	-0.106244
Fdxacb1	0.0331777	0.0381577	-0.105015
Zfp263	-0.0364187	-0.02443	-0.104905
Gng7	-0.0594892	-0.0695383	-0.104644
Chd4	0.0129635	-0.0243381	-0.103251
Tkfc	-0.0485002	-0.0366107	-0.102978
Cep57	-0.0766583	-0.0698952	-0.101604
Dcaf13	-0.027459	-0.0701269	-0.101073
Dcbld1	0.0100834	-0.0108241	-0.0998815
Glce	-0.00069651	-0.0466099	-0.0995279
Tgfb2	-0.0345762	-0.0270363	-0.099344
Gpc1	-0.0525603	-0.0479605	-0.097362
Ctc1	-0.0718049	-0.0520255	-0.0968863
Zfp523	-0.0797311	-0.081961	-0.0967247
Abcb9	-0.0708496	-0.0417063	-0.0966543
Gtf2h3	-0.0591625	-0.0528861	-0.0963911
Slc38a10	-0.0242699	-0.0378573	-0.0960322
Acadvl	-0.0418525	-0.06852	-0.0955446
Gucd1	-0.0713097	-0.0514241	-0.0946111
Itfg2	-0.057182	-0.0560884	-0.0920096
Exosc10	-0.00510932	0.0216846	-0.0915357
Tfe3	0.00990953	-0.0124016	-0.0900713
Akap1	-0.0450366	-0.0660032	-0.0898536
Hip1r	-0.0148424	-0.00741821	-0.0893582
Raf1	-0.0750295	-0.0703733	-0.0881741
Alg1	-0.0747256	-0.0775654	-0.0874008
Nupl2	-0.0768869	-0.0259408	-0.0865108
Atf6b	-0.0326345	-0.0295583	-0.08555
Slc16a2	-0.0521509	-0.0144839	-0.0850332
Lrrc42	-0.0335836	-0.0636509	-0.0839181
Fam110b	-0.0322139	-0.0741634	-0.0817002
Patz1	-0.0444629	-0.0332646	-0.0811667
Zfp689	-0.0513929	-0.05519	-0.0809741
Jph4	-0.0686396	-0.0619904	-0.0801257
Rnf167	-0.0709373	-0.0591734	-0.0788875
Xab2	-0.0718951	-0.0602305	-0.0777643
Zeb1	-0.0110615	-0.0329452	-0.0777318
Ddx21	0.0389761	-0.0221741	-0.0771358
Mta2	-0.0529851	-0.0591492	-0.0771184
Eif4a3	-0.025204	-0.070406	-0.0755892
Mta1	-0.0368724	-0.0626991	-0.0749878
Zfp90	-0.0387507	-0.0243349	-0.0749584
Nucb2	-0.0289612	-0.0625969	-0.074515
Mbtps1	-0.0101267	-0.013493	-0.0708551
Rabggtb	-0.0559403	-0.0608864	-0.0705353
Mtfr1l	-0.034301	-0.0485129	-0.0702117
Prpf4	-0.021585	-0.0368234	-0.069862
Srsf4	-0.0430242	-0.0500651	-0.0695992
Zranb1	-0.03136	-0.022395	-0.0693297
Tyw1	0.0154211	-0.0112747	-0.0686666
Asah1	0.00138778	-0.0428333	-0.0660298
Rnf149	-0.0296437	-0.0301317	-0.0646471
Mrps27	-0.0553946	-0.0364804	-0.0638997
Phc2	-0.0447338	-0.049566	-0.062206
Qars	-0.0546872	-0.0535255	-0.0592136
Pbx2	-0.0298743	-0.0525548	-0.0582776
L3mbtl2	-0.0357386	-0.0397967	-0.0557045
Brd2	-0.0159069	-0.0372145	-0.0538567
U2af2	-0.0315132	-0.0380035	-0.0449629
Hira	-0.00944374	-0.0344085	-0.0415425
Pja1	-0.0242006	-0.0244617	0.0472685
Hnrnpul2	0.0256316	0.00707417	0.0484136
Dync1li1	0.0322081	0.0297367	0.0517083
Ubqln1	0.0190629	-0.00772907	0.0532186
Atp2c1	0.0317991	0.0475331	0.0550456
Tex2	0.0129894	0.0267833	0.0562468
Rad23b	0.0284254	0.0213548	0.0571677
Ipo8	0.0162501	0.030021	0.0627176
Hccs	0.0579011	0.0428717	0.0691381
Spast	0.0205235	-0.0241608	0.0720679
Lpin2	0.0395181	0.0462192	0.0723674
Pcyt1b	0.0210047	0.0202598	0.0737202
Rtn3	-0.00915542	0.0182087	0.0742799
Slc37a3	-0.00128321	0.018239	0.074888
Zrsr1	0.0649662	0.0227335	0.0757587
Slc4a1ap	0.0250186	0.0258923	0.0763734
Rpgrip1l	0.0668142	0.067052	0.0775494
Usp33	0.0369291	0.0523245	0.0777295
Ap3m2	-0.00103028	0.0217791	0.0779525
Lnp	0.017733	0.0394371	0.0790983
Map7d2	0.0665552	0.072804	0.0801035
Stxbp1	0.0546432	0.073606	0.083204
Elovl6	0.0694181	0.0487603	0.0838874
Trim45	-0.0278965	0.034546	0.0840492
0610012G03Rik	-0.0615075	-0.0571736	0.0877825
Tgfb3	0.0847072	0.047052	0.0890784
Galnt16	0.0786871	0.0652688	0.0909803
Slco3a1	0.0348051	0.0216884	0.0913648
Gdap1	0.0361108	0.0597979	0.0916811
Pigg	0.0663602	0.0626227	0.0919791
Sod2	0.0744501	0.0874745	0.0947575
Slc41a2	0.0243166	0.0171303	0.0949438
Nrxn2	0.0887581	0.0872991	0.0967123
Arhgap23	0.05535	0.0547395	0.100273
Cyb561	-0.0493764	-0.00144837	0.100293
Nsun4	0.0464767	0.0167146	0.1017
Pgr	0.0572506	0.0495441	0.10555
Ywhag	0.00157182	0.0435019	0.107934
Mis12	0.0168083	-0.00353218	0.108761
Asap2	0.0346904	0.0738321	0.109548
Mpp5	0.0641159	0.0856238	0.109792
Dact3	-0.000784478	-0.0146638	0.110534
Dnajc6	0.04571	0.0906886	0.110972
Lpgat1	0.0719079	0.0957871	0.114367
Rap2a	0.0126883	0.00518661	0.115565
Olig1	0.0396312	0.046277	0.116556
Stk39	0.0748912	0.0882399	0.117334
Kcna6	0.0751463	0.0844562	0.119058
Mfsd6	0.0248432	0.0451445	0.11942
Ybey	0.0186119	-0.0396546	0.119501
Rab27b	0.0282002	0.0480544	0.119508
Atp6v1g2	0.00124089	-0.0134213	0.120661
Zfp78	-0.0392494	-0.0266064	0.121292
Chac2	0.0239541	-0.0103701	0.122851
6430548M08Rik	0.0586078	0.0896561	0.124677
Rasal2	0.0604986	0.0817908	0.127578
Ina	0.0328245	0.0413626	0.128057
Arrdc3	0.0218116	0.0195654	0.128352
1110008F13Rik	0.00542014	-0.0177328	0.133273
Rnf128	0.00809467	0.0432954	0.133317
Rims4	0.0476451	0.0496775	0.13399
Gnas	0.00227546	0.0341628	0.134028
Slc24a3	0.0448227	0.120201	0.138591
Plxdc2	0.105935	0.109431	0.141378
Katnal1	0.0595464	0.0813821	0.144339
Efhd1	0.090276	0.0758273	0.148284
Tube1	0.110873	0.126895	0.155106
Ocln	0.109869	0.133689	0.159165
Zfp697	0.016336	0.0869886	0.15933
Kctd4	-0.0374419	0.00723578	0.159937
Ar	0.107437	0.0764961	0.161741
Ak5	0.0148088	0.0958408	0.163383
Stau2	0.0696506	0.111641	0.16397
Creg2	0.0532151	0.103087	0.164629
Gpr62	0.0547472	0.0181656	0.167956
Pnma1	-0.0129179	0.0787437	0.168825
Efna5	0.0938521	0.0576411	0.17147
Zfp418	0.112538	0.119439	0.171505
Tsc22d3	0.057931	0.0839736	0.176564
Zbtb8b	0.0942771	0.141915	0.183872
Pex5l	0.048788	0.132906	0.184475
Chl1	0.0823849	0.127547	0.192281
Prrg1	0.0933045	0.167597	0.19414
Glra2	0.0417299	0.133997	0.20349
Nefh	0.0676537	0.139463	0.208743
Pvrl3	0.133206	0.19049	0.208827
Scd3	0.00114607	0.0722919	0.210521
Dpy19l1	0.0187564	0.142965	0.210606
Pcdha11	0.15178	0.0435769	0.212609
Tmem200c	0.00480116	0.103641	0.213466
Angptl4	0.0422629	0.0769638	0.214957
Pcbd1	-0.0774505	0.0624771	0.217807
Slc7a3	0.135413	0.139199	0.227881
1810041L15Rik	0.0722306	0.207451	0.228542
Cthrc1	0.0907464	0.000883749	0.229385
Rhou	0.141008	0.101485	0.23249
Pgm2l1	0.0738306	0.10227	0.233935
Ripply2	0.0263622	0.15219	0.234227
Apold1	-0.0712499	-0.10448	0.24156
Rab39	0.0967807	0.0631507	0.24585
Sstr4	0.0661016	0.0935014	0.246553
Pkib	0.0620497	0.129889	0.249198
Sez6l	0.139791	0.196538	0.249462
Elavl4	0.0634326	0.174142	0.249743
Ublcp1	0.128006	0.168866	0.254327
Nr2f1	-0.0116137	0.13555	0.259391
Gpr39	0.0991542	0.214699	0.265073
Aqp11	0.0497041	0.181769	0.267546
Camk2d	0.142619	0.180489	0.269018
Fhod3	0.0513113	0.203288	0.271481
Kcnc4	0.0177288	0.124295	0.277717
Proser2	-0.194909	-0.11165	0.278366
Hand2	-0.0221534	0.0338908	0.278409
Anln	0.204375	0.173567	0.28426
Rbm11	0.0586649	0.16781	0.285282
Gm16702	0.0453972	0.231769	0.290488
Hhatl	0.0266865	0.0989265	0.301473
Dcaf12l2	0.102359	0.234526	0.30162
A830082K12Rik	0.0763454	0.204055	0.304438
Brs3	0.226554	0.235988	0.313504
Mkx	0.0169163	0.218951	0.322421
Ptprk	0.120055	0.188226	0.323705
Gpr22	0.0966744	0.238719	0.324303
Serpinb1b	0.049952	0.212794	0.333661
Gucy2e	0.027499	0.293228	0.347197
Pkmyt1	-0.00197423	0.123336	0.359982
Calb2	0.0705951	0.232992	0.367133
Papolb	-0.0444974	-0.14276	0.387704
Gm8709	-0.0221534	0.0338908	0.414595
Rsph3b	-0.07101	-0.0427663	0.415954
Mir704	-0.0221534	0.165398	0.416198
Keg1	-0.0221534	0.0338908	0.416219
Glra4	0.000606212	0.300491	0.418371
Gm21944	-0.0221534	0.165589	0.418565
Vmn2r56	0.120014	0.0338908	0.419278
Rfx6	-0.0221534	0.0338908	0.419858
Taar3	-0.0221534	0.164993	0.421107
Epha1	0.219643	0.0486775	0.422411
1700111N16Rik	-0.0221534	0.0338908	0.423269
Mir7683	0.265463	0.0338908	0.424076
Car10	0.0841889	0.219992	0.458522
Pou6f2	0.290386	0.0839156	0.458891
Mir7227	0.120014	0.0338908	0.482505
Serpina3j	-0.0221534	0.0338908	0.482596
Mir350	-0.0221534	0.164993	0.486985
2010315B03Rik	0.0753267	0.0999222	0.489654
Zbtb16	0.158632	0.252449	0.500982
Hspa1b	0.0552563	-0.0374553	0.522267
Ccr5	0.22779	0.121287	0.522655
Nptxr	-0.00206576	-0.0237441	0.527
Syt17	0.0912592	0.388745	0.533288
Ano9	-0.0221534	0.0338908	0.562776
Gm16157	-0.0221534	0.296692	0.563002
4930511E03Rik	-0.0221534	0.228691	0.563379
Mir3971	0.410435	0.297015	0.563777
Evi2b	-0.0208694	0.28836	0.56655
Gpr50	0.176314	0.0030502	0.56659
Gm25500	0.0407275	0.186427	0.568831
Tagap	0.124811	-0.120919	0.585313
Tnfsfm13	0.131634	0.330229	0.617147
Gm11240	0.335589	0.560177	0.627239
Clca2	0.12186	0.024705	0.628524
Chst4	-0.025041	0.302728	0.630316
Gm6634	0.267081	0.359724	0.630384
Grxcr1	0.124814	0.0231302	0.634651
Defb1	0.20347	0.143248	0.635204
5430425K12Rik	0.478874	0.153219	0.637429
Pcdha7	-0.319584	0.0835831	0.651741
Gm5039	-0.162361	-0.117639	0.672514
4930549C15Rik	0.334367	0.165291	0.673006
Pcdha7-g	0.109032	0.610986	0.690099
9530003J23Rik	0.264127	0.425638	0.700169
Gm20757	0.186689	0.210833	0.704341
Prss55	0.335168	-0.0589348	0.710605
Rtp1	-0.18054	-0.0194852	0.717586
4930432J09Rik	0.266418	-0.00286574	0.743515
Mir7087	-0.0126588	0.570777	0.768955
Snora47	0.547976	0.440307	0.78381
Abhd16b	0.420793	0.229508	0.803976
Mir6906	0.695371	0.711742	0.817029
Gal	0.567253	0.385368	0.822403
Mir744	0.435183	0.122328	0.825842
6030466F02Rik	0.270861	0.182152	0.831433
Tbx22	0.554684	0.204375	0.836198
Gm5458	-0.0233436	0.368931	0.842652
Atp12a	0.490438	0.416996	0.897021
Snord37	0.389056	0.217856	0.906298
4930478L05Rik	0.33922	0.613374	0.915672
1700063D05Rik	0.640332	0.335653	0.931887
Dppa5a	0.12025	0.445997	0.934484
Pirt	0.424859	-0.246521	0.935097
Platr10	0.48202	-0.236767	0.946125
Teddm3	-0.311427	0.263895	0.951062
5430421F17Rik	0.072706	0.24669	0.967525
Gja8	0.46512	0.743237	0.985776
Sftpb	-0.167749	-0.267274	0.989684
8430431K14Rik	0.370947	0.170961	0.990853
1700030M09Rik	0.41217	-0.177112	1.01193
4933403O08Rik	0.688223	0.452969	1.01972
Grp	0.497402	0.858345	1.02659
Aknad1	0.519549	0.388712	1.05254
Trim10	0.547708	0.645914	1.13705
Scd4	0.644913	0.807676	1.14856
Pebp4	0.617366	0.464119	1.16179
Ccr1l1	-0.342159	-0.0747421	1.17103
Plscr5	0.527243	0.678524	1.18273
Mir3068	0.946383	0.335688	1.18982
Mroh4	0.807021	0.653833	1.20202
Fga	0.255378	-0.10224	1.24578
Oxt	-0.29904	-0.442283	1.30612
1700030F04Rik	0.403454	0.617458	1.40285

## Sheet: 513 Overlap EtOH(VEH) EtOH(CNO)
513 common elements in ETOH(VEH) and ETOH(CNO)
E130309D14Rik
2610507B11Rik
Btbd17
Caly
Bcl7b
Zfp358
Gm19434
Hgh1
Me2
Ubxn6
Nkx2-2os
Hmbox1
Ston2
Tmem178b
Ern1
Eri3
Rpusd1
Meaf6
Ip6k2
Kcnj15
Alas2
BC048609
D830031N03Rik
Rps19bp1
Nosip
Pih1h3b
Rpl31-ps12
Trappc10
Sybu
Ly75
Btbd6
Klhl26
Snord64
Cuzd1
Pdpr
Zfand2b
4930593C16Rik
Gatb
B4galt3
Pdgfra
Mbd3
Pakap
Gpr180
Ube2d2a
Slc7a2
Gpn1
Mtr
Pde11a
Fam207a
Ptprf
Vcan
Agap3
Jmjd1c
Ndufs7
Usp53
Hipk2
Ptov1
Stx1b
Nat14
Pef1
Dmap1
Ckmt1
Zbtb45
Sorl1
Zbtb37
Cep128
Nebl
Tnpo1
Dpys
Sox6
Lnpep
Fam135b
Npdc1
Slc26a2
Tulp4
Mkln1
Ndufb4
Hdac5
Mir3473d
Setx
Tomm40
Magohb
Mrs2
Dleu2
Eif4g1
Ppil1
Gm10012
D130040H23Rik
Slc18a2
Cfap20
Golga4
Nutf2
Pde8a
Tmem245
Enkd1
Pcdhgb1
Coq4
Wdr74
Gprc5a
Snx29
Arid5b
Slc9a7
Adra1a
Heatr5b
Wnk1
Padi3
BC051019
Igsf8
Arfgef3
Spef1
Acad8
Dohh
Fam195b
Ndc1
Mtch1
Cbl
Ino80e
Kcnmb4os1
Glg1
Cenpv
Cntnap5c
Prex1
Dmxl2
Lrp6
Clec12b
Lrfn3
Psmg4
Ccdc51
Rwdd1
1700008O03Rik
Ksr2
Inafm2
Tnfaip8l1
LOC100862268
Snhg8
Igip
Grin2b
Prm1
Lrrc73
Msra
Dnajc24
Usp9x
Gan
Eif3d
Cdkl5
Slc16a12
Abhd2
Zfp821
Dnajb14
Tcp11l1
Wdr34
Ect2
Gatad2b
Slc14a2
Mterf4
Dgkh
9230117E06Rik
Cst6
Timm50
Tenm1
Heg1
Il1rapl1
Tmem51os1
Trpm3
Dpy19l4
Polr2e
Ankrd12
Rundc3a
Clmn
Ssbp4
Dpt
Ptch1
Ctbp1
Mrps26
Banf1
Lmbrd2
Glyatl3
Bsg
Mrps35
Zbed4
1700102P08Rik
1110004F10Rik
Dgki
Clcn6
Otulin
Dennd4c
Slc25a29
Med9
1110001J03Rik
Lrrc3b
Brwd3
Vmn2r18
Fbxl18
Daam1
Helz
Pianp
Folr1
Rpl34
Ube3a
Sp1
Asb6
Fam192a
Pddc1
Cldn34-ps
Bri3
Nptn
Smarcb1
Dpyd
Epb4.1l4b
Ankrd37
Pikfyve
Cxx1b
Ago2
1700008K24Rik
Mertk
Mib1
Lin7b
Ide
Zfp553
Bbip1
5330426P16Rik
Trim43c
Nabp2
Rfwd2
Osgep
Kbtbd4
Epb4.1l4aos
Slc16a4
Fbll1
Rbmxl1
Akt1s1
Klhl11
Tpp2
Fgfr3
Clasp1
Ptprz1
Ppm1l
Fam53a
Cdk20
Kat6a
Xpo5
Tmem41a
Mypop
Soga1
Itsn2
Cdc37l1
Arntl
Vps13c
Erbb4
Ppp1r12a
Bex1
Ubald1
Mul1
Limch1
Cep85l
Cactin
Cuedc2
Plcd3
Atxn7l1
Uhmk1
Urod
Rapgef5
Ralgapa1
Creb3l4
Aes
Xrn1
Rsrc2
Grwd1
Tmem198
9330102E08Rik
Igsf9b
Cdh2
2310011J03Rik
Crhr2
Ncaph2
Mkrn3
Abhd17a
Hist3h2ba
Olfr512
Esx1
Cpeb3
Ap4s1
G6pc
Lamtor5
Eif1
Dtymk
Copz2
Trak2
Grin2a
Spsb3
Zcchc24
Napa
C630028M04Rik
E2f5
Sv2c
Nrg1
Mogs
Gadd45a
Wipi2
Sppl3
Ccdc88a
Mrps2
Siah2
Fam98c
Angptl6
Anapc13
Krtap5-2
Tspan7
Gle1
BC005561
Gtf2f1
Cnep1r1
Ppp4c
Phka1
Elavl1
Klhdc8b
Ctnna3
Cbx7
Dtwd2
Ptf1aos
Rxrb
Sf3b5
Eif2b5
Palm
Fstl4
Crygn
Btbd7
Kcnma1
Abhd16a
Ndufb10
Zfp184
1110017D15Rik
Slc36a4
Atrn
Trip11
Hint3
Tnks
Ypel3
Fhit
H1fx
Frrs1l
Kcnq3
Anxa8
C1qtnf4
Zfp369
Fgd4
Spag8
1110015O18Rik
Prr5
Zbtb20
Klf12
Fktn
Maf1
St18
Itgb8
Fxyd3
Ino80b
Ywhaz
Zfp444
Fmnl2
4933401D09Rik
Nhs
Opn4
Samd4
Zfhx4
Gm8439
Clcn5
Sp9
Copz1
Fam35a
Zfp652
Samd12
Socs4
Wtip
Stk11
Lamtor4
Hectd1
Tmem222
Dnal4
Pdf
Ppp1r12b
Fxyd2
Gabrb1
Mocs2
6030443J06Rik
Set
Sod1
Il17d
1500011K16Rik
Sort1
Abcb1a
Eif2b4
Usp13
Tmod2
Pcp4
2900055J20Rik
Ctxn1
Atp5j
Ube2l3
Slc25a30
Rp9
Lmo4
Myo6
Rtca
Map1b
Map2k2
Fat1
Rnaseh2a
4930578C19Rik
Abr
Oprm1
Lsamp
Pcm1
Fbxl15
Hsdl1
Igsf10
Ccdc92
Glra1
Nrip1
Dapk3
Ncor1
Nup37
Sytl5
Lrriq1
Ubr1
4930528A17Rik
Cisd1
Naa30
Akr7a5
Polr2l
Snrpd2
1700105P06Rik
Smn1
Ttc39c
Tmed2
Grcc10
Celsr2
5930438M14Rik
Arfgef2
Cit
Shf
Gm1673
Abca8b
Hnrnpl
Bmyc
Agpat1
Ndufa13
Herc2
Lcor
Gabra2
Atp5l
Ccdc137
Rpl37a
Fam84b
Nr2c2
Rcor1
Mgat4b
1700008C04Rik
Dap3
C2cd2l
Snord89
Nek11
Zfp787
Mia3
Mrpl34
Cntn6
Klhl28
Xpo4
Atf7ip
Cdk12
Arhgef12
Tmem240
Sacs
Gm6938
Pygo2
Gfra4
Pura
Lysmd2
Mettl2
Tecpr1
Ccdc153
Tbc1d25
Bola1
Prepl
Zmynd10
Tmem8c
Itsn1
Rxfp2
Scnm1
AI837181
Uprt
Mir30c-1
Cmtr1
Arl6ip4
Mir344-2
4933407E24Rik
Cox14
Manbal
Ier5l
Tut1
Ttc39b
Ndufs3
Caln1
Cped1
Kcnd3
Zpr1
Styk1
Mrpl21
Cfap53
Pofut2
Chchd6
Aar2
Chrm1

## Sheet: 273 Overlap EtOH(CNO) H2O(CNO)
273 common elements in ETOH(CNO) and H2O(CNO)
Bcl2l10
Tra2b
Irf7
Mx2
Isg15
Oas1b
Trpm8
Cxcl10
Apol9a
Mir9-3
Dnajc2
Ubtf
Ppm1g
Usp18
Ifi27l2a
Ogfr
Ccl5
Fbxo46
Shb
Ifit1
Pwwp2b
Tdrd7
Mx1
Klc3
Gadd45g
Slc4a8
Oasl2
Oas1g
Hist1h4j
Akt2
Kif3a
Map3k14
Cry1
Ifit3b
Etohi1
Bst2
Ifi44l
Rtp4
Steap2
Alox8
Irf9
Ifi44
Sh3bgrl2
C530008M17Rik
Urgcp
Gcgr
Kcna2
Atf3
Tbc1d9b
Ifi27
Zfp677
Tanc1
Gm38666
Oasl1
Dusp8
Kcnmb1
Melk
Ttll5
Ifitm3
Mknk2
Ifit3
Ccdc86
Phactr2
Pmepa1
Ap5m1
Agbl4
Fam118b
Slc17a5
Pabpc5
Ddx60
Zfp9
Atg14
Spa17
Lgi3
Rpusd4
Kif21a
Lgals3bp
Npffr2
Trim34a
Nub1
Parm1
Mxra8
Mapk8ip2
Gm10778
Vmn2r29
Tubg1
Ifih1
Qrfpr
Synj1
Aplf
Gm6578
Ocstamp
Esr1
Echdc3
Trim25
Myoz3
Oas1a
Grin3a
Slfn2
Cdh20
Kcnk9
Cxcl11
Fgf1
Gm11974
Wdr46
Pcdh7
Ogfod1
Stra6l
C2cd4c
Dok4
Gm14420
Dclre1a
Arl13a
Carkd
Msrb1
Seh1l
Cdk4
Tnfrsf12a
Treml2
BC147527
Lrfn4
Bcat2
Chd5
Fam217b
LOC666331
Ifi35
Krtap4-2
Rassf1
Xaf1
Pcdh19
Mettl6
Sftpc
Pdgfd
Mir324
Stat1
Rnf40
Ms4a4c
Cckar
Gm6548
Rcc2
Ptprd
Aldh3a2
Gm14295
4930503E14Rik
Ruvbl2
Plcxd2
Cadps
Gm609
Rem2
Hcn1
4931431C16Rik
Slitrk1
Kif3c
Bysl
Olfr1507
Trim30b
Zc3h18
Siglec1
Nsf
Bcat1
Cst7
Ptgdr2
Ptpn1
Gnl3l
Lsg1
Sgta
Pknox2
Gbp3
Rpl30
Fzd5
A430088P11Rik
Muc13
Cish
Oas2
Magi1
Plcb4
Gtse1
Etv1
Snap91
Noc2l
Rbm44
Actb
Agt
Dtx3l
Nat2
Cmpk2
Ccl7
Myo7b
Syndig1l
Shmt2
Axin1
Eif2ak2
Emp1
Ddx58
Rsad2
Mir1931
Dock9
Fam83b
Dmd
Nell1
Tmem132c
Isg20
Grn
Slc37a2
Lgals9
Muc2
Tulp3
Gm5108
Trim30a
Nmi
Dip2a
Sgsm2
Fam13a
1110019D14Rik
Ltb4r1
Dcaf4
Cdcp1
Znfx1
Ccl12
Phf11b
Magee1
Ccdc42b
Gm13034
Ubxn2a
Ctif
Dusp22
Slc2a5
Taf5l
Zfp12
Ica1
Ifi202b
Rims1
Rab43
Cldn12
Slfn9
Parp14
A330040F15Rik
Hspa8
1810030O07Rik
Faxc
Zc3h14
Zfp467
4930556M19Rik
Klhl1
Dhx58
Loxl4
Ch25h
Itgax
Cd47
Oas3
Akr1b8
Gm13547
4930572O13Rik
Ncoa7
Tor3a
Arhgef28
Fam210b
Colec11
Npy2r
Nrf1
Fam43a
Apol9b
Slfn5
Cxcl13
Gm14403
Tmigd1
Ctdp1
2410124H12Rik
Tnnc2
Epha5
Mbtd1
Il1bos
Zpbp2

## Sheet: 112 Overlap EtOH(VEH) H2O(CNO)
112 common elements in ETOH(VEH) and H2O(CNO)
Ppap2c
Mir134
Krt40
Cdh19
Hymai
Lrrc10
Apol7d
Plin4
Ppp1r16a
Copa
Pklr
Adamts4
Sema5b
Gm7977
Gm11346
Gkn2
Neu4
Olfr688
0610037L13Rik
C1qtnf3
Zfp956
Gm11733
1700096J18Rik
Slc34a2
Bex4
Cpd
Gm19395
Dntt
Mcrs1
2700062C07Rik
Tmem161b
Klhdc4
Ranbp3
Mir6418
Rpph1
Isx
Kptn
Pgap3
Hpx
Endod1
Treh
Plcl1
Arih2
9030617O03Rik
Apol7a
Edil3
4933407I05Rik
4933430M04Rik
Tmprss11a
Inhbe
Vmo1
Dph7
Ercc5
Dtx3
E030044B06Rik
Cpm
Tex13
Gm5122
Cst10
1700030L20Rik
Dcdc2b
Spink5
Dnajc17
Trim63
Nutm1
Stc1
Ifna9
Tyms-ps
Ttc22
Ppp2r5e
Syt12
Noxa1
Aqp1
4930526L06Rik
Col6a4
Trim41
Prkar2a
Ermn
Atg4d
Trpt1
Miox
Olfr112
Slmo1
Gm15881
Mir6977
Zfp345
Gt(ROSA)26Sor
Ddx20
1700001O22Rik
Mir5616
Dhx32
Kcnk13
1700084F23Rik
Mir6934
4833415N18Rik
Eef2kmt
Ctrcos
Sprr2i
Gnl3
Pi16
Fbxw24
BC048602
Cldn34b2
Prss41
9430076C15Rik
Oca2
Vps53
Wiz
Mus81
Fam8a1
Htr1d
Synpo2l

## Sheet: 161 Overlap All Groups
161 common elements in ETOH(VEH), ETOH(CNO) and H2O(CNO)
Cyp2j13
Nap1l1
Gpx6
Zbtb8a
Exosc4
Fam104a
Foxn3
Fat4
Galnt18
Cldn23
Ppp2r3d
Scamp4
4930517E11Rik
Pdzd4
Cdc42ep3
Mast4
Slc39a3
Ahcy
Tex264
Letmd1
Gas5
4933401H06Rik
Itgad
Zfp1
Tmevpg1
Hnrnpll
Cntn3
Zfp64
Gm11351
Slfn14
Tmem223
Nlrp6
Sel1l
Gm4262
Atp8a2
Plxna4
Gnb2
Exosc7
Pcbp2
Kif1b
Nob1
Aff2
Rnf138
Sssca1
Ppie
Tnr
Ddit3
Ccdc115
Frmpd1os
Zbtb2
Il1rap
Cox10
Upk2
Plcxd1
AU015836
Snhg5
Gm38509
9330117O12Rik
Hif3a
Btg3
Ntrk2
Agtr1b
Pggt1b
Lipi
U2af1l4
Vrk3
Mptx2
Armc10
Taf1
Hmgn1
Tcl1b2
Rapsn
Adprhl2
Mir6374
Elk4
Commd4
Dedd
Pcdh12
Dnpep
Ppargc1a
4933413G19Rik
Dcaf11
Klf16
Noc3l
Epor
Lifr
Setbp1
Cpsf3l
Tmem132cos
Mrps9
Pdcd2l
Car11
Slc35c2
Snx3
Adam26a
Ecsit
Cmip
2410006H16Rik
Ccdc106
Spatc1l
Lrfn5
Lsm4
Arf5
Timp2
Por
Wash1
Mir466f-3
Asphd2
Ctdnep1
Wnt8a
Nab2
Pinx1
Pinlyp
Ddx49
Rab40c
Exoc6b
Rnf126
Rnf214
Zswim7
Snhg1
Lrrn1
Crabp1
Il18
Trpc5
Rce1
Catip
Specc1
Wnt7a
Slitrk4
Srgap3
Glra3
Mta3
Acss2os
Nfyc
Unc5c
Gatsl2
Actl6a
Daxx
Kcna3
Pcgf5
Tmc7
Map2k6
Soga3
Plekhj1
Dfna5
Tssc4
Camta1
Cyb5d1
Wnt2
Ids
Gdnf
Prss56
Chd3
Ppp1r3fos
Inpp5a
Atp2c2
Gpr68
Rfc5
Emc8
Depdc5
Rps6ka4

## Sheet: Top 47 DEGs Highest Variability
	LogFC
Gene ID	ETOH_VEH	ETOH_CNO	H2O_CNO
Gfi1	1.19441	-0.0634513	-1.03145
Irg1	1.2564	-0.0488963	-0.937914
H19	1.25427	-0.00819153	-0.582074
Ms4a4d	1.30536	0.217048	-0.465957
Ugt1a6b	1.42751	-0.282146	0.394187
C920025E04Rik	1.17356	-0.471416	0.645445
Serpina3g	1.89743	0.151575	0.489227
Ctsw	0.858186	-0.240798	-0.725898
Gm4841	1.72182	-0.11381	-0.0107838
Runx3	1.40956	-0.305491	-0.162061
S100a14	1.43903	0.210778	-0.0482787
Rhbg	1.23746	0.200885	-0.15403
Ubd	2.03149	0.20042	0.245128
C1qtnf7	-0.768463	0.497747	-0.0405344
Gm4861	-0.808265	0.570115	-0.511536
Ncr1	1.00426	-0.225165	0.346679
Klrb1b	1.15005	0.0375241	-0.195156
H2-Eb2	1.39928	-0.0235723	0.131729
Gm17746	-1.45153	-0.4844	-0.202892
Slamf1	1.17802	-0.28302	-0.19164
Art2b	1.25966	0.249719	0.0218438
Slc12a1	-0.836839	0.260705	-0.126713
H2-Q5	1.57155	0.347244	1.38872
Mat1a	-1.48983	-0.133365	-0.215872
Ltb	0.846361	-0.346334	-0.448812
Mir7054	0.810383	-0.0880663	-0.321025
Il22ra2	1.47174	0.440641	0.279946
Mir30c-2	-0.865062	0.176307	-0.470367
Gje1	-0.99497	0.0518652	-0.625879
Vpreb3	1.09896	0.188034	-0.02808
Fcrl5	1.23462	0.0402684	0.169531
4930558K02Rik	-0.948858	0.135653	-0.729177
4933417G07Rik	-1.09432	-0.0939634	-0.433188
Tspan10	0.971619	-0.362494	-0.367491
Olfr1377	0.82715	-0.26609	0.666535
Arl14epl	0.979189	-0.124746	0.00789602
1700019A02Rik	-1.09374	-0.142665	-0.594357
Nkx6-1	1.12523	0.187049	0.560193
Acpp	1.7233	0.615194	0.561782
AB124611	0.630868	-0.277506	-0.415019
Fcrla	1.55627	0.376379	0.355969
Rbp7	-1.03957	-0.121384	-0.401703
Card11	1.01384	-0.139083	-0.125204
Caps2	-0.8457	0.0421745	0.162818
Irf4	1.02665	0.0689987	0.228081
Slpi	1.52136	0.525187	0.609433
Cmah	1.73462	0.698825	0.749464
