# Supplementary material for: Chronic Chemogenetic Stimulation of the Nucleus Accumbens Produces Lasting Reductions in Binge Drinking and Ameliorates Alcohol-Related Morphological and Transcriptional Changes
Source: Brain Sci. 2020 Feb 18;10(2):109. doi: 10.3390/brainsci10020109 (PMC7071376; doi:10.3390/brainsci10020109)
Supplement: Supplementary file 1 [file brainsci-10-00109-s001.zip › brainsci-683721/Supplement_Table_S3_Gene_Ontology.xls.xlsx]

## Sheet: File Description
File Description:
This file contains output from GO Enrichment for EtOH(VEH).
The whole, ranked output for the EtOH(VEH) DE was entered into the GOrilla enrichment tool.
The 47 genes exhibiting the highest varibility were entered into the geneMania enrichment tool.
The genes contained in the black module were entered into the enrichR enrichment tool for transcription factors.

## Sheet: ETOH(VEH) Ranked, GOrilla
GO Term	Description	P-value	FDR q-value	Enrichment	N	B	n	b	Genes
GO:0043170	macromolecule metabolic process	8.58e-09	0.000133	1.24	21222	4891	2107	602	[Cpsf3l - cleavage and polyadenylation specific factor 3-like, Hdac4 - histone deacetylase 4, Suds3 - suppressor of defective silencing 3 homolog (s. cerevisiae), Adprhl2 - adp-ribosylhydrolase like 2, Secisbp2l - secis binding protein 2-like, Supt6 - suppressor of ty 6, Eif1 - eukaryotic translation initiation factor 1, Ago1 - argonaute risc catalytic subunit 1, Exosc2 - exosome component 2, Pin…
GO:0044237	cellular metabolic process	2.25e-08	0.000174	1.2	21222	6108	2184	752	[Cpsf3l - cleavage and polyadenylation specific factor 3-like, Fam135b - family with sequence similarity 135, member b, Hdac4 - histone deacetylase 4, Suds3 - suppressor of defective silencing 3 homolog (s. cerevisiae), Cyp46a1 - cytochrome p450, family 46, subfamily a, polypeptide 1, Adprhl2 - adp-ribosylhydrolase like 2, Secisbp2l - secis binding protein 2-like, Supt6 - suppressor of ty 6, Eif1…
GO:0044260	cellular macromolecule metabolic process	4.29e-08	0.000221	1.27	21222	3761	2144	482	[Hdac4 - histone deacetylase 4, Suds3 - suppressor of defective silencing 3 homolog (s. cerevisiae), Adprhl2 - adp-ribosylhydrolase like 2, Secisbp2l - secis binding protein 2-like, Supt6 - suppressor of ty 6, Eif1 - eukaryotic translation initiation factor 1, Ago1 - argonaute risc catalytic subunit 1, Exosc2 - exosome component 2, Pinx1 - pin2/terf1 interacting, telomerase inhibitor 1, Dapk3 - d…
GO:0071704	organic substance metabolic process	8.74e-08	0.000338	1.17	21222	6497	2323	835	[Fam135b - family with sequence similarity 135, member b, Hdac4 - histone deacetylase 4, Abca1 - atp-binding cassette, sub-family a (abc1), member 1, Adprhl2 - adp-ribosylhydrolase like 2, Secisbp2l - secis binding protein 2-like, Ahcy - s-adenosylhomocysteine hydrolase, Ago1 - argonaute risc catalytic subunit 1, Tspan10 - tetraspanin 10, Ptch1 - patched homolog 1, Eif4g1 - eukaryotic translation…
GO:0006807	nitrogen compound metabolic process	9.06e-08	0.00028	1.19	21222	5622	2323	734	[Cpsf3l - cleavage and polyadenylation specific factor 3-like, Hdac4 - histone deacetylase 4, Abca1 - atp-binding cassette, sub-family a (abc1), member 1, Suds3 - suppressor of defective silencing 3 homolog (s. cerevisiae), Adprhl2 - adp-ribosylhydrolase like 2, Supt6 - suppressor of ty 6, Eif1 - eukaryotic translation initiation factor 1, Ahcy - s-adenosylhomocysteine hydrolase, Ago1 - argonaute…
GO:0008152	metabolic process	9.32e-08	0.00024	1.16	21222	6972	2323	889	[Fam135b - family with sequence similarity 135, member b, Hdac4 - histone deacetylase 4, Abca1 - atp-binding cassette, sub-family a (abc1), member 1, Adprhl2 - adp-ribosylhydrolase like 2, Secisbp2l - secis binding protein 2-like, Ahcy - s-adenosylhomocysteine hydrolase, Ago1 - argonaute risc catalytic subunit 1, Tspan10 - tetraspanin 10, Ptch1 - patched homolog 1, Eif4g1 - eukaryotic translation…
GO:0048522	positive regulation of cellular process	1.24e-07	0.000274	1.21	21222	5216	2096	625	[Hdac4 - histone deacetylase 4, Akna - at-hook transcription factor, Ikzf2 - ikaros family zinc finger 2, Suds3 - suppressor of defective silencing 3 homolog (s. cerevisiae), Ikzf3 - ikaros family zinc finger 3, Mal - myelin and lymphocyte protein, t cell differentiation protein, Supt6 - suppressor of ty 6, Ago1 - argonaute risc catalytic subunit 1, Camta1 - calmodulin binding transcription activ…
GO:0048519	negative regulation of biological process	3.29e-07	0.000635	1.21	21222	5090	2091	607	[Hdac4 - histone deacetylase 4, Akna - at-hook transcription factor, Suds3 - suppressor of defective silencing 3 homolog (s. cerevisiae), 2210016L21Rik - riken cdna 2210016l21 gene, Supt6 - suppressor of ty 6, Tmem38a - transmembrane protein 38a, Wdr73 - wd repeat domain 73, Ago1 - argonaute risc catalytic subunit 1, Kptn - kaptin, Exosc2 - exosome component 2, Pinx1 - pin2/terf1 interacting, tel…
GO:0060255	regulation of macromolecule metabolic process	3.91e-07	0.000671	1.2	21222	5351	2091	634	[Hdac4 - histone deacetylase 4, Akna - at-hook transcription factor, Ikzf2 - ikaros family zinc finger 2, Suds3 - suppressor of defective silencing 3 homolog (s. cerevisiae), Ikzf3 - ikaros family zinc finger 3, Secisbp2l - secis binding protein 2-like, Supt6 - suppressor of ty 6, Eif1 - eukaryotic translation initiation factor 1, Ago1 - argonaute risc catalytic subunit 1, Camta1 - calmodulin bin…
GO:0044238	primary metabolic process	4.13e-07	0.000639	1.17	21222	6142	2315	786	[Fam135b - family with sequence similarity 135, member b, Hdac4 - histone deacetylase 4, Abca1 - atp-binding cassette, sub-family a (abc1), member 1, Adprhl2 - adp-ribosylhydrolase like 2, Ago1 - argonaute risc catalytic subunit 1, Ahcy - s-adenosylhomocysteine hydrolase, Tspan10 - tetraspanin 10, Ptch1 - patched homolog 1, Eif4g1 - eukaryotic translation initiation factor 4, gamma 1, Sgms1 - sph…
GO:0048518	positive regulation of biological process	5.76e-07	0.00081	1.19	21222	5878	2096	689	[Emilin2 - elastin microfibril interfacer 2, Hdac4 - histone deacetylase 4, Xpo4 - exportin 4, Akna - at-hook transcription factor, Ikzf2 - ikaros family zinc finger 2, Suds3 - suppressor of defective silencing 3 homolog (s. cerevisiae), Ikzf3 - ikaros family zinc finger 3, Mal - myelin and lymphocyte protein, t cell differentiation protein, Supt6 - suppressor of ty 6, H2-Q8 - histocompatibility …
GO:0019222	regulation of metabolic process	6.08e-07	0.000783	1.19	21222	5808	2091	680	[Hdac4 - histone deacetylase 4, Akna - at-hook transcription factor, Ikzf2 - ikaros family zinc finger 2, Suds3 - suppressor of defective silencing 3 homolog (s. cerevisiae), Ikzf3 - ikaros family zinc finger 3, Secisbp2l - secis binding protein 2-like, Supt6 - suppressor of ty 6, Eif1 - eukaryotic translation initiation factor 1, Ago1 - argonaute risc catalytic subunit 1, Camta1 - calmodulin bin…
GO:0031325	positive regulation of cellular metabolic process	7.53e-07	0.000896	1.28	21222	3140	2089	395	[Hdac4 - histone deacetylase 4, Akna - at-hook transcription factor, Ikzf2 - ikaros family zinc finger 2, Ikzf3 - ikaros family zinc finger 3, Supt6 - suppressor of ty 6, Ago1 - argonaute risc catalytic subunit 1, Camta1 - calmodulin binding transcription activator 1, Ptch1 - patched homolog 1, Eif4g1 - eukaryotic translation initiation factor 4, gamma 1, Slc39a5 - solute carrier family 39 (metal…
GO:0051173	positive regulation of nitrogen compound metabolic process	1.02e-06	0.00112	1.28	21222	3004	2089	379	[Hdac4 - histone deacetylase 4, Akna - at-hook transcription factor, Ikzf2 - ikaros family zinc finger 2, Phf1 - phd finger protein 1, Tcl1b2 - t cell leukemia/lymphoma 1b, 2, Ikzf3 - ikaros family zinc finger 3, Stk24 - serine/threonine kinase 24, Supt6 - suppressor of ty 6, Ntrk2 - neurotrophic tyrosine kinase, receptor, type 2, Hmbox1 - homeobox containing 1, Akap11 - a kinase (prka) anchor pr…
GO:0010604	positive regulation of macromolecule metabolic process	2.25e-06	0.00232	1.27	21222	3154	2089	393	[Hdac4 - histone deacetylase 4, Akna - at-hook transcription factor, Ikzf2 - ikaros family zinc finger 2, Ikzf3 - ikaros family zinc finger 3, Supt6 - suppressor of ty 6, Ago1 - argonaute risc catalytic subunit 1, Camta1 - calmodulin binding transcription activator 1, Ptch1 - patched homolog 1, Eif4g1 - eukaryotic translation initiation factor 4, gamma 1, Sgms1 - sphingomyelin synthase 1, Slc39a5…
GO:0031323	regulation of cellular metabolic process	2.47e-06	0.00239	1.19	21222	5293	2091	621	[Hdac4 - histone deacetylase 4, Akna - at-hook transcription factor, Ikzf2 - ikaros family zinc finger 2, Suds3 - suppressor of defective silencing 3 homolog (s. cerevisiae), Ikzf3 - ikaros family zinc finger 3, Secisbp2l - secis binding protein 2-like, Supt6 - suppressor of ty 6, Ago1 - argonaute risc catalytic subunit 1, Camta1 - calmodulin binding transcription activator 1, Pinx1 - pin2/terf1 …
GO:0019538	protein metabolic process	2.76e-06	0.00251	1.24	21222	3338	2323	453	[Hdac4 - histone deacetylase 4, Abca1 - atp-binding cassette, sub-family a (abc1), member 1, Suds3 - suppressor of defective silencing 3 homolog (s. cerevisiae), Eif1 - eukaryotic translation initiation factor 1, Dapk3 - death-associated protein kinase 3, Tspan10 - tetraspanin 10, Ptch1 - patched homolog 1, Eif4g1 - eukaryotic translation initiation factor 4, gamma 1, Cox10 - cytochrome c oxidase…
GO:0048523	negative regulation of cellular process	3.89e-06	0.00334	1.21	21222	4531	2107	543	[Hdac4 - histone deacetylase 4, Akna - at-hook transcription factor, Suds3 - suppressor of defective silencing 3 homolog (s. cerevisiae), 2210016L21Rik - riken cdna 2210016l21 gene, Supt6 - suppressor of ty 6, Tmem38a - transmembrane protein 38a, Wdr73 - wd repeat domain 73, Ago1 - argonaute risc catalytic subunit 1, Kptn - kaptin, Pinx1 - pin2/terf1 interacting, telomerase inhibitor 1, Dapk3 - d…
GO:0009893	positive regulation of metabolic process	7.08e-06	0.00577	1.24	21222	3422	2077	416	[Hdac4 - histone deacetylase 4, Akna - at-hook transcription factor, Ikzf2 - ikaros family zinc finger 2, Ikzf3 - ikaros family zinc finger 3, Supt6 - suppressor of ty 6, Ago1 - argonaute risc catalytic subunit 1, Camta1 - calmodulin binding transcription activator 1, Ptch1 - patched homolog 1, Eif4g1 - eukaryotic translation initiation factor 4, gamma 1, Sgms1 - sphingomyelin synthase 1, Slc39a5…
GO:0080090	regulation of primary metabolic process	9.89e-06	0.00765	1.18	21222	5143	2091	600	[Hdac4 - histone deacetylase 4, Akna - at-hook transcription factor, Ikzf2 - ikaros family zinc finger 2, Suds3 - suppressor of defective silencing 3 homolog (s. cerevisiae), Ikzf3 - ikaros family zinc finger 3, Secisbp2l - secis binding protein 2-like, Supt6 - suppressor of ty 6, Ago1 - argonaute risc catalytic subunit 1, Camta1 - calmodulin binding transcription activator 1, Dapk3 - death-assoc…
GO:0044267	cellular protein metabolic process	1.37e-05	0.0101	1.3	21222	2511	1925	295	[Hdac4 - histone deacetylase 4, Suds3 - suppressor of defective silencing 3 homolog (s. cerevisiae), Agbl3 - atp/gtp binding protein-like 3, Ntrk2 - neurotrophic tyrosine kinase, receptor, type 2, Ppm1l - protein phosphatase 1 (formerly 2c)-like, Eif1 - eukaryotic translation initiation factor 1, Dusp8 - dual specificity phosphatase 8, Mrps9 - mitochondrial ribosomal protein s9, Dusp28 - dual spe…
GO:0009892	negative regulation of metabolic process	2.18e-05	0.0153	1.25	21222	2739	2276	367	[Hdac4 - histone deacetylase 4, Phf1 - phd finger protein 1, Suds3 - suppressor of defective silencing 3 homolog (s. cerevisiae), Supt6 - suppressor of ty 6, Hmbox1 - homeobox containing 1, Dusp8 - dual specificity phosphatase 8, 1110001J03Rik - riken cdna 1110001j03 gene, Ago1 - argonaute risc catalytic subunit 1, Sfrp5 - secreted frizzled-related sequence protein 5, Exosc2 - exosome component 2…
GO:1901564	organonitrogen compound metabolic process	2.2e-05	0.0148	1.19	21222	4212	2323	549	[Hdac4 - histone deacetylase 4, Abca1 - atp-binding cassette, sub-family a (abc1), member 1, Suds3 - suppressor of defective silencing 3 homolog (s. cerevisiae), Eif1 - eukaryotic translation initiation factor 1, Ahcy - s-adenosylhomocysteine hydrolase, Dapk3 - death-associated protein kinase 3, Tspan10 - tetraspanin 10, Ptch1 - patched homolog 1, Eif4g1 - eukaryotic translation initiation factor…
GO:0051247	positive regulation of protein metabolic process	2.7e-05	0.0174	1.35	21222	1610	2089	214	[Hdac4 - histone deacetylase 4, Phf1 - phd finger protein 1, Tcl1b2 - t cell leukemia/lymphoma 1b, 2, Stk24 - serine/threonine kinase 24, Ntrk2 - neurotrophic tyrosine kinase, receptor, type 2, Akap11 - a kinase (prka) anchor protein 11, Camta1 - calmodulin binding transcription activator 1, Eif4g1 - eukaryotic translation initiation factor 4, gamma 1, Ccdc22 - coiled-coil domain containing 22, C…
GO:0051171	regulation of nitrogen compound metabolic process	2.71e-05	0.0167	1.18	21222	5000	2091	581	[Hdac4 - histone deacetylase 4, Akna - at-hook transcription factor, Ikzf2 - ikaros family zinc finger 2, Suds3 - suppressor of defective silencing 3 homolog (s. cerevisiae), Ikzf3 - ikaros family zinc finger 3, Secisbp2l - secis binding protein 2-like, Supt6 - suppressor of ty 6, Ago1 - argonaute risc catalytic subunit 1, Camta1 - calmodulin binding transcription activator 1, Pinx1 - pin2/terf1 …
GO:0051246	regulation of protein metabolic process	3.33e-05	0.0198	1.25	21222	2639	2255	351	[Hdac4 - histone deacetylase 4, Phf1 - phd finger protein 1, Tcl1b2 - t cell leukemia/lymphoma 1b, 2, Stk24 - serine/threonine kinase 24, Secisbp2l - secis binding protein 2-like, Supt6 - suppressor of ty 6, Ntrk2 - neurotrophic tyrosine kinase, receptor, type 2, Akap11 - a kinase (prka) anchor protein 11, Dusp8 - dual specificity phosphatase 8, Ago1 - argonaute risc catalytic subunit 1, Camta1 -…
GO:0009966	regulation of signal transduction	3.42e-05	0.0196	1.25	21222	2717	2149	345	[2210016L21Rik - riken cdna 2210016l21 gene, Mal - myelin and lymphocyte protein, t cell differentiation protein, Clec12b - c-type lectin domain family 12, member b, Asah2 - n-acylsphingosine amidohydrolase 2, Ntrk2 - neurotrophic tyrosine kinase, receptor, type 2, Dusp8 - dual specificity phosphatase 8, Ago1 - argonaute risc catalytic subunit 1, Camta1 - calmodulin binding transcription activato…
GO:0048583	regulation of response to stimulus	4.41e-05	0.0243	1.2	21222	3670	2263	471	[Abca1 - atp-binding cassette, sub-family a (abc1), member 1, Akna - at-hook transcription factor, 2210016L21Rik - riken cdna 2210016l21 gene, Mal - myelin and lymphocyte protein, t cell differentiation protein, Supt6 - suppressor of ty 6, H2-Q8 - histocompatibility 2, q region locus 8, Ago1 - argonaute risc catalytic subunit 1, Camta1 - calmodulin binding transcription activator 1, Kptn - kaptin…
GO:0034453	microtubule anchoring	5.03e-05	0.0268	4.6	21222	24	2113	11	[Cep57 - centrosomal protein 57, Clasp2 - clip associating protein 2, Fopnl - fgfr1op n-terminal like, Clasp1 - clip associating protein 1, Pcm1 - pericentriolar material 1, Gcc2 - grip and coiled-coil domain containing 2, Pex14 - peroxisomal biogenesis factor 14, Cep19 - centrosomal protein 19, Bbs4 - bardet-biedl syndrome 4 (human), Cep350 - centrosomal protein 350, Hook3 - hook homolog 3 (dros…
GO:0051234	establishment of localization	5.99e-05	0.0309	1.3	21222	3298	1225	248	[Xpo4 - exportin 4, Ntrk2 - neurotrophic tyrosine kinase, receptor, type 2, Pinx1 - pin2/terf1 interacting, telomerase inhibitor 1, Tspan10 - tetraspanin 10, Aco1 - aconitase 1, Heatr5b - heat repeat containing 5b, Sytl5 - synaptotagmin-like 5, Slc9a7 - solute carrier family 9 (sodium/hydrogen exchanger), member 7, Ccdc22 - coiled-coil domain containing 22, Vps13c - vacuolar protein sorting 13c (…
GO:0009894	regulation of catabolic process	7.01e-05	0.035	1.48	21222	809	2067	117	[Hdac4 - histone deacetylase 4, Araf - v-raf murine sarcoma 3611 viral oncogene homolog, Gdnf - glial cell line derived neurotrophic factor, Rfwd2 - ring finger and wd repeat domain 2, 1110001J03Rik - riken cdna 1110001j03 gene, Nlrp6 - nlr family, pyrin domain containing 6, Ankib1 - ankyrin repeat and ibr domain containing 1, Sesn3 - sestrin 3, Eif4g1 - eukaryotic translation initiation factor 4…
GO:0051179	localization	7.16e-05	0.0346	1.27	21222	3806	1225	280	[Xpo4 - exportin 4, Ntrk2 - neurotrophic tyrosine kinase, receptor, type 2, Kptn - kaptin, Exosc2 - exosome component 2, Pinx1 - pin2/terf1 interacting, telomerase inhibitor 1, Tspan10 - tetraspanin 10, D2Wsu81e - dna segment, chr 2, wayne state university 81, expressed, Ptch1 - patched homolog 1, Aco1 - aconitase 1, Heatr5b - heat repeat containing 5b, Sytl5 - synaptotagmin-like 5, Slc9a7 - solu…
GO:0032268	regulation of cellular protein metabolic process	7.49e-05	0.0351	1.25	21222	2451	2255	326	[Hdac4 - histone deacetylase 4, Phf1 - phd finger protein 1, Tcl1b2 - t cell leukemia/lymphoma 1b, 2, Stk24 - serine/threonine kinase 24, Secisbp2l - secis binding protein 2-like, Supt6 - suppressor of ty 6, Ntrk2 - neurotrophic tyrosine kinase, receptor, type 2, Akap11 - a kinase (prka) anchor protein 11, Dusp8 - dual specificity phosphatase 8, Ago1 - argonaute risc catalytic subunit 1, Camta1 -…
GO:0048305	immunoglobulin secretion	7.86e-05	0.0358	20.62	21222	7	588	4	[Pou2f2 - pou domain, class 2, transcription factor 2, Lax1 - lymphocyte transmembrane adaptor 1, Cd27 - cd27 antigen, Tnfsf13b - tumor necrosis factor (ligand) superfamily, member 13b]
GO:0031326	regulation of cellular biosynthetic process	7.91e-05	0.035	1.21	21222	3398	2249	435	[Hdac4 - histone deacetylase 4, Akna - at-hook transcription factor, Ikzf2 - ikaros family zinc finger 2, Suds3 - suppressor of defective silencing 3 homolog (s. cerevisiae), Ikzf3 - ikaros family zinc finger 3, Secisbp2l - secis binding protein 2-like, Supt6 - suppressor of ty 6, Ago1 - argonaute risc catalytic subunit 1, Camta1 - calmodulin binding transcription activator 1, Pinx1 - pin2/terf1 …
GO:0010605	negative regulation of macromolecule metabolic process	8.28e-05	0.0356	1.25	21222	2483	2259	330	[Hdac4 - histone deacetylase 4, Phf1 - phd finger protein 1, Suds3 - suppressor of defective silencing 3 homolog (s. cerevisiae), Supt6 - suppressor of ty 6, Hmbox1 - homeobox containing 1, Dusp8 - dual specificity phosphatase 8, Ago1 - argonaute risc catalytic subunit 1, Sfrp5 - secreted frizzled-related sequence protein 5, Exosc2 - exosome component 2, Pinx1 - pin2/terf1 interacting, telomerase…
GO:0032543	mitochondrial translation	9.86e-05	0.0412	3.8	21222	33	2199	13	[Mrps18b - mitochondrial ribosomal protein s18b, Mrps21 - mitochondrial ribosomal protein s21, Mrps18a - mitochondrial ribosomal protein s18a, Mterfd2 - mterf domain containing 2, Chchd1 - coiled-coil-helix-coiled-coil-helix domain containing 1, Mrps34 - mitochondrial ribosomal protein s34, Mrpl47 - mitochondrial ribosomal protein l47, Mrps2 - mitochondrial ribosomal protein s2, Mrps35 - mitochon…
GO:0009057	macromolecule catabolic process	0.000103	0.0417	1.9	21222	762	734	50	[Zfand2b - zinc finger, an1 type domain 2b, Ccdc115 - coiled-coil domain containing 115, Exosc4 - exosome component 4, Spsb3 - spla/ryanodine receptor domain and socs box containing 3, Edem3 - er degradation enhancer, mannosidase alpha-like 3, Rfwd2 - ring finger and wd repeat domain 2, Ubqln4 - ubiquilin 4, Exosc2 - exosome component 2, Taf1 - taf1 rna polymerase ii, tata box binding protein (tb…
GO:0006810	transport	0.00011	0.0435	1.3	21222	3159	1225	237	[Xpo4 - exportin 4, Ntrk2 - neurotrophic tyrosine kinase, receptor, type 2, Heatr5b - heat repeat containing 5b, Aco1 - aconitase 1, Sytl5 - synaptotagmin-like 5, Slc9a7 - solute carrier family 9 (sodium/hydrogen exchanger), member 7, Ccdc22 - coiled-coil domain containing 22, Vps13c - vacuolar protein sorting 13c (yeast), Slc39a5 - solute carrier family 39 (metal ion transporter), member 5, Zfp3…
GO:0032270	positive regulation of cellular protein metabolic process	0.000111	0.043	1.34	21222	1504	2089	198	[Hdac4 - histone deacetylase 4, Phf1 - phd finger protein 1, Tcl1b2 - t cell leukemia/lymphoma 1b, 2, Stk24 - serine/threonine kinase 24, Ntrk2 - neurotrophic tyrosine kinase, receptor, type 2, Akap11 - a kinase (prka) anchor protein 11, Camta1 - calmodulin binding transcription activator 1, Eif4g1 - eukaryotic translation initiation factor 4, gamma 1, Ccdc22 - coiled-coil domain containing 22, C…
GO:1902531	regulation of intracellular signal transduction	0.000114	0.0429	1.31	21222	1683	2177	226	[Ntrk2 - neurotrophic tyrosine kinase, receptor, type 2, Dusp8 - dual specificity phosphatase 8, Ago1 - argonaute risc catalytic subunit 1, C1qtnf4 - c1q and tumor necrosis factor related protein 4, Sfrp5 - secreted frizzled-related sequence protein 5, Camta1 - calmodulin binding transcription activator 1, Kptn - kaptin, Lamtor4 - late endosomal/lysosomal adaptor, mapk and mtor activator 4, Ccdc2…
GO:0070886	positive regulation of calcineurin-NFAT signaling cascade	0.000119	0.0438	5.98	21222	17	1671	8	[Camta1 - calmodulin binding transcription activator 1, Nrg1 - neuregulin 1, Erbb3 - v-erb-b2 erythroblastic leukemia viral oncogene homolog 3 (avian), Lmcd1 - lim and cysteine-rich domains 1, Chp2 - calcineurin-like ef hand protein 2, Akap6 - a kinase (prka) anchor protein 6, Slc12a1 - solute carrier family 12, member 1, Sppl3 - signal peptide peptidase 3]
GO:0106058	positive regulation of calcineurin-mediated signaling	0.000119	0.0428	5.98	21222	17	1671	8	[Camta1 - calmodulin binding transcription activator 1, Nrg1 - neuregulin 1, Erbb3 - v-erb-b2 erythroblastic leukemia viral oncogene homolog 3 (avian), Lmcd1 - lim and cysteine-rich domains 1, Chp2 - calcineurin-like ef hand protein 2, Akap6 - a kinase (prka) anchor protein 6, Slc12a1 - solute carrier family 12, member 1, Sppl3 - signal peptide peptidase 3]
GO:0009889	regulation of biosynthetic process	0.000131	0.046	1.2	21222	3468	2249	441	[Hdac4 - histone deacetylase 4, Akna - at-hook transcription factor, Ikzf2 - ikaros family zinc finger 2, Suds3 - suppressor of defective silencing 3 homolog (s. cerevisiae), Ikzf3 - ikaros family zinc finger 3, Secisbp2l - secis binding protein 2-like, Supt6 - suppressor of ty 6, Ago1 - argonaute risc catalytic subunit 1, Camta1 - calmodulin binding transcription activator 1, Pinx1 - pin2/terf1 …
GO:0072594	establishment of protein localization to organelle	0.000179	0.0617	2.64	21222	267	663	22	[Zfand2b - zinc finger, an1 type domain 2b, Vps13c - vacuolar protein sorting 13c (yeast), H2afy2 - h2a histone family, member y2, Folr1 - folate receptor 1 (adult), Sorl1 - sortilin-related receptor, ldlr class a repeats-containing, Aip - aryl-hydrocarbon receptor-interacting protein, Timm50 - translocase of inner mitochondrial membrane 50, Mterfd2 - mterf domain containing 2, Agap3 - arfgap wit…
GO:2000112	regulation of cellular macromolecule biosynthetic process	0.000181	0.0609	1.21	21222	3155	2249	404	[Hdac4 - histone deacetylase 4, Akna - at-hook transcription factor, Ikzf2 - ikaros family zinc finger 2, Ikzf3 - ikaros family zinc finger 3, Suds3 - suppressor of defective silencing 3 homolog (s. cerevisiae), Secisbp2l - secis binding protein 2-like, Supt6 - suppressor of ty 6, Ago1 - argonaute risc catalytic subunit 1, Camta1 - calmodulin binding transcription activator 1, Dapk3 - death-assoc…
GO:0050731	positive regulation of peptidyl-tyrosine phosphorylation	0.000182	0.06	1.96	21222	190	2171	38	[Fgfr3 - fibroblast growth factor receptor 3, Hgf - hepatocyte growth factor, Nrg1 - neuregulin 1, Il13 - interleukin 13, Fgf7 - fibroblast growth factor 7, Gdnf - glial cell line derived neurotrophic factor, Areg - amphiregulin, Vegfb - vascular endothelial growth factor b, Neurl1a - neuralized homolog 1a (drosophila), Il18 - interleukin 18, Mlst8 - mtor associated protein, lst8 homolog (s. cere…
GO:0031324	negative regulation of cellular metabolic process	0.00022	0.0708	1.24	21222	2394	2308	322	[Hdac4 - histone deacetylase 4, Phf1 - phd finger protein 1, Suds3 - suppressor of defective silencing 3 homolog (s. cerevisiae), Supt6 - suppressor of ty 6, Hmbox1 - homeobox containing 1, Dusp8 - dual specificity phosphatase 8, Ago1 - argonaute risc catalytic subunit 1, Sfrp5 - secreted frizzled-related sequence protein 5, Dapk3 - death-associated protein kinase 3, Pinx1 - pin2/terf1 interactin…
GO:0033036	macromolecule localization	0.000232	0.0733	1.52	21222	1765	767	97	[Trak2 - trafficking protein, kinesin binding 2, Mon2 - mon2 homolog (yeast), Arf5 - adp-ribosylation factor 5, Exosc2 - exosome component 2, Kptn - kaptin, Pinx1 - pin2/terf1 interacting, telomerase inhibitor 1, Ptch1 - patched homolog 1, Heatr5b - heat repeat containing 5b, Copz2 - coatomer protein complex, subunit zeta 2, Fam53a - family with sequence similarity 53, member a, Ccdc22 - coiled-c…
GO:0009967	positive regulation of signal transduction	0.000249	0.077	1.43	21222	1480	1260	126	[Kiss1r - kiss1 receptor, Stk25 - serine/threonine kinase 25 (yeast), Ntrk2 - neurotrophic tyrosine kinase, receptor, type 2, Gdf11 - growth differentiation factor 11, Siva1 - siva1, apoptosis-inducing factor, Camta1 - calmodulin binding transcription activator 1, C1qtnf4 - c1q and tumor necrosis factor related protein 4, Ankrd17 - ankyrin repeat domain 17, Dapk3 - death-associated protein kinase…
GO:0006555	methionine metabolic process	0.000269	0.0815	42.08	21222	17	89	3	[Ahcy - s-adenosylhomocysteine hydrolase, Mat1a - methionine adenosyltransferase i, alpha, Mtr - 5-methyltetrahydrofolate-homocysteine methyltransferase]
GO:0044265	cellular macromolecule catabolic process	0.000269	0.0801	1.93	21222	644	734	43	[Zfand2b - zinc finger, an1 type domain 2b, Siah2 - seven in absentia 2, Zcchc6 - zinc finger, cchc domain containing 6, Zfp36l1 - zinc finger protein 36, c3h type-like 1, Cbl - casitas b-lineage lymphoma, Ccdc115 - coiled-coil domain containing 115, Exosc4 - exosome component 4, Rfwd2 - ring finger and wd repeat domain 2, Edem3 - er degradation enhancer, mannosidase alpha-like 3, Spsb3 - spla/ry…
GO:0006784	heme a biosynthetic process	0.000273	0.0796	74.2	21222	2	286	2	[Cox15 - cytochrome c oxidase assembly protein 15, Cox10 - cytochrome c oxidase assembly protein 10]
GO:0046160	heme a metabolic process	0.000273	0.0781	74.2	21222	2	286	2	[Cox15 - cytochrome c oxidase assembly protein 15, Cox10 - cytochrome c oxidase assembly protein 10]
GO:0010556	regulation of macromolecule biosynthetic process	0.000298	0.0839	1.2	21222	3244	2249	412	[Hdac4 - histone deacetylase 4, Akna - at-hook transcription factor, Ikzf2 - ikaros family zinc finger 2, Ikzf3 - ikaros family zinc finger 3, Suds3 - suppressor of defective silencing 3 homolog (s. cerevisiae), Secisbp2l - secis binding protein 2-like, Supt6 - suppressor of ty 6, Ago1 - argonaute risc catalytic subunit 1, Camta1 - calmodulin binding transcription activator 1, Dapk3 - death-assoc…
GO:0072529	pyrimidine-containing compound catabolic process	0.000303	0.0835	6.24	21222	16	1489	7	[Dpys - dihydropyrimidinase, Aicda - activation-induced cytidine deaminase, Nt5m - 5',3'-nucleotidase, mitochondrial, Dpyd - dihydropyrimidine dehydrogenase, Dut - deoxyuridine triphosphatase, Pycrl - pyrroline-5-carboxylate reductase-like, Nt5c - 5',3'-nucleotidase, cytosolic]
GO:0010562	positive regulation of phosphorus metabolic process	0.00034	0.0923	1.37	21222	1094	2089	148	[Kiss1r - kiss1 receptor, Araf - v-raf murine sarcoma 3611 viral oncogene homolog, Ar - androgen receptor, Tcl1b2 - t cell leukemia/lymphoma 1b, 2, Gdnf - glial cell line derived neurotrophic factor, Stk24 - serine/threonine kinase 24, Areg - amphiregulin, Ntrk2 - neurotrophic tyrosine kinase, receptor, type 2, Stk25 - serine/threonine kinase 25 (yeast), Pfkfb1 - 6-phosphofructo-2-kinase/fructose…
GO:0045937	positive regulation of phosphate metabolic process	0.00034	0.0907	1.37	21222	1094	2089	148	[Kiss1r - kiss1 receptor, Araf - v-raf murine sarcoma 3611 viral oncogene homolog, Ar - androgen receptor, Tcl1b2 - t cell leukemia/lymphoma 1b, 2, Gdnf - glial cell line derived neurotrophic factor, Stk24 - serine/threonine kinase 24, Areg - amphiregulin, Ntrk2 - neurotrophic tyrosine kinase, receptor, type 2, Stk25 - serine/threonine kinase 25 (yeast), Pfkfb1 - 6-phosphofructo-2-kinase/fructose…
GO:0033013	tetrapyrrole metabolic process	0.000349	0.0914	6.12	21222	45	616	8	[Hpx - hemopexin, Urod - uroporphyrinogen decarboxylase, Alas2 - aminolevulinic acid synthase 2, erythroid, Snx3 - sorting nexin 3, Cox15 - cytochrome c oxidase assembly protein 15, Cox10 - cytochrome c oxidase assembly protein 10, Mmab - methylmalonic aciduria (cobalamin deficiency) type b homolog (human), Mtr - 5-methyltetrahydrofolate-homocysteine methyltransferase]
GO:0008104	protein localization	0.000399	0.103	1.51	21222	1744	767	95	[Zfand2b - zinc finger, an1 type domain 2b, Lax1 - lymphocyte transmembrane adaptor 1, Trak2 - trafficking protein, kinesin binding 2, H2afy2 - h2a histone family, member y2, Folr1 - folate receptor 1 (adult), Aip - aryl-hydrocarbon receptor-interacting protein, Mon2 - mon2 homolog (yeast), Arf5 - adp-ribosylation factor 5, Kptn - kaptin, Pinx1 - pin2/terf1 interacting, telomerase inhibitor 1, Pt…
GO:0016043	cellular component organization	0.000435	0.11	1.16	21222	4631	2256	569	[Hdac4 - histone deacetylase 4, Abca1 - atp-binding cassette, sub-family a (abc1), member 1, Suds3 - suppressor of defective silencing 3 homolog (s. cerevisiae), Supt6 - suppressor of ty 6, Tmem38a - transmembrane protein 38a, Wdr73 - wd repeat domain 73, Ago1 - argonaute risc catalytic subunit 1, Ddx28 - dead (asp-glu-ala-asp) box polypeptide 28, Kptn - kaptin, Reep3 - receptor accessory protein…
GO:0070727	cellular macromolecule localization	0.000462	0.115	1.64	21222	923	942	67	[Zfand2b - zinc finger, an1 type domain 2b, H2afy2 - h2a histone family, member y2, Folr1 - folate receptor 1 (adult), Aip - aryl-hydrocarbon receptor-interacting protein, Kptn - kaptin, Exosc2 - exosome component 2, Pinx1 - pin2/terf1 interacting, telomerase inhibitor 1, Tspan10 - tetraspanin 10, Ptch1 - patched homolog 1, Rapsn - receptor-associated protein of the synapse, Mapre3 - microtubule-…
GO:0048709	oligodendrocyte differentiation	0.000477	0.117	6.67	21222	31	718	7	[Sox6 - sry-box containing gene 6, Nkx6-1 - nk6 homeobox 1, Nrg1 - neuregulin 1, Ptprz1 - protein tyrosine phosphatase, receptor type z, polypeptide 1, Ntrk2 - neurotrophic tyrosine kinase, receptor, type 2, Tspan2 - tetraspanin 2, Ptprj - protein tyrosine phosphatase, receptor type, j]
GO:0030163	protein catabolic process	0.000477	0.115	2.11	21222	387	805	31	[Zfand2b - zinc finger, an1 type domain 2b, Siah2 - seven in absentia 2, Sel1l - sel-1 suppressor of lin-12-like (c. elegans), Ccdc115 - coiled-coil domain containing 115, Rhbdd1 - rhomboid domain containing 1, Lnpep - leucyl/cystinyl aminopeptidase, Edem3 - er degradation enhancer, mannosidase alpha-like 3, Spsb3 - spla/ryanodine receptor domain and socs box containing 3, Rfwd2 - ring finger and…
GO:0042059	negative regulation of epidermal growth factor receptor signaling pathway	0.000507	0.121	6.35	21222	25	936	7	[Ptprf - protein tyrosine phosphatase, receptor type, f, Tfap2a - transcription factor ap-2, alpha, Cbl - casitas b-lineage lymphoma, Rnf126 - ring finger protein 126, Socs4 - suppressor of cytokine signaling 4, Gprc5a - g protein-coupled receptor, family c, group 5, member a, Ptprj - protein tyrosine phosphatase, receptor type, j]
GO:0031401	positive regulation of protein modification process	0.000511	0.12	1.35	21222	1191	2089	158	[Kiss1r - kiss1 receptor, Hdac4 - histone deacetylase 4, Araf - v-raf murine sarcoma 3611 viral oncogene homolog, Ar - androgen receptor, Phf1 - phd finger protein 1, Tcl1b2 - t cell leukemia/lymphoma 1b, 2, Gdnf - glial cell line derived neurotrophic factor, Stk24 - serine/threonine kinase 24, Areg - amphiregulin, Ntrk2 - neurotrophic tyrosine kinase, receptor, type 2, Stk25 - serine/threonine k…
GO:0090501	RNA phosphodiester bond hydrolysis	0.000512	0.118	12.28	21222	58	149	5	[Nob1 - nin1/rpn12 binding protein 1 homolog (s. cerevisiae), Exosc7 - exosome component 7, Ern1 - endoplasmic reticulum (er) to nucleus signalling 1, Slfn14 - schlafen family member 14, Eri3 - exoribonuclease 3]
GO:0071840	cellular component organization or biogenesis	0.00052	0.118	1.15	21222	4711	2256	577	[Hdac4 - histone deacetylase 4, Abca1 - atp-binding cassette, sub-family a (abc1), member 1, Suds3 - suppressor of defective silencing 3 homolog (s. cerevisiae), Supt6 - suppressor of ty 6, Tmem38a - transmembrane protein 38a, Wdr73 - wd repeat domain 73, Ago1 - argonaute risc catalytic subunit 1, Ddx28 - dead (asp-glu-ala-asp) box polypeptide 28, Kptn - kaptin, Reep3 - receptor accessory protein…
GO:0051172	negative regulation of nitrogen compound metabolic process	0.000538	0.121	1.24	21222	2219	2259	292	[Hdac4 - histone deacetylase 4, Phf1 - phd finger protein 1, Suds3 - suppressor of defective silencing 3 homolog (s. cerevisiae), Supt6 - suppressor of ty 6, Hmbox1 - homeobox containing 1, Dusp8 - dual specificity phosphatase 8, Ago1 - argonaute risc catalytic subunit 1, Sfrp5 - secreted frizzled-related sequence protein 5, Pinx1 - pin2/terf1 interacting, telomerase inhibitor 1, Dapk3 - death-as…
GO:0006464	cellular protein modification process	0.00054	0.119	1.26	21222	2195	1925	251	[Hdac4 - histone deacetylase 4, Suds3 - suppressor of defective silencing 3 homolog (s. cerevisiae), Agbl3 - atp/gtp binding protein-like 3, Ntrk2 - neurotrophic tyrosine kinase, receptor, type 2, Ppm1l - protein phosphatase 1 (formerly 2c)-like, Dusp8 - dual specificity phosphatase 8, Dusp28 - dual specificity phosphatase 28, Dapk3 - death-associated protein kinase 3, Lce3f - late cornified enve…
GO:0036211	protein modification process	0.00054	0.118	1.26	21222	2195	1925	251	[Hdac4 - histone deacetylase 4, Suds3 - suppressor of defective silencing 3 homolog (s. cerevisiae), Agbl3 - atp/gtp binding protein-like 3, Ntrk2 - neurotrophic tyrosine kinase, receptor, type 2, Ppm1l - protein phosphatase 1 (formerly 2c)-like, Dusp8 - dual specificity phosphatase 8, Dusp28 - dual specificity phosphatase 28, Dapk3 - death-associated protein kinase 3, Lce3f - late cornified enve…
GO:0009890	negative regulation of biosynthetic process	0.000561	0.12	1.3	21222	1454	2276	202	[Hdac4 - histone deacetylase 4, Suds3 - suppressor of defective silencing 3 homolog (s. cerevisiae), Hmbox1 - homeobox containing 1, Ago1 - argonaute risc catalytic subunit 1, Dapk3 - death-associated protein kinase 3, Pinx1 - pin2/terf1 interacting, telomerase inhibitor 1, Ptch1 - patched homolog 1, Acp5 - acid phosphatase 5, tartrate resistant, Cyp7a1 - cytochrome p450, family 7, subfamily a, p…
GO:0010001	glial cell differentiation	0.00057	0.121	3.91	21222	82	795	12	[Sox6 - sry-box containing gene 6, Nkx6-1 - nk6 homeobox 1, Eif2b5 - eukaryotic translation initiation factor 2b, subunit 5 epsilon, Nrg1 - neuregulin 1, Erbb3 - v-erb-b2 erythroblastic leukemia viral oncogene homolog 3 (avian), Ptprz1 - protein tyrosine phosphatase, receptor type z, polypeptide 1, Cdh2 - cadherin 2, Ntrk2 - neurotrophic tyrosine kinase, receptor, type 2, Nab2 - ngfi-a binding pr…
GO:0043412	macromolecule modification	0.000575	0.12	1.25	21222	2365	1925	268	[Hdac4 - histone deacetylase 4, Suds3 - suppressor of defective silencing 3 homolog (s. cerevisiae), Agbl3 - atp/gtp binding protein-like 3, Ntrk2 - neurotrophic tyrosine kinase, receptor, type 2, Ppm1l - protein phosphatase 1 (formerly 2c)-like, Dusp8 - dual specificity phosphatase 8, Dusp28 - dual specificity phosphatase 28, Dapk3 - death-associated protein kinase 3, Lce3f - late cornified enve…
GO:0034613	cellular protein localization	0.000576	0.119	1.63	21222	914	942	66	[Zfand2b - zinc finger, an1 type domain 2b, H2afy2 - h2a histone family, member y2, Folr1 - folate receptor 1 (adult), Aip - aryl-hydrocarbon receptor-interacting protein, Kptn - kaptin, Pinx1 - pin2/terf1 interacting, telomerase inhibitor 1, Tspan10 - tetraspanin 10, Ptch1 - patched homolog 1, Rapsn - receptor-associated protein of the synapse, Mapre3 - microtubule-associated protein, rp/eb fami…
GO:0031399	regulation of protein modification process	0.000599	0.122	1.27	21222	1734	2255	234	[Hdac4 - histone deacetylase 4, Phf1 - phd finger protein 1, Tcl1b2 - t cell leukemia/lymphoma 1b, 2, Stk24 - serine/threonine kinase 24, Supt6 - suppressor of ty 6, Ntrk2 - neurotrophic tyrosine kinase, receptor, type 2, Akap11 - a kinase (prka) anchor protein 11, Dusp8 - dual specificity phosphatase 8, Sfrp5 - secreted frizzled-related sequence protein 5, Camta1 - calmodulin binding transcripti…
GO:1902954	regulation of early endosome to recycling endosome transport	0.000613	0.123	54.42	21222	2	390	2	[Dnajc13 - dnaj (hsp40) homolog, subfamily c, member 13, Sorl1 - sortilin-related receptor, ldlr class a repeats-containing]
GO:0032968	positive regulation of transcription elongation from RNA polymerase II promoter	0.000628	0.124	4.27	21222	22	2031	9	[Rtf1 - rtf1, paf1/rna polymerase ii complex component, homolog (s. cerevisiae), Cdc73 - cell division cycle 73, paf1/rna polymerase ii complex component, Cdk9 - cyclin-dependent kinase 9 (cdc2-related kinase), Cdk12 - cyclin-dependent kinase 12, Gtf2f1 - general transcription factor iif, polypeptide 1, Supt6 - suppressor of ty 6, Supt16 - suppressor of ty 16, Ctr9 - ctr9, paf1/rna polymerase ii …
GO:0106035	protein maturation by [4Fe-4S] cluster transfer	0.000632	0.124	9.59	21222	5	1771	4	[Isca2 - iron-sulfur cluster assembly 2 homolog (s. cerevisiae), Oraov1 - oral cancer overexpressed 1, Fam96a - family with sequence similarity 96, member a, Fam96b - family with sequence similarity 96, member b]
GO:0009087	methionine catabolic process	0.00066	0.128	1515.86	21222	1	14	1	[Mat1a - methionine adenosyltransferase i, alpha]
GO:0051603	proteolysis involved in cellular protein catabolic process	0.000671	0.128	1.94	21222	532	761	37	[Zfand2b - zinc finger, an1 type domain 2b, Siah2 - seven in absentia 2, Cbl - casitas b-lineage lymphoma, Sel1l - sel-1 suppressor of lin-12-like (c. elegans), Rhbdd1 - rhomboid domain containing 1, Clpp - clpp caseinolytic peptidase, atp-dependent, proteolytic subunit, Psmf1 - proteasome (prosome, macropain) inhibitor subunit 1, Rfwd2 - ring finger and wd repeat domain 2, Edem3 - er degradation…
GO:0071705	nitrogen compound transport	0.000689	0.13	1.56	21222	1454	709	76	[Zfand2b - zinc finger, an1 type domain 2b, Lax1 - lymphocyte transmembrane adaptor 1, Trak2 - trafficking protein, kinesin binding 2, Folr1 - folate receptor 1 (adult), Aip - aryl-hydrocarbon receptor-interacting protein, Mon2 - mon2 homolog (yeast), Ntrk2 - neurotrophic tyrosine kinase, receptor, type 2, Arf5 - adp-ribosylation factor 5, Slc35c2 - solute carrier family 35, member c2, Rhbg - rhe…
GO:0001934	positive regulation of protein phosphorylation	0.000706	0.131	1.38	21222	973	2107	133	[Kiss1r - kiss1 receptor, Araf - v-raf murine sarcoma 3611 viral oncogene homolog, Ar - androgen receptor, Tcl1b2 - t cell leukemia/lymphoma 1b, 2, Gdnf - glial cell line derived neurotrophic factor, Stk24 - serine/threonine kinase 24, Areg - amphiregulin, Stk25 - serine/threonine kinase 25 (yeast), Ntrk2 - neurotrophic tyrosine kinase, receptor, type 2, Akap11 - a kinase (prka) anchor protein 11…
GO:1902963	negative regulation of metalloendopeptidase activity involved in amyloid precursor protein catabolic process	0.000746	0.137	51.38	21222	2	413	2	[Sorl1 - sortilin-related receptor, ldlr class a repeats-containing, Picalm - phosphatidylinositol binding clathrin assembly protein]
GO:1902962	regulation of metalloendopeptidase activity involved in amyloid precursor protein catabolic process	0.000746	0.136	51.38	21222	2	413	2	[Sorl1 - sortilin-related receptor, ldlr class a repeats-containing, Picalm - phosphatidylinositol binding clathrin assembly protein]
GO:0051977	lysophospholipid transport	0.000785	0.141	48.9	21222	2	434	2	[Pla2g10 - phospholipase a2, group x, Mfsd2a - major facilitator superfamily domain containing 2a]
GO:1902022	L-lysine transport	0.000808	0.144	47.58	21222	2	446	2	[Slc7a2 - solute carrier family 7 (cationic amino acid transporter, y+ system), member 2, Slc25a29 - solute carrier family 25 (mitochondrial carrier, palmitoylcarnitine transporter), member 29]
GO:1903401	L-lysine transmembrane transport	0.000808	0.142	47.58	21222	2	446	2	[Slc7a2 - solute carrier family 7 (cationic amino acid transporter, y+ system), member 2, Slc25a29 - solute carrier family 25 (mitochondrial carrier, palmitoylcarnitine transporter), member 29]
GO:1990048	anterograde neuronal dense core vesicle transport	0.000844	0.147	72.68	21222	4	146	2	[Kif1b - kinesin family member 1b, Sybu - syntabulin (syntaxin-interacting)]
GO:1901185	negative regulation of ERBB signaling pathway	0.000847	0.146	5.88	21222	27	936	7	[Ptprf - protein tyrosine phosphatase, receptor type, f, Tfap2a - transcription factor ap-2, alpha, Cbl - casitas b-lineage lymphoma, Rnf126 - ring finger protein 126, Socs4 - suppressor of cytokine signaling 4, Gprc5a - g protein-coupled receptor, family c, group 5, member a, Ptprj - protein tyrosine phosphatase, receptor type, j]
GO:0045184	establishment of protein localization	0.000884	0.15	1.39	21222	1217	1583	126	[Xpo4 - exportin 4, Trak2 - trafficking protein, kinesin binding 2, Mal - myelin and lymphocyte protein, t cell differentiation protein, Mon2 - mon2 homolog (yeast), Cope - coatomer protein complex, subunit epsilon, Arf5 - adp-ribosylation factor 5, Tspan10 - tetraspanin 10, Gorasp1 - golgi reassembly stacking protein 1, Sil1 - endoplasmic reticulum chaperone sil1 homolog (s. cerevisiae), Copz2 -…
GO:0060148	positive regulation of posttranscriptional gene silencing	0.00093	0.156	5.72	21222	25	1038	7	[Xpo5 - exportin 5, Pum1 - pumilio 1 (drosophila), Eif4g1 - eukaryotic translation initiation factor 4, gamma 1, Zfp36 - zinc finger protein 36, Wtip - wt1-interacting protein, Ago2 - argonaute risc catalytic subunit 2, Map2k2 - mitogen-activated protein kinase kinase 2]
GO:0031327	negative regulation of cellular biosynthetic process	0.000947	0.158	1.29	21222	1418	2276	196	[Hdac4 - histone deacetylase 4, Suds3 - suppressor of defective silencing 3 homolog (s. cerevisiae), Hmbox1 - homeobox containing 1, Ago1 - argonaute risc catalytic subunit 1, Dapk3 - death-associated protein kinase 3, Pinx1 - pin2/terf1 interacting, telomerase inhibitor 1, Ptch1 - patched homolog 1, Acp5 - acid phosphatase 5, tartrate resistant, Cyp7a1 - cytochrome p450, family 7, subfamily a, p…
of ras 1, Meiob - meiosis specific with ob domains, Pcbp2 - poly(rc) binding protein 2, Vps37d - vacuolar protein sorting 37d (yeast), Abhd17a - abhydrolase domain containing 17a, Plk5 - polo-like kinase 5, Zfand2b - zinc finger, an1 type domain 2b, Gpaa1 - gpi anchor attachment protein 1, Gpam - glycerol-3-phosphate acyltransferase, mitochondrial, Pigu - phosphatidylinositol glycan anchor biosyn…
otein phosphatase 1 (formerly 2c)-like, Dusp8 - dual specificity phosphatase 8, St3gal6 - st3 beta-galactoside alpha-2,3-sialyltransferase 6, Dusp28 - dual specificity phosphatase 28, Me2 - malic enzyme 2, nad(+)-dependent, mitochondrial, Cpa6 - carboxypeptidase a6, Wdr74 - wd repeat domain 74, Retsat - retinol saturase (all trans retinol 13,14 reductase), Abhd2 - abhydrolase domain containing 2,…
in ligase e3 component n-recognin 3, Lace1 - lactation elevated 1, Entpd7 - ectonucleoside triphosphate diphosphohydrolase 7, Slc35c2 - solute carrier family 35, member c2, Ube2d2a - ubiquitin-conjugating enzyme e2d 2a, Impdh1 - inosine 5'-phosphate dehydrogenase 1, Rnf167 - ring finger protein 167, Peli3 - pellino 3, Ireb2 - iron responsive element binding protein 2, P2rx7 - purinergic receptor …
nducible kinase, Dlst - dihydrolipoamide s-succinyltransferase (e2 component of 2-oxo-glutarate complex), Sp1 - trans-acting transcription factor 1, Mdh2 - malate dehydrogenase 2, nad (mitochondrial), Hnrnpll - heterogeneous nuclear ribonucleoprotein l-like, Acat3 - acetyl-coenzyme a acetyltransferase 3, Pdf - peptide deformylase (mitochondrial), 2700060E02Rik - riken cdna 2700060e02 gene, Snrpe …
a disintegrin-like and metallopeptidase (reprolysin type) with thrombospondin type 1 motif, 4, Ppie - peptidylprolyl isomerase e (cyclophilin e), Nfs1 - nitrogen fixation gene 1 (s. cerevisiae), Pgap1 - post-gpi attachment to proteins 1, 9030617O03Rik - riken cdna 9030617o03 gene, Mcrs1 - microspherule protein 1, Rcor1 - rest corepressor 1, Neurl1a - neuralized homolog 1a (drosophila), Dgke - dia…

## Sheet: ETOH(VEH) 47 DEGs, geneMania
Function	FDR	Genes in network	Genes in genome
positive regulation of immune response	1.5925e-09	14	292
immune response-regulating signaling pathway	1.96348e-06	10	194
immune response-activating signal transduction	1.49447e-05	9	180
activation of immune response	4.15022e-05	9	209
positive regulation of cytokine biosynthetic process	7.24009e-05	6	59
leukocyte mediated immunity	0.000279771	8	194
regulation of cytokine biosynthetic process	0.000568897	6	88
lymphocyte mediated immunity	0.000568897	7	148
regulation of lymphocyte mediated immunity	0.000605452	6	94
humoral immune response	0.000605452	6	94
cytokine biosynthetic process	0.000795211	6	100
cytokine metabolic process	0.000919714	6	104
immune response-regulating cell surface receptor signaling pathway	0.00124738	6	111
positive regulation of defense response	0.00152429	7	186
regulation of leukocyte mediated immunity	0.00162777	6	119
regulation of humoral immune response	0.00181329	4	29
regulation of antigen receptor-mediated signaling pathway	0.00254863	4	33
B cell receptor signaling pathway	0.00254863	4	33
B cell mediated immunity	0.00254863	5	75
immunoglobulin mediated immune response	0.00254863	5	73
regulation of immune effector process	0.0028372	7	217
cell killing	0.00320678	5	81
regulation of humoral immune response mediated by circulating immunoglobulin	0.00320678	3	11
T cell receptor complex	0.00320678	3	11
antigen receptor-mediated signaling pathway	0.00390453	5	86
regulation of innate immune response	0.00390453	6	154
regulation of B cell mediated immunity	0.00390453	4	40
regulation of immunoglobulin mediated immune response	0.00390453	4	40
positive regulation of humoral immune response	0.00562497	3	14
adaptive immune response based on somatic recombination of immune receptors built from immunoglobulin superfamily domains	0.00562497	6	166
positive regulation of B cell mediated immunity	0.00619138	3	15
immune response-activating cell surface receptor signaling pathway	0.00619138	5	99
positive regulation of immunoglobulin mediated immune response	0.00619138	3	15
positive regulation of response to external stimulus	0.00619138	6	172
regulation of multi-organism process	0.00739107	6	179
humoral immune response mediated by circulating immunoglobulin	0.0104229	3	18
regulation of growth of symbiont in host	0.0111168	3	19
modulation of growth of symbiont involved in interaction with host	0.0111168	3	19
negative regulation of growth of symbiont involved in interaction with host	0.0111168	3	19
negative regulation of growth of symbiont in host	0.0111168	3	19
positive regulation of lymphocyte mediated immunity	0.0118725	4	58
positive regulation of leukocyte activation	0.0118725	6	201
regulation of T cell activation	0.0119824	6	203
positive regulation of leukocyte mediated immunity	0.0119824	4	59
adaptive immune response	0.0129428	6	207
toll-like receptor signaling pathway	0.0129428	4	61
positive regulation of innate immune response	0.0132124	5	125
positive regulation of cell activation	0.0136471	6	211
regulation of B cell differentiation	0.0143346	3	22
positive regulation of T cell activation	0.0149935	5	130
growth involved in symbiotic interaction	0.0152096	3	23
growth of symbiont involved in interaction with host	0.0152096	3	23
growth of symbiont in host	0.0152096	3	23
regulation of T cell receptor signaling pathway	0.0170258	3	24
immunological synapse	0.0186186	3	25
leukocyte mediated cytotoxicity	0.0186186	4	70
pattern recognition receptor signaling pathway	0.0350954	4	83
external side of plasma membrane	0.039249	6	265
innate immune response-activating signal transduction	0.039249	4	86
negative regulation of multi-organism process	0.0510075	4	93
activation of innate immune response	0.0510075	4	93
regulation of lymphocyte activation	0.0544731	6	284
regulation of toll-like receptor signaling pathway	0.0545611	3	37
positive regulation of lymphocyte activation	0.0560616	5	181
natural killer cell mediated immunity	0.0563647	3	38
regulation of peptidyl-tyrosine phosphorylation	0.0563647	5	183
natural killer cell mediated cytotoxicity	0.0563647	3	38
inflammatory response to antigenic stimulus	0.0638854	3	40
regulation of adaptive immune response based on somatic recombination of immune receptors built from immunoglobulin superfamily domains	0.0643867	4	102
negative regulation of defense response	0.0818581	4	109
regulation of inflammatory response	0.0821629	5	201
regulation of adaptive immune response	0.0882828	4	112
regulation of symbiosis, encompassing mutualism through parasitism	0.090077	4	113
regulation of tyrosine phosphorylation of STAT protein	0.0994114	3	48
regulation of gamma-delta T cell differentiation	0.0994114	2	10
positive regulation of immune effector process	0.0994114	4	118
myeloid leukocyte activation	0.0994114	4	118
regulation of gamma-delta T cell activation	0.0994114	2	10

## Sheet: TxnFactos Black Module, EnrichR
Term	Overlap	P-value	Adjusted P-value	Old P-value	Old Adjusted P-value	Z-score	Combined Score	Genes
CTNNB1	44/398	4.55206e-07	0.00011016	0.000126283	0.0271326	-1.93579	28.2674	HDAC4;ATF2;GSK3B;APP;DHX9;PTEN;PTPRJ;ARID4B;PIK3R1;FOXO3;HIF1A;CDC73;CDH8;EGFR;CDH6;KIF3B;PTPRZ1;CDH2;RB1CC1;CTNNA3;TBL1X;SOX6;BTRC;PRKACB;RANBP2;NCOA2;YES1;USP9X;FBXW11;CSNK1A1;MAGI2;SMARCA5;PTPN11;ZBTB33;GRIN2B;CUL4A;PYGO1;AR;DLG1;PIK3CA;APC;RAPGEF2;NF2;BMPR1A
NOTCH1	27/204	2.75604e-06	0.000333481	0.000224236	0.0271326	-1.75386	22.4524	TOP2B;GSK3B;APP;WDR48;XIAP;PDS5A;CBL;SMC3;SMCHD1;CAND1;ARIH1;IKBKG;ASCC3;TNPO1;PBRM1;RFC1;TRAPPC10;SMARCA5;SMAD9;SMC1A;GATAD2B;ITCH;NBEA;PIK3CA;CNTN1;MAML3;KPNB1
CREB1	19/134	3.05386e-05	0.00246345	0.000915757	0.0667028	-1.66397	17.2995	HDAC4;ATF7IP;SUZ12;ATF2;GSK3B;CSNK1A1;PRKCE;SMARCA5;CHD3;ZHX1;HIPK3;HIPK2;PIAS1;MECP2;ZMYM2;ULK2;ATF6;PRKG1;TAF1
AR	28/271	0.000175311	0.00606077	0.00531777	0.137769	-1.79062	15.487	HDAC4;ATF2;GSK3B;TMF1;SETD7;PTEN;UBE3A;PIK3R1;NR2C2;HIF1A;EGFR;NR3C2;NRIP1;REPS2;DENND5A;NCOA1;NCOA2;ATRX;NCOA4;SMARCA2;HIPK3;MLH3;PIAS1;CDK7;APPBP2;IL6ST;CUL4B;TAF1
MYB	14/84	5.57641e-05	0.00337373	0.00110253	0.0667028	-1.57297	15.4062	UPF2;GSK3B;CLTC;PPM1K;CHD3;SMARCA2;PCDH17;HIPK2;PIAS1;CUL4A;NCAM2;ERC2;BTRC;SPTAN1
JUN	26/248	0.000233853	0.00707405	0.00601318	0.137769	-1.72064	14.386	HDAC4;ATF2;GSK3B;APP;DHX9;TCF20;CHD3;HIF1A;NRIP1;IKBKG;ASCC3;MTA3;NCOA1;NCOA2;USP9X;SMARCA2;PIAS1;AR;ITCH;CREB1;APC;NEDD4;UTRN;NFE2L1;CREB5;TAF1
MYC	71/957	0.000348524	0.00937143	0.0350876	0.329405	-1.60453	12.7749	GSK3B;UBE3C;CCNT1;PHF20;FAF2;ATP2A2;XYLT1;IRS2;ARID4B;SMC6;SMC3;IPO7;PHF6;PREX2;RIMS2;PPP6C;OPA1;SACS;TNR;SMARCAD1;ERC1;IKBKG;TNPO1;BTRC;RFC1;ARID5B;TEX2;SMC1A;HCFC2;CREB1;XRN1;NAV3;EXOC4;ADNP;KPNB1;GTF3C3;GTF3C4;LUZP1;ABCB7;CTR9;AKAP6;PDS5B;PDS5A;FOXO3;HIF1A;SSR1;RANBP2;SUZ12;SPAG9;YES1;USP9X;GFPT1;CPSF2;SMARCA5;MYO5A;XPO7;PTPN11;HELZ;SMARCA2;MLH3;MIB1;SETX;CUL4A;MKLN1;WEE1;STAG2;XPOT;APC;COPG2;…
STAT5B	13/81	0.00015146	0.00606077	0.00221808	0.0894627	-1.40237	12.3341	PDGFRA;GSK3B;APP;PTPN11;CBL;EGFR;PIAS1;CRKL;AFTPH;ERBB4;PGR;RPRD1A;JAK1
SMAD1	21/192	0.000514834	0.0124588	0.00854689	0.172362	-1.47242	11.1487	GSK3B;APP;SMURF2;CCNT1;USP9X;SMAD9;TCF20;PUM1;FOXO3;LEMD3;PARD3B;UHMK1;HIPK2;PIAS1;AR;RAB30;CDK7;ZMYM2;NEDD4;SKIL;BMPR1A
NFYA	15585	0.000165922	0.00606077	0.001936	0.0894627	-1.2794	11.1359	ATF2;APP;CREB1;ZHX3;APPBP2;PAPOLG;ATF6;ZHX1;KPNB1
HDAC2	34/387	0.000798538	0.0124588	0.0203752	0.273934	-1.51398	10.7988	KDM5A;TOP2B;GTF3C3;GTF3C4;PPM1L;ARID4A;ARID4B;CHD3;SMC3;HIF1A;EGFR;MECP2;ZMYM2;NRIP1;SMARCAD1;ZBTB7A;MTA3;RANBP2;SUZ12;PRKCI;PRKCE;SMARCA5;SMAD9;SMARCA2;GATAD2B;PIAS1;NUDT21;ACLY;CDK7;CREB1;KAT6A;SP3;RLIM;CLOCK
STAT1	21/196	0.000675888	0.0124588	0.010471	0.194922	-1.39967	10.2169	HDAC4;PDGFRA;GSK3B;SMURF2;PRKCE;HSPA4L;PTPN11;RTF1;FOXO3;SMARCA2;EGFR;PIAS1;CAND1;PIK3CA;RB1CC1;KPNA6;NAA15;BTRC;SPTAN1;JAK1;KPNA1
FOS	21/199	0.000823721	0.0124588	0.0121317	0.208024	-1.36297	9.6794	NCOA1;NCOA2;ATF2;APP;PPP1R12A;AGTPBP1;SLC4A10;UBR1;PIK3R1;SMARCA2;EGFR;CAMSAP2;ELK4;AR;FIP1L1;TPR;IDS;PPIG;IKBKG;TSPYL4;TAF1
ESR2	32/365	0.00116097	0.0156087	0.0246597	0.307405	-1.3143	8.88268	GTF3C3;GTF3C4;UBR3;UBE3A;GCC2;BICD1;RIMS2;GOLGA3;PURA;CAND1;FIP1L1;NRIP1;SSR1;PPARGC1A;NCOA1;NCOA2;PBRM1;RFC1;NEBL;PABPC5;ZFR;SMARCA5;SMC1A;HCFC2;PIAS1;FAM179B;PREPL;APC;DOK6;AKAP9;COPG2;NCOA7
RARA	19/175	0.00101742	0.0144833	0.0128941	0.208024	-1.28764	8.87245	HDAC4;KDM5A;SUZ12;NCOA1;NCOA2;TOP2B;GSK3B;APAF1;UBE3A;ITCH;CDK7;ERBB4;GNAQ;NRIP1;TRIP11;WDR7;MAPK6;CLOCK;JAK1
CCNE1	30286	0.000642055	0.0124588	0.00626221	0.137769	-1.20233	8.83813	CUL4A;RBL2;AR;GSK3B;PURA;RFC1;AKAP9;MRE11A;ARID4A;BTRC;SMARCA2;CUL4B
POU5F1	30/338	0.00134578	0.0167935	0.0254054	0.307405	-1.30967	8.65794	ATF2;TOP2B;DHX9;COPB1;CHD3;CDC73;SLC8A1;PURA;SMCHD1;ZMYM2;TPR;DBT;WAPAL;MTA3;PBRM1;RFC1;CPSF2;SMARCA5;HELZ;SMC1A;CKAP5;SMARCA2;GATAD2B;AR;ITCH;CREB1;NEDD4;TRIM33;CUL4B;TAF1
ESR1	63/871	0.00138789	0.0167935	0.0688546	0.396734	-1.27644	8.39892	KDM5A;TOP2B;GSK3B;CCNT1;SETD7;CLTC;FAF2;PTEN;ATP2A2;UBE3A;IRS2;TCF20;CHD3;IPO7;CDC73;SENP5;OPA1;DNM1L;SPTAN1;SCYL2;NCOA1;NCOA2;PABPC5;NCOA4;PIAS1;AR;ACLY;PIK3CA;THRAP3;KAT6A;LCOR;PGR;NCOA7;CD47;KPNB1;HDAC4;SEC23A;GTF3C4;DHX9;COPB1;PIK3R3;PIK3R1;NR2C2;FOXO3;HIF1A;EGFR;CAND1;PRKAR2A;MYO6;NRIP1;G3BP2;SKIL;PPARGC1A;MTA3;RDX;LARP4;BRI3BP;SMARCA2;CDK7;SP3;RLIM;TRIM37;CUL4B
PPARD	14824	0.000625116	0.0124588	0.00492623	0.137769	-1.09876	8.10618	HDAC4;NCOA1;NCOA2;APC;NEDD4;NRIP1;SMAD9;PROX1
STAT3	23/246	0.00242798	0.0279795	0.0293619	0.329405	-1.26849	7.63721	HDAC4;EPHA5;NCOA1;PDGFRA;GSK3B;TMF1;SCAF11;PRKCE;SETD7;CTR9;PTPN11;BICD1;HIF1A;EGFR;PIAS1;AR;KPNA6;PGR;IL6ST;PPARGC1A;TBC1D15;JAK1;KPNA1
SMAD3	31/375	0.00339207	0.0356904	0.050337	0.364342	-1.21043	6.88288	HDAC4;ATF2;GSK3B;APP;CCNT1;CBL;FOXO3;ACVR1B;HIF1A;ZMYM2;OPA1;PRKAR2A;FBXO3;PCDH1;BTRC;PRKACB;SKIL;SMURF2;USP9X;MAGI2;SMAD9;PROX1;LEMD3;PARD3B;HIPK2;AR;ITCH;WEE1;NEDD4;TRIM33;KPNB1
GLI1	15189	0.000743629	0.0124588	0.00560561	0.137769	-0.878281	6.32711	GSK3B;ITCH;FBXW11;CSNK1A1;PTCH1;BTRC;PRKACB;PIAS1
NCOR1	16/155	0.00406886	0.0393865	0.0313258	0.329405	-1.06427	5.85813	HDAC4;NCOA1;GSK3B;ZBTB33;SMARCA2;PIAS1;MECP2;AR;ERBB4;ATXN1L;PGR;TBL1X;PPARA;SKIL;ZBTB7A;TRIM33
CCND1	12/108	0.00676881	0.063002	0.0374878	0.329405	-0.900483	4.4983	RBL2;NCOA1;ATF2;AR;GSK3B;PURA;RFC1;APC;ARID4A;BTRC;EGFR;TAF1
TAF7	18476	0.00282975	0.0311273	0.0153503	0.232174	-0.698793	4.10021	NDC1;CDK7;CCNT1;SETD7;CASK;IKBKG;CDC73;TAF1
E2F1	13/126	0.00911382	0.0735181	0.0493712	0.364342	-0.862425	4.05164	GSK3B;CSNK1A1;SETD7;XIAP;ARID4A;ARID4B;RBL2;AR;PURA;CDK7;SP4;SP3;NRIP1
TP53	44/628	0.0116936	0.0823265	0.161956	0.489917	-0.895532	3.98396	HDAC4;TOP2B;GSK3B;WDR48;PHF20;SETD7;VPRBP;PTEN;UBE3A;CHD3;FOXO3;HIF1A;ERBB4;ZMAT3;RB1CC1;G3BP2;BTRC;PRKACB;PPARGC1A;ZBTB7A;RANBP2;NCOA2;RFC1;CSNK1A1;HIPK1;SCAMP1;ZHX1;HIPK3;TOPORS;HIPK2;PIAS1;CUL4A;AR;ITCH;CDK7;CREB1;GNL3L;XRN1;KAT6A;SP3;JMY;NMT1;KPNB1;TAF1
STAT5A	35370	0.00742655	0.0665639	0.038113	0.329405	-0.793002	3.88785	NCOA1;PDGFRA;ERBB4;PTPN11;PGR;HELZ;CBL;EGFR;JAK1;PIAS1;CRKL
SMARCC1	12/114	0.0102757	0.0802171	0.0513662	0.364342	-0.809909	3.70774	AR;TOP2B;GSK3B;ITCH;PBRM1;CAND1;NEDD4;SMARCA5;SMARCAD1;DPF3;PTPN11;SMARCA2
SMARCA4	19/219	0.0119067	0.0823265	0.0783377	0.421394	-0.805237	3.56773	NCOA1;TOP2B;PBRM1;TMF1;CBX5;RFC1;SETD7;CPSF2;HIF1A;SMARCA2;RBL2;AR;CREB1;CAND1;BCL7A;SMARCAD1;DPF3;ADNP;TRIM33
AHR	15523	0.00405215	0.0393865	0.0190282	0.270872	-0.624609	3.44066	NCOA1;NCOA2;AR;CCNT1;NRIP1;NCOA7;CUL4B
HNF4A	26177	0.00779212	0.0673462	0.0353233	0.329405	-0.684446	3.32274	HDAC4;NCOA1;NCOA2;AR;TGS1;NRIP1;PROX1;NR2C2;PPARGC1A
NR4A1	12/115	0.0109764	0.0823265	0.0539793	0.364342	-0.731519	3.30062	NCOA1;NCOA2;PREPL;ANKIB1;ABCA5;MYT1L;VPRBP;PCDHGC3;ERC1;CHD3;HIF1A;SOCS4
POLR2A	20/239	0.0145135	0.0887281	0.0936627	0.421394	-0.711645	3.01216	ATF7IP;GSK3B;CCNT1;DHX9;SCAF11;MAGI2;CTR9;CPSF2;RTF1;SMC1A;SMC3;SMARCA2;CDC73;ITCH;CDK7;CAND1;NEDD4;MYO6;PPIG;CDK12
NR3C1	20/239	0.0145135	0.0887281	0.0936627	0.421394	-0.709356	3.00247	KDM5A;NCOA1;NCOA2;GSK3B;TMF1;CLTC;NCOA4;ZBTB20;UBE3A;GAPVD1;ZHX1;SMARCA2;NR3C2;PPP6C;AR;CREB1;THRAP3;TTC3;NRIP1;PPARGC1A
NCOA1	32782	0.0119008	0.0823265	0.0516442	0.364342	-0.611818	2.71106	NCOA2;AR;GSK3B;CLPB;NRIP1;RORA;PGR;PPARA;PPARGC1A;HIF1A
PML	16/178	0.0146658	0.0887281	0.0805264	0.421394	-0.633718	2.67571	RANBP2;SUZ12;ATF2;CASP8AP2;TOP2B;CCNT1;SLC1A2;UBE3A;HIPK1;TOPORS;HIPK2;PIAS1;RS1;ZMYM2;FBXO3;SKIL
CTCF	22129	0.00877336	0.0732121	0.0364751	0.329405	-0.528262	2.50187	SUZ12;ZMYM2;CAND1;ATRX;ZBTB33;SMC1A;SMC3;TAF1
SMAD4	20/245	0.0185183	0.0981617	0.111102	0.436503	-0.501995	2.00246	ATF7IP;ATF2;GSK3B;USP9X;SMAD9;PRPF40A;FOXO3;ACVR1B;PARD3B;UHMK1;PIAS1;AR;ARL5B;ZMYM2;APC;PRKAR2A;BTRC;SKIL;TRIM33;KPNB1
SMC3	13/137	0.0175019	0.0981617	0.0802734	0.421394	-0.462488	1.87097	ATRX;SMARCA5;FRS2;UBR1;PDS5B;PDS5A;SMC1A;MECP2;STAG2;APC;NMT1;SMARCAD1;WAPAL
EED	33512	0.0137865	0.0887281	0.0577542	0.364342	-0.395449	1.69413	SETX;KDM5A;CUL4A;SUZ12;ATF2;NUDT21;TGS1;CLTC;SPTAN1;CUL4B
SMAD2	28/384	0.0246939	0.119327	0.173086	0.498652	-0.37882	1.40209	DPP10;GSK3B;FOXO3;ACVR1B;PREX2;ZMYM2;OPA1;KIF5B;TPR;FBXO3;ERC1;PRKACB;SKIL;SMURF2;USP9X;ST13;ZFR;SMAD9;MYO5A;LEMD3;GATAD2B;PARD3B;UHMK1;HIPK2;ITCH;NEDD4;TRIM33;KPNB1
RAD21	19/237	0.0251474	0.119327	0.132672	0.461414	-0.290509	1.06994	PPP1R15B;UBE3C;DHX9;SMARCA5;PDS5B;CHD3;GAPVD1;PDS5A;SMC1A;SMC3;CUL4A;STAG2;KIF3B;TPR;WAPAL;NAA15;MTA3;KPNB1;EIF3A
EP300	33/473	0.0277343	0.126636	0.211503	0.556345	-0.297747	1.06745	ATF2;GTF3C3;CCNT1;CLTC;RORA;PIK3R1;FOXO3;HIF1A;MECP2;TGS1;FBXO3;BTRC;PPARGC1A;MAP9;NCOA1;NCOA2;RFC1;MRE11A;CASK;ETV1;PROX1;SMARCA2;HIPK2;AR;CREB1;MTF1;KAT6A;SP3;JMY;PGR;PPARA;CLOCK;CREB5
PPARG	11/116	0.0275545	0.126636	0.102376	0.436503	-0.17855	0.641277	HDAC4;MECP2;NCOA1;NCOA2;GSK3B;APP;NCOA4;NRIP1;ZBTB20;PPARGC1A;PIAS1
SIN3B	20271	0.017607	0.0981617	0.0587163	0.364342	-0.034162	0.137996	KDM5A;RBL2;MECP2;AR;MYT1L;ARID4A;SMARCA2
SIN3A	17/214	0.0353938	0.145175	0.156808	0.489917	-0.0379882	0.126927	HDAC4;GSK3B;SMARCA5;ARID4A;ARID4B;CHD3;SMARCA2;TOPORS;MECP2;AR;SP3;RLIM;SMARCAD1;TBL1X;SKIL;ZBTB7A;TAF1
AIRE	25051	0.0180158	0.0981617	0.0633804	0.374099	-0.029959	0.12033	RANBP2;CAND1;XPOT;PIK3R1;SMC1A;SMC3;IPO7;KPNB1
FOXP3	25/350	0.0398983	0.15326	0.217073	0.564858	0.0296953	-0.0956611	HDAC4;GSK3B;COPB1;GMPS;ADD3;SMCHD1;BCL7A;DHX36;DBT;ARIH1;DNM1L;TNPO1;RANBP2;SUZ12;SPECC1;SCAF11;SMARCA5;HELZ;ZBTB33;CKAP5;RSBN1;COPG2;PPIG;MAPRE2;TAF1
ILF3	8/297	0.980376	0.980376	0.996666	0.996666	5.28056	-0.104657	CAND1;OPA1;DHX9;KIF5C;SMARCAD1;SSR1;NUPL1;PICALM
KAT2A	2/107	0.970581	0.974608	0.987156	0.991252	5.90501	-0.176325	CUL4A;SMAD9
NFKB1	19/254	0.0458639	0.162909	0.200122	0.544152	0.176208	-0.543085	HDAC4;SPAG9;NCOA1;ATF2;RFC1;FBXW11;CLTC;SPPL2A;CUL4A;AR;AKT3;TPR;G3BP2;DPF3;IKBKG;BTRC;SPTAN1;CUL4B;KPNA1
RXRA	12/139	0.0413136	0.153814	0.144366	0.478585	0.185795	-0.592047	HDAC4;NCOA1;NCOA2;GSK3B;NCOA4;NRIP1;PIK3R1;PPARA;ACVR1B;PPARGC1A;CLOCK;NR3C2
TCF3	9/248	0.864995	0.875852	0.959229	0.967223	5.38721	-0.781318	AR;GSK3B;CPD;CANX;SPIN1;IKBKG;ZBTB33;TRIM33;HIPK2
UBTF	22463	0.0294551	0.132003	0.0873113	0.421394	0.240858	-0.848999	RBL2;GSK3B;ZMYM2;PIK3CA;SMARCA5;IRS2;TAF1
PCGF2	16438	0.896741	0.904214	0.931577	0.943271	8.0231	-0.874423	HIF1A
CEBPB	12/142	0.047335	0.163328	0.159384	0.489917	0.297375	-0.907144	ATF2;AR;GSK3B;SHPRH;CREB1;SP3;SMARCA5;RORA;NR2C2;ZBTB7A;SMARCA2;EGFR
VDR	10/109	0.0419826	0.153936	0.133652	0.461414	0.337	-1.06846	KDM5A;NCOA1;NCOA2;CDK7;THRAP3;NCOA4;NRIP1;LCOR;FOXO3;SLC8A1
SREBF2	22828	0.0318494	0.137635	0.0927298	0.421394	0.331163	-1.14143	ATF7IP;CASP8AP2;ZMYM2;CREB1;ATF6;KPNB1;PIAS1
CDKN1B	34213	0.0390924	0.152587	0.120713	0.439773	0.368018	-1.19305	CUL4A;GSK3B;YES1;NUP50;AKT3;KPNA6;UBE3A;KPNB1;UHMK1
SPI1	24139	0.841976	0.856126	0.903678	0.918866	6.94239	-1.19412	MECP2;ETV1
NFATC1	18415	0.0349924	0.145175	0.09403	0.421394	0.442991	-1.48518	HDAC4;GSK3B;CBL;KPNB1;PRKG1;PIAS1
TBP	13/160	0.0521226	0.165671	0.17778	0.500264	0.505872	-1.49443	KDM5A;NCOA1;GTF3C3;GTF3C4;CBX5;DHX9;SETD7;CPSF2;SMARCA2;PIAS1;AR;CAND1;TAF1
TCF12	13150	0.837324	0.854989	0.884181	0.902834	8.60638	-1.52802	TRIM33
NANOG	13/160	0.0521226	0.165671	0.17778	0.500264	0.534318	-1.57846	PBRM1;SMARCA5;ARID5B;SMARCA2;CDC73;GATAD2B;SLC8A1;ZMYM2;GNL3L;XPO4;G3BP2;WAPAL;KPNB1
ETS2	12420	0.820039	0.844466	0.869824	0.895733	8.30234	-1.64721	CLPB
MEIS1	13150	0.837324	0.854989	0.884181	0.902834	9.86577	-1.75161	CREB1
NACC1	43616	0.016645	0.0981617	0.0497358	0.364342	0.460339	-1.88539	HDAC4;CUL4A;GSK3B;NACC2;GATAD2B
MAX	35156	0.700612	0.751066	0.824329	0.857578	5.67503	-2.01918	SPAG9;CCNT1;HIF1A;TAF1
BRCA1	28/418	0.0607661	0.171113	0.302994	0.634959	0.729552	-2.04327	GSK3B;GTF3C4;WDR48;DHX9;XIAP;UBE3A;PIK3R1;FOXO3;HIF1A;ELK4;PPP6C;KPNA6;RPRD1A;JAK1;KPNA1;NCOA2;RFC1;RDX;MRE11A;SMC1A;SMARCA2;PIAS1;RBL2;AR;CDK7;CREB1;PGR;SDK2
ESRRA	18780	0.0380735	0.151046	0.100388	0.436503	0.627054	-2.04936	NCOA1;GSK3B;NRIP1;DPF3;PROX1;PPARGC1A
SMARCC2	10/114	0.0540825	0.165671	0.161287	0.489917	0.705123	-2.05701	TOP2B;GSK3B;ITCH;PBRM1;SMARCA5;SMARCAD1;ADNP;CHD3;SMARCA2;TOPORS
SP1	19/263	0.0608086	0.171113	0.241513	0.590364	0.735936	-2.06064	HDAC4;ATF7IP;CBX5;LUZP1;CHD3;HIF1A;MECP2;AR;PURA;CREB1;SP4;MYO6;SP3;PGR;PPIG;UTRN;BTRC;ATF6;ZBTB7A
SMARCB1	10/116	0.0595066	0.171113	0.173073	0.498652	0.808145	-2.28032	MECP2;TOP2B;APP;PBRM1;CAND1;RB1CC1;SMARCAD1;DPF3;MAPK8IP2;SMARCA2
YY1	10/120	0.0713852	0.196809	0.197815	0.543992	0.870165	-2.29694	HDAC4;MECP2;ATF2;APP;CREB1;NEDD4;SP3;SMARCAD1;ATF6;CRKL
EZH2	10/115	0.0567521	0.167488	0.16713	0.493237	0.812266	-2.33044	SETX;KDM5A;RBL2;SUZ12;ATF2;ATRX;RORA;MAPK8IP2;CLOCK;CUL4B
HTT	19/293	0.13357	0.316901	0.398956	0.636013	1.16338	-2.34204	EPM2A;SUZ12;GNAZ;USP9X;CLTC;SLC1A2;LSAMP;PRPF40A;CHD3;PIK3R1;EGFR;PIAS1;STX1B;TPR;NBR1;CNTN1;IKBKG;BTRC;NUPL1
ELK1	17930	0.701409	0.751066	0.791881	0.840984	7.21622	-2.55934	GSK3B;APP
CEBPD	43494	0.768371	0.798051	0.825685	0.857578	9.88523	-2.60458	HDAC4
BCL3	16834	0.667843	0.72734	0.763015	0.824329	6.51314	-2.62937	NCOA1;GSK3B
YAP1	9/115	0.112987	0.28782	0.265403	0.611337	1.20645	-2.63063	ITCH;YES1;ERBB4;USP9X;FBXW11;RTF1;TTC9C;BTRC;EGFR
EPAS1	5/106	0.60119	0.676689	0.759223	0.824329	5.18786	-2.63981	GTF3C3;APC;HIF1A;SMARCA2;TRIM33
TFAP2A	16834	0.667843	0.72734	0.763015	0.824329	6.69549	-2.70298	APC;CLTC
CEBPA	9/113	0.104283	0.268474	0.250361	0.599874	1.22154	-2.76146	RANBP2;ATF2;AR;GSK3B;RFC1;AKAP9;SMC1A;SMARCA2;PIAS1
IRF1	16469	0.655996	0.721595	0.752649	0.824168	6.55047	-2.76168	AR;ULK2
NEUROD1	43495	0.779772	0.806431	0.835569	0.864136	11.1566	-2.77525	GSK3B
IRF4	43494	0.768371	0.798051	0.825685	0.857578	10.6354	-2.80224	PROX1
ELF1	16469	0.655996	0.721595	0.752649	0.824168	6.70433	-2.82655	RTF1;CDC73
JUND	16103	0.643813	0.714692	0.741896	0.823573	6.44611	-2.83852	GSK3B;NFE2L1
CLOCK	43493	0.756381	0.792399	0.815208	0.857578	10.3143	-2.87987	GSK3B
NR0B1	12175	0.0214567	0.10597	0.0604919	0.365976	0.750982	-2.88506	AR;NRIP1;RORA;PGR;SLC8A1
REST	13636	0.0335882	0.142602	0.0856383	0.421394	0.865332	-2.93657	HDAC4;GSK3B;FBXW11;SP3;BTRC
ETS1	8/102	0.128911	0.315116	0.280702	0.623211	1.45069	-2.97193	ATF2;GSK3B;APP;ZFR;TTC3;ARID4B;SMARCA2;EIF3A
CBX3	8/114	0.198349	0.409955	0.383411	0.636013	1.90333	-3.07907	MECP2;CBX5;SMARCAD1;ADNP;CHD3;ARL5A;PRKACB;TRIM33
HSF1	8/109	0.167733	0.365689	0.339981	0.636013	1.73662	-3.10054	GSK3B;DENND5B;UBE3A;CHD3;RPRD1A;BTRC;MID2;TAF1
WRNIP1	43491	0.730507	0.771977	0.792332	0.840984	10.3358	-3.2456	GSK3B
HDAC8	28216	0.527711	0.620291	0.678776	0.771191	5.1485	-3.29095	CREB1;KAT6A;SP3;PDK3
GFI1B	29312	0.558168	0.640174	0.706297	0.792351	5.64699	-3.29273	TMF1;MID2;RAB11FIP4;TAF1
ILF2	10/184	0.418451	0.537568	0.663444	0.76719	3.83805	-3.34369	RANBP2;YES1;CAND1;DHX9;NMT1;MRE11A;MTR;SPTAN1;WDR44;CUL4B
MYCN	43491	0.730507	0.771977	0.792332	0.840984	10.659	-3.34711	GSK3B
NFYB	43490	0.716559	0.763908	0.779857	0.83878	10.4344	-3.47775	HDAC4
GATA2	43492	0.74377	0.782575	0.804103	0.84975	11.7673	-3.4834	PPARA
SETDB1	8/136	0.352961	0.497978	0.570872	0.715808	3.40514	-3.5461	ATF7IP;SUZ12;CBX5;APC;ULK2;RPGRIP1L;SKIL;PIAS1
ATF2	13/237	0.382584	0.508711	0.662291	0.76719	3.69524	-3.55041	HDAC4;SUZ12;NUS1;APP;RFC1;PRKCE;ATP2A2;MRE11A;AR;CREB1;CANX;PRKG1;CREB5
RNF2	10/175	0.35859	0.497978	0.603383	0.7355	3.47348	-3.56232	ATF7IP;SUZ12;SMURF2;PCGF5;PCGF3;SMARCA5;UBE3A;ZBTB33;PPARGC1A;CDC73
SIRT3	34881	0.186174	0.388397	0.353078	0.636013	2.11927	-3.56266	CERS6;MARS2;STXBP5;DNM1L;FOXO3;CLOCK;SNTB1
SRF	34151	0.172895	0.370271	0.334431	0.636013	2.05076	-3.59923	HDAC4;ELK4;NCOA1;CREB1;ASCC3;ATF6;PRKG1
RUNX3	15008	0.605223	0.678074	0.707223	0.792351	7.20334	-3.61721	HDAC4;SMURF2
TP63	7/120	0.376791	0.506574	0.581571	0.725465	3.72133	-3.63226	UPF2;RBL2;ITCH;DHX9;SACS;BTRC;HIPK2
NFE2	28216	0.527711	0.620291	0.678776	0.771191	5.71016	-3.64997	ITCH;NEDD4;ASH1L;IKBKG
TCF4	20880	0.535996	0.623611	0.666667	0.76719	5.94268	-3.70602	AR;CDC73;TRIM33
SOX2	25659	0.453031	0.56412	0.607851	0.7355	4.73736	-3.75102	MECP2;XPO4;SMARCA5;GATAD2B
KDM5B	23163	0.0884479	0.232656	0.192592	0.535716	1.54817	-3.75483	HDAC4;AR;SLITRK3;CHD3;GRIN2B;MTA3
HIF1A	8/126	0.279636	0.44521	0.487706	0.670595	2.95902	-3.77058	HDAC4;NCOA1;NCOA2;AR;PRKCE;FAF2;FOXO3;SMARCA2
PPARGC1A	23498	0.20564	0.409955	0.349658	0.636013	2.42481	-3.83514	NCOA1;GSK3B;CDK7;PPARA;PIAS1
STAT6	30468	0.223304	0.416033	0.388091	0.636013	2.5626	-3.8419	NCOA1;NCOA2;RLIM;PGGT1B;JAK1;PIAS1
BCL11B	43487	0.670235	0.72734	0.737767	0.822763	9.73665	-3.8959	CHD3
UPF1	35947	0.350954	0.497978	0.538425	0.712016	3.73327	-3.90911	UPF2;DDX6;CAND1;XRN1;DCP2;EIF3A
HCFC1	31929	0.255983	0.42674	0.429075	0.657191	2.8774	-3.92088	USP53;SETD7;HCFC2;PPARGC1A;EGFR;NFE2L1
SALL4	19419	0.486822	0.58964	0.620004	0.742777	5.45683	-3.92813	USP9X;MTA3;GATAD2B
ESRRB	30834	0.231345	0.420943	0.398356	0.636013	2.6901	-3.93789	NCOA2;PBRM1;NRIP1;SMARCA5;MTA3;GATAD2B
RUNX1	7/106	0.265669	0.431489	0.456286	0.659987	3.02127	-4.0047	AR;GSK3B;PCGF5;KAT6A;HIPK1;TRIM33;HIPK2
GTF2B	31564	0.247689	0.42674	0.418854	0.645622	2.87483	-4.01206	MECP2;NCOA1;CREB1;DHX9;NCOA4;TAF1
NFIC	43488	0.686461	0.741623	0.75262	0.824168	10.6853	-4.01986	GSK3B
TCF7L2	13547	0.548965	0.635644	0.655058	0.765816	6.87176	-4.12113	HDAC4;ZBTB33
CHD1	23863	0.214506	0.416033	0.36106	0.636013	2.70434	-4.16312	RFC1;TGS1;RTF1;SMC3;CDC73
SUZ12	24228	0.223489	0.416033	0.372473	0.636013	2.79997	-4.19546	KDM5A;ATF2;CREB1;CBX5;CUL4B
GATA1	25324	0.251071	0.42674	0.406678	0.636013	3.03657	-4.1966	HDAC4;CREB1;SMARCA5;MAPK6;PPARA
GATA4	15462	0.0537591	0.165671	0.123573	0.439773	1.44201	-4.21535	SUZ12;AR;CCNT1;PPARA;PIAS1
IRF3	27515	0.308404	0.466461	0.474135	0.659987	3.62266	-4.26149	RBL2;NCOA2;SMURF2;AKT3;XIAP
SREBF1	25324	0.251071	0.42674	0.406678	0.636013	3.09049	-4.27112	AR;GSK3B;PRKCI;ATXN1L;ZBTB7A
E2F4	26785	0.289041	0.455382	0.451868	0.659987	3.44307	-4.27349	RBL2;AR;PCM1;BTRC;RAB3GAP1
TARDBP	21671	0.163339	0.362643	0.293167	0.624942	2.38737	-4.32574	APP;CAND1;CSNK1A1;KCNMA1;ZHX1
TAL1	23833	0.397428	0.514318	0.551751	0.713638	4.70834	-4.34458	GSK3B;CHD3;ZHX1;TRIM33
CIITA	15097	0.0492684	0.163328	0.115439	0.436503	1.44545	-4.35148	HDAC4;NCOA1;GSK3B;CREB1;PRKACB
ERG	15097	0.0492684	0.163328	0.115439	0.436503	1.46198	-4.40125	AR;APP;NEDD4;ETV1;SPTAN1
BRF2	22037	0.171505	0.370271	0.30436	0.634959	2.50055	-4.40883	RBL2;XPO4;SSR1;XPO7;PDS5A
ATF3	16862	0.395357	0.514318	0.528307	0.705299	4.77301	-4.4292	HDAC4;ATF2;GSK3B
BCLAF1	19845	0.125055	0.308809	0.238546	0.589062	2.137	-4.44284	GSK3B;CAND1;THRAP3;LEMD3;EGFR
BMI1	25689	0.26045	0.42674	0.418037	0.645622	3.33383	-4.48515	SUZ12;PCGF3;SMARCA5;PTEN;BTRC
KLF5	12816	0.518795	0.620291	0.626314	0.74498	6.9047	-4.53119	GSK3B;SMURF2
KRT7	43574	0.0124414	0.0836338	0.0376867	0.329405	1.03443	-4.53776	ATF7IP;ATF2;EGFR;EIF3A
JUNB	17624	0.209186	0.411569	0.337543	0.636013	2.91856	-4.56619	GSK3B;ITCH;MAPK6;NFE2L1
NFE2L2	22372	0.352278	0.497978	0.503999	0.685213	4.40495	-4.59585	GSK3B;CLTC;BTRC;TRIM33
IKZF1	15432	0.149984	0.345677	0.260125	0.611169	2.45669	-4.66091	HDAC4;NUDT21;CHD3;SMARCA2
PAX3	15097	0.0492684	0.163328	0.115439	0.436503	1.55057	-4.66796	RBL2;AR;GSK3B;CBX5;TAF1
MITF	15462	0.0537591	0.165671	0.123573	0.439773	1.62017	-4.73614	GSK3B;APP;CREB1;PRKACB;PIAS1
STAT2	18354	0.230233	0.420943	0.363681	0.636013	3.22654	-4.7387	CAND1;JAK1;PIAS1;KPNA1
BRF1	43577	0.0209001	0.105371	0.0557897	0.364342	1.242	-4.80405	RBL2;APP;GTF3C3;GTF3C4
RCOR1	15797	0.159369	0.357105	0.272828	0.611337	2.62176	-4.81494	HDAC4;MECP2;ZMYM2;MTA3
MYBL2	17593	0.422057	0.537568	0.55575	0.713638	5.60379	-4.83391	GSK3B;MAPK6;HIPK2
SP3	13971	0.114766	0.289307	0.210711	0.556345	2.24539	-4.86094	MECP2;SP4;ZBTB7A;PIAS1
MEF2C	18354	0.230233	0.420943	0.363681	0.636013	3.34727	-4.91602	HDAC4;NCOA2;ACLY;VGLL4
NR2F2	43577	0.0209001	0.105371	0.0557897	0.364342	1.28897	-4.98574	SETD7;SMARCAD1;HIPK3;PIAS1
USF1	15766	0.354745	0.497978	0.485454	0.670595	4.84318	-5.01925	TOP2B;APP;SMARCA5
TCOF1	16132	0.368339	0.497978	0.499951	0.683549	5.22033	-5.21381	GSK3B;WDR48;CAND1
CREM	14336	0.1232	0.307364	0.222818	0.573638	2.49282	-5.21983	CASP8AP2;GSK3B;CREB1;CSNK1A1
LMO2	15797	0.159369	0.357105	0.272828	0.611337	2.85397	-5.24141	KDM5A;KIF3B;RLIM;MAPRE2
BCL11A	43484	0.616349	0.687357	0.687655	0.777629	10.9523	-5.30029	APP
NOD2	16497	0.381881	0.508711	0.514239	0.695228	5.56202	-5.35426	PPP2R5E;XIAP;IKBKG
CUX1	12086	0.487306	0.58964	0.595751	0.7355	7.49132	-5.38523	GSK3B;CDK7
MTA3	14671	0.313805	0.471683	0.440825	0.659987	4.98713	-5.77999	SMARCAD1;CHD3;GATAD2B
KLF4	11355	0.454559	0.56412	0.563357	0.713638	7.36468	-5.80651	APP;APC
RARG	14702	0.131888	0.316008	0.235102	0.589062	2.88146	-5.83727	SUZ12;NCOA1;CDK7;MTMR6
NR2C2	12451	0.503212	0.605857	0.611261	0.735947	8.55209	-5.8731	HDAC4;AR
PDX1	13210	0.259496	0.42674	0.379215	0.636013	4.41684	-5.95837	GSK3B;CREB1;HIPK2
BACH1	11355	0.454559	0.56412	0.563357	0.713638	7.61652	-6.00507	CSNK1A1;SMAD9
NR1I2	12114	0.219662	0.416033	0.332076	0.636013	4.03658	-6.1181	NCOA1;NCOA2;PPARGC1A
FOXM1	11355	0.454559	0.56412	0.563357	0.713638	7.81263	-6.15969	GSK3B;ANKRD12
CBFB	12510	0.083782	0.222805	0.164427	0.491251	2.53896	-6.29544	APP;DHX36;SLC4A10;PRKACB
ATF1	11749	0.206671	0.409955	0.316306	0.636013	4.04819	-6.38249	ATF2;CREB1;CSNK1A1
TBL1XR1	13210	0.259496	0.42674	0.379215	0.636013	4.75751	-6.41795	AR;APC;TBL1X
EGR1	12844	0.246097	0.42674	0.363555	0.636013	4.68405	-6.56718	AR;PTEN;PRKACB
ZNF148	43481	0.553669	0.638037	0.627999	0.74498	11.171	-6.6042	HDAC4
ZBTB7A	43584	0.0518635	0.165671	0.112792	0.436503	2.24432	-6.64127	GSK3B;SP4;SP3;PRKG1
MEF2A	13575	0.272987	0.44042	0.394791	0.636013	5.12306	-6.65142	HDAC4;GSK3B;VGLL4
XRCC4	12145	0.0767687	0.206422	0.153486	0.489917	2.6093	-6.69796	NUDT21;LIG4;CHD3;PRKACB
RBM15	43482	0.575623	0.653995	0.64905	0.762477	12.3137	-6.80087	UBE3C
E2F6	47150	0.420642	0.537568	0.529147	0.705299	7.8611	-6.8075	APP;SMARCAD1
CNOT3	43552	0.156792	0.357105	0.25366	0.601821	3.77954	-7.00286	CNOT6;CNOT6L;CAND1
IRF8	11749	0.206671	0.409955	0.316306	0.636013	4.475	-7.0554	SMURF2;PTPN11;CBL
STAT4	43583	0.0464491	0.162909	0.10347	0.436503	2.3293	-7.14955	GSK3B;JAK1;PIAS1;MAP2K6
BHLHE40	43522	0.367844	0.497978	0.474536	0.659987	7.18332	-7.18401	CHD3;ZHX1
DACH1	43480	0.530579	0.620291	0.605689	0.7355	11.4666	-7.26739	CREB1
BCOR	43521	0.349814	0.497978	0.455498	0.659987	6.96633	-7.3171	HDAC4;ZBTB7A
NR4A2	12114	0.219662	0.416033	0.332076	0.636013	4.90435	-7.43336	OPA1;SMARCA2;EIF3A
GATA3	43522	0.367844	0.497978	0.474536	0.659987	7.43573	-7.43645	HDAC4;AR
KDM6A	43522	0.367844	0.497978	0.474536	0.659987	7.46629	-7.46701	GSK3B;SMAD9
KDM5A	43521	0.349814	0.497978	0.455498	0.659987	7.22962	-7.59365	SUZ12;GSK3B
SIRT6	43480	0.530579	0.620291	0.605689	0.7355	12.1495	-7.70017	CHD3
USF2	43521	0.349814	0.497978	0.455498	0.659987	7.369	-7.74005	HSPA4L;PPARGC1A
POLR3A	43551	0.14497	0.340609	0.23826	0.589062	4.01712	-7.75798	NEDD4;SMARCA5;IKBKG
CHD7	43522	0.367844	0.497978	0.474536	0.659987	8.02216	-8.02293	PBRM1;ZBTB20
LMO4	43585	0.0576066	0.167961	0.122471	0.439773	2.88424	-8.23196	GSK3B;KIF3B;SMAD9;KPNA1
JARID2	43581	0.0366141	0.147677	0.0859554	0.421394	2.50891	-8.29777	SETX;SUZ12;THRAP3;CUL4B
CEBPZ	43518	0.294814	0.455382	0.396135	0.636013	6.97339	-8.51738	GSK3B;UBE3A
MAFK	43515	0.239201	0.42674	0.333983	0.636013	6.02249	-8.61489	HIF1A;NFE2L1
ZFPM2	43480	0.530579	0.620291	0.605689	0.7355	13.8418	-8.77274	MTA3
GTF3C2	43540	0.0410592	0.153814	0.0883468	0.421394	2.74868	-8.77581	GTF3C3;GTF3C4;SMARCAD1
THAP1	43483	0.596499	0.674546	0.668913	0.76719	17.3064	-8.94181	NKAP
PHF8	43516	0.257736	0.42674	0.354952	0.636013	6.65469	-9.02256	APP;TAF1
RFX5	43482	0.575623	0.653995	0.64905	0.762477	16.4713	-9.09714	HDAC4
MXI1	43536	0.0186588	0.0981617	0.0489036	0.364342	2.29412	-9.1339	APP;SMARCA5;SMC3
FLI1	43517	0.276289	0.442795	0.375683	0.636013	7.31406	-9.40812	SMAD9;PIAS1
RCOR3	43512	0.184239	0.387703	0.27013	0.611337	5.59573	-9.4653	APP;MTA3
ZBTB33	43513	0.202393	0.409955	0.291517	0.624942	5.99167	-9.57197	GSK3B;WDR48
ZNF217	43478	0.48076	0.587595	0.556987	0.713638	13.3226	-9.75729	GSK3B
ZBTB7B	43542	0.0556629	0.166301	0.111778	0.436503	3.41474	-9.86327	HDAC4;SP3;ZBTB7A
ZFP42	43544	0.0723801	0.196809	0.13728	0.461414	3.98041	-10.4518	RLIM;SMARCAD1;WAPAL
PRDM1	43515	0.239201	0.42674	0.333983	0.636013	7.4546	-10.6635	CLPB;PIAS1
PAX5	43512	0.184239	0.387703	0.27013	0.611337	6.42908	-10.8749	AR;KPNA1
CDX2	43513	0.202393	0.409955	0.291517	0.624942	6.85571	-10.9523	GSK3B;SMARCA2
POU2F2	43509	0.131621	0.316008	0.206179	0.554392	5.52643	-11.2066	AR;PGR
POU3F2	43474	0.364716	0.497978	0.440858	0.659987	11.1123	-11.2082	POU3F4
DLX4	43478	0.48076	0.587595	0.556987	0.713638	15.5505	-11.389	PIK3R1
NRF1	43475	0.395955	0.514318	0.472464	0.659987	12.6673	-11.7357	PPARGC1A
CRX	43510	0.148775	0.345677	0.227383	0.579227	6.36771	-12.1325	SP4;SP3
ZZZ3	43516	0.257736	0.42674	0.354952	0.636013	9.65101	-13.085	EPS8;MAML3
KLF2	43472	0.297315	0.455382	0.371869	0.636013	10.8305	-13.137	WEE1
SP4	43502	0.0317196	0.137635	0.0709527	0.399315	3.86971	-13.3537	SP3;ZBTB7A
MYBL1	43473	0.331864	0.489702	0.407364	0.636013	12.3371	-13.6081	HIPK2
FOXA2	43511	0.166342	0.365689	0.248728	0.599874	7.64074	-13.7053	NCOA1;HIF1A
MTF2	43544	0.0723801	0.196809	0.13728	0.461414	5.32924	-13.9936	SUZ12;GSK3B;CREB1
HEY1	43477	0.453903	0.56412	0.530432	0.705299	18.6652	-14.7431	SKIL
TET1	43474	0.364716	0.497978	0.440858	0.659987	15.6528	-15.7879	ARID4B
KLF9	43470	0.222771	0.416033	0.294394	0.624942	10.9859	-16.4965	PGR
CCNT2	43478	0.48076	0.587595	0.556987	0.713638	22.8302	-16.7206	AFF4
FOXA1	43475	0.395955	0.514318	0.472464	0.659987	19.8305	-18.3721	AR
LYL1	43475	0.395955	0.514318	0.472464	0.659987	20.6379	-19.1201	TRIM33
HOXB4	43471	0.260982	0.42674	0.334254	0.636013	14.645	-19.6727	CUL4A
PLAGL2	43472	0.297315	0.455382	0.371869	0.636013	16.2213	-19.6759	PIAS1
PADI4	43473	0.331864	0.489702	0.407364	0.636013	18.0345	-19.8926	APP
HNF1B	43472	0.297315	0.455382	0.371869	0.636013	17.9562	-21.7802	CREB1
LMX1B	43473	0.331864	0.489702	0.407364	0.636013	21.2951	-23.4892	APP
RCOR2	43471	0.260982	0.42674	0.334254	0.636013	18.2433	-24.5064	CTR9
FOXP2	43470	0.222771	0.416033	0.294394	0.624942	16.7353	-25.13	GATAD2B
ZNF274	43504	0.055472	0.166301	0.105914	0.436503	9.75184	-28.2011	CBX5;RFC1
SP2	43472	0.297315	0.455382	0.371869	0.636013	23.2538	-28.2059	APP
NELFE	43471	0.260982	0.42674	0.334254	0.636013	28.763	-38.6375	WDR48
TAF1	14/171	0.0427493	0.154408	0.160388	0.489917	13.9238	-43.8934	RANBP2;ALG9;CCNT1;CTR9;LIG4;SMARCA2;RBL2;AR;PCM1;CREB1;XRN1;APC;TGS1;AVL9
KLF7	43467	0.0958866	0.249511	0.159961	0.489917	19.4235	-45.5402	APP
TRIM28	12/204	0.302784	0.460841	0.566192	0.713638	82.7064	-98.8124	IPO8;CAND1;CBX5;APC;ERBB4;SMEK2;SMARCAD1;RPGRIP1L;IKBKG;CHD3;NR2C2;TOPORS
