# Supplementary material for: Chronic Chemogenetic Stimulation of the Nucleus Accumbens Produces Lasting Reductions in Binge Drinking and Ameliorates Alcohol-Related Morphological and Transcriptional Changes
Source: Brain Sci. 2020 Feb 18;10(2):109. doi: 10.3390/brainsci10020109 (PMC7071376; doi:10.3390/brainsci10020109)
Supplement: Supplementary file 1 [file brainsci-10-00109-s001.zip › brainsci-683721/Supplement_Table_S4_Module_Genes_and_DEGs.xlsx]

## Sheet: File Description
File Description:
This file contains gene lists associated with modules from WGCNA.
Genes are listed under module colors.
Module genes cross referenced with the unique genes identified from DE are also listed here.
688 corresponds to the number of unique DEGs in EtOH(VEH).
1431 corresponds to the number of unique DEGs in EtOH(CNO).
612 corresponds to the number of unique DEGs in H2O(CNO).

## Sheet: Hub Genes 
				Unique DE Module Membership (Numbers of Genes)
Module Color	Module Size	Hub Gene	Description	EtOH (VEH) 688	EtOH (CNO) 1431	H2O (CNO) 612
Black	983	Usp9x	Ubiquitin Specific Peptidase 9 X-Linked	55	138	19
Blue	546	Akap8	A-Kinase Anchoring Protein 8	90	151	136
Brown	1632	Psmb8	Proteasome Subunit Beta 8	124	51	80
Green	1476	Uqcrh	Ubiquinol-Cytochrome C Reductase Hinge Protein	48	215	7
Greenyellow	822	Olfm1	Olfactomedin 1	4	24	44
Grey60	124	Lrrc23	Leucine Rich Repeat Containing 23	1	41	0
Lightcyan	135	Lhx8	LIM Homeobox 8	1	39	1
Lightgreen	124	1700016L21Rik	RIKEN cDNA 1700016L21 gene	0	2	1
Lightyellow	102	Nynrin	NYN Domain And Retroviral Integrase Containing	0	0	5
Midnightblue	191	Dgkb	Diacylglycerol Kinase Beta	1	8	16
Purple	404	Bptf	Bromodomain PHD Finger Transcription Factor	16	71	0
Red	916	Vps35	VPS35, Retromer Complex Component	5	18	13
Tan	214	Mir6985	MicroRNA 6985	6	4	1

## Sheet: All Genes In Modules
Module Color
Tan	Red	Purple	Lightgreen	Lightcyan	Midnightblue	Lightyellow	Grey60	Greenyellow	Green	Brown	Blue	Black
Foxa1	1110008F13Rik	2810442N19Rik	Gm38404	2610028E06Rik	Asic4	Efna5	1700007K13Rik	1700030F04Rik	2019-03-02	0610039H22Rik	2010107G12Rik	Ar
Mir381	Ap3m2	5330434G04Rik	Rubie	4921525O09Rik	Cacna2d3	Gal	1700026D08Rik	1810041L15Rik	2019-03-02	A930015D03Rik	4930473O22Rik	Elovl6
Sult1d1	Gdap1	Ago3	Tmem236	A330074K22Rik	Drd1	Galnt16	2410004P03Rik	6430548M08Rik	Chac2	AA467197	4930507D05Rik	Hnrnpul2
Tmco2	Glra2	Alms1	1700016L21Rik	A830082N09Rik	Fam110b	Glra4	Acot1	A830082K12Rik	Eif4a3	AI607873	4930545H06Rik	Ipo8
9030619P08Rik	Hccs	Ank3	1700018B08Rik	Adarb1	Glce	Trim45	Adam5	Ak5	Hira	AW011738	4933424G05Rik	Katnal1
Abca13	Kctd4	Ankrd26	1700030L20Rik	Ank1	Gng7	4932411E22Rik	Ak7	Aqp11	Psmb3	Afp	4933430I17Rik	Lpgat1
Krt6a	Pja1	Arhgap32	1700074P13Rik	Avpr1a	Jph4	A230065H16Rik	Ankrd66	Calb2	Rabggtb	Aif1	5033404E19Rik	Map7d2
Mmp3	Rad23b	Atp2b2	1700080E11Rik	Chrna2	Kcnk2	A730017C20Rik	C230072F16Rik	Camk2d	Rbm7	Aldh16a1	5330439B14Rik	Mpp5
Olfr417	Spast	Atp2b3	1700084F23Rik	Cnga3	Lmo2	A730046J19Rik	Ccdc121	Car10	Rfc4	Aoah	AI854517	Pcdha11
Pigr	Stau2	Cacna1c	2310057J18Rik	Col25a1	Mchr1	A930017M01Rik	Cdhr3	Chl1	1110004E09Rik	Art3	Ablim3	Pgr
1700011A15Rik	Zbtb8b	Cep170	4930412O13Rik	Cxxc4	Rarb	AW551984	Cfap43	Creg2	2010204K13Rik	Asah1	Acd	Pigg
1700019B21Rik	Zfp51	Clasp2	4930586N03Rik	Dnm3	Serpina9	Adcyap1r1	Col6a5	Cyb561	2310009A05Rik	Bcar3	Ak2	Pvrl3
1700029N11Rik	Zrsr1	Def8	4930596D02Rik	Dsc3	Sertad4	Adgrg2	Dnaaf1	Dcaf12l2	2410004B18Rik	Ccl4	Akap1	Rab27b
1700041M19Rik	Akirin2	Dnajc16	4933416M07Rik	Elfn1	Slc35d3	Ahi1	Dnaaf3	Dnajc6	2700029M09Rik	Cd3g	Alg1	Rasal2
1810006J02Rik	Csnk1g3	Dock3	AA545190	Enah	Smpd3	Ankrd55	Dnali1	Dpy19l1	2810428I15Rik	Cd68	Arhgap33	Rpgrip1l
2310002L09Rik	Edc3	Drd3	Adam20	Epb4.1l3	Tgfa	Arl10	Drc7	Elavl4	9130401M01Rik	Cd72	Arr3	Slc4a1ap
4930453H23Rik	Eif1ad	Dst	Adh6a	Fam199x	Arpp21	Asb4	Dynlrb2	Fhod3	9530068E07Rik	Cenpj	Aym1	Sod2
4930542C21Rik	Krt86	Dzank1	Apoa4	Frem3	Gpr88	B630019K06Rik	Fam183b	Gnas	A430005L14Rik	Comp	Bbs5	Tex2
4933404K08Rik	2019-03-01	Epg5	Azgp1	Galr1	Gucy1b3	Baiap3	Fam216b	Gpr22	Akirin1	Crtam	Ccdc78	Zfp418
4933433G08Rik	Med22	Erich3	BC048602	Grm1	Hs3st5	Blcap	Fbxw13	Grp	Anapc11	Ddx21	Cchcr1	1700020I14Rik
5430402E10Rik	Mkrn1	Gm608	Banf2	Hcn4	Itgb1bp1	Ccdc67	Foxj1	Kcna6	Apoa1bp	Dnase2a	Cdon	3110021N24Rik
5730460C07Rik	Nipa1	Hhipl1	C4bp	Iqsec1	Pcdhga7	Celf6	Gm10714	Kcnc4	Arpc2	Dusp2	Cep57	5730405O15Rik
5830428M24Rik	Psmd9	Huwe1	C630028M04Rik	Lhfpl3	Ppp1r1b	Cngb1	Hc	Mfsd6	Arpc5l	Emilin1	Chd4	A630033H20Rik
7420701I03Rik	Sap30	Kat6b	C730027H18Rik	Lhx1	Sstr5	Crh	Hdc	Mkx	Asns	F830016B08Rik	Chit1	AF529169
9130221F21Rik	Syt5	Kdm6a	Casp14	Lrrc8a	2510009E07Rik	Ctbp2	Iqca	Nr2f1	Atg4b	Fgfrl1	Chkb	Abca5
9530026F06Rik	Tmem64	Kidins220	Cd200r3	Mab21l1	9330182L06Rik	Ctps2	Lhb	Pcyt1b	Atp5g1	Fmnl3	Col17a1	Acsl6
AI314278	Ubr7	Lrrc7	Chrng	Mdga1	9430020K01Rik	Cyp26b1	Lrp2	Pex5l	Atp5k	Gbp10	Col9a3	Add3
Agr2	Usp39	Lyst	Cks1brt	Pcdhgc4	Acvr1c	Ddc	Lrrc23	Pgm2l1	Aurkaip1	Gcsam	Ctc1	Adgrl3
Agr3	Wdpcp	Lztfl1	Crxos	Scn1a	Adcy5	Dgcr2	Lrrc36	Ptprk	BC003965	Gm12185	Dhrs13	Agfg1
Ap2b1	Zfand3	Map1a	Csn2	Sema3c	Adgrb3	Dgkk	Lrrc71	Rab39	Bag1	Gm4951	Dnmt3aos	Agpat3
Arhgap36	Zfp3	Mbd5	Csn3	Sfrp2	Adora2a	Erlin2	Lrrc74b	Rap2a	Bckdha	Gpr65	Dpf1	Akap10
Asic5	Cfap36	Med1	Ctrcos	Shisa3	Akap5	Fam159b	Mlf1	Rhou	Bet1l	Gzma	Dxo	Akap6
Bcor	Epdr1	Med12l	Cyp2d11	Slc35g2	Alcam	Fgd5	Nme9	Rtn3	Bloc1s1	H2-M2	Eid3	Akap9
Bpifa1	Moxd1	Med14	Cyp3a59	Slc38a1	Ankrd63	Gabre	Odf3b	Slc24a3	Blvrb	H2-T23	Epha8	Alkbh8
Bpifa5	Skida1	Mllt4	D330046F09Rik	Slc6a11	Anks1b	Gabrq	Rgs22	Slc37a3	Caml	H2-T24	Exosc10	Asah2
Bpifb9a	St3gal3	Myh10	Defb33	St8sia1	Ano2	Gck	Slc28a3	Slc41a2	Ccdc43	Herc6	Fam132a	Ash1l
Bpifb9b	1110059G10Rik	Nbeal1	Dennd2c	Sv2a	Ap1ar	Ghrh	Spata18	Slc7a3	Ccdc53	Ifi204	Foxf1	Atrx
Bsph2	1190002N15Rik	Nhsl2	Dkk4	Tshz2	Arf3	Gkap1	Tctex1d4	Sstr4	Ccni	Iigp1	Gemin4	Atxn1l
Cbr2	1700066M21Rik	Nos1	Dynap	Zfp618	Arhgap20	Gpc3	Ttc21a	Stk39	Cct4	Il12b	Gm15694	B230209E15Rik
Ccnf	1810009A15Rik	Papd5	Entpd8	4833423E24Rik	Arhgef9	Gpr165	Ttll6	Syt17	Cd302	Il1a	Gm16701	Bcl7a
Ces1e	1810014B01Rik	Pclo	Fam71e2	A630075F10Rik	Atp2b1	Gprasp1	Zfp474	Tmem200c	Chmp2a	Izumo1r	Gm19557	C77370
Ces2f	1810026J23Rik	Pcnx	Gcgr	AI606473	Cacnb4	Gprasp2	1500015O10Rik	Ywhag	Chmp4b	Lect1	Gm25500	Ccbe1
Ces3a	2010320M18Rik	Pde1c	Gkn2	Ace	Camk1d	Gpx3	1600029I14Rik	Zbtb16	Clta	Lilrb4a	Gm3636	Cdh6
Clcnka	2610002M06Rik	Peg3	Glipr1l2	Ache	Camk4	Hnf1b	1700001C02Rik	Zfp697	Cnih1	Ltbr	Gm694	Cds2
Cldn4	2610306M01Rik	Ppargc1b	Gm11426	Adarb2	Cdk17	Htr7	1700012B09Rik	1700016K19Rik	Commd1	Lyz1	Gpatch3	Cnksr2
Clec4b1	2900097C17Rik	Prr14l	Gm12169	Agt	Cdk19	Igsf1	1700024G13Rik	Aacs	Commd10	Madcam1	Gpc1	Cntn1
Clec4b2	3110082I17Rik	Prrc2b	Gm5460	Agtr1a	Cdk5r1	Inadl	1700026L06Rik	Ackr3	Cops8	Man2b1	Gpr152	Cntnap2
Cntn3	3632451O06Rik	Prrc2c	Gm5860	Akap12	Cep126	Irs4	2610028H24Rik	Arhgap25	D8Ertd738e	Mcm2	Gtf2h2	Crim1
Crp	4921524J17Rik	Qser1	Gm6150	Aldh5a1	Chst11	Kcnj5	4833427G06Rik	Cd7	Dnph1	Mgmt	Gtf2h3	D130017N08Rik
Crybb2	4930453N24Rik	Ralgapb	Gm6639	Alk	Chsy3	Klhdc10	Adgb	Cdc25c	Dpcd	Milr1	Gtf2ird1	Ddi2
Cxcl2	4930480K23Rik	Rbm26	Gm7550	Alox8	Cnst	Maged1	Armc3	Cplx3	Dut	Mitd1	Gucd1	Dgke
Cyb5r1	4931414P19Rik	Rev3l	Gm839	Ankrd34b	Cntnap3	Magel2	BC051019	Ctgf	Edf1	Ms4a6c	Helz2	Dock1
Cylc2	5930403L14Rik	Rimbp2	Gm853	Arhgap24	Cplx2	Mbnl3	Bbox1	Dok5	Eef1g	Naip2	Hic2	Dok6
Cyp1a2	A230056P14Rik	Scn3a	H6pd	C530008M17Rik	Cyld	Mboat7	Calml4	Ier2	Egln2	Parp10	Hip1r	Dpp10
Cyp2f2	A730020E08Rik	Shank2	Hba-x	Cacna2d2	D430019H16Rik	Mc3r	Capsl	Map1lc3a	Eif3g	Parp9	Hk1os	Dpp8
Cyp2g1	A830010M20Rik	Slc12a5	Hist1h2aa	Camta1	Dach1	Mtss1	Casc1	Mycn	Eif3h	Pdcd1	Hps1	Dsel
Cyp4a12b	A830011K09Rik	Slc24a4	Hist1h2bl	Ccdc184	Dclk3	Ndn	Catip	Nck2	Eif3l	Phf11a	Ino80	Epha6
D7Ertd143e	A830018L16Rik	Slc26a1	Ifnz	Cckar	Dgkb	Ngb	Ccdc114	Ndst4	Elof1	Pik3r5	Kat2a	Epm2aip1
Dbx1	AI413582	Stk35	Kcna7	Cd200r2	Dhx32	Npffr1	Ccdc146	Nr4a2	Elp5	Plekha4	Kdm6b	Frmpd3
Defb20	AI597479	Syngap1	Kif2b	Chrnb2	Diap1	Nr0b1	Ccdc153	Osbpl3	Emc3	Plxna4os1	Lamb1	Frs2
Dmrt3	AK010878	Tenm4	Klrb1-ps1	Clcn5	Doc2b	Nrip2	Ccdc162	Pappa2	Emc6	Psme2	Lenep	Fzd4
Dpm3	Aasdhppt	Tet1	Krt32	Cygb	Drd2	Nts	Ccdc170	Pip5k1b	Emg1	Rom1	Lrrc42	Gabrb2
Dppa4	Abcd2	Thoc2	Krtap27-1	Daam1	Efnb2	Nynrin	Ccdc180	Pmfbp1	Enoph1	Sell	Mak	Gabrg3
Drd4	Abce1	Tnrc6b	Krtap5-2	Elac1	Elmod1	Onecut3	Ccdc33	Rabgap1l	Etfb	Slc35d2	Man2a1	Glp1r
E430016F16Rik	Abcf2	Unc80	Lhx4	Epn3	Enpp5	Otx2	Ccdc34	Rap1gap2	Exosc5	Slc9a3r1	Mcm7	Gpr161
Evx2	Abhd13	Vps13d	Mir1197	Ern2	Epha4	P2rx5	Ccdc40	Shank1	Fam134c	Slfn10-ps	Mei1	Gpr26
Fam205a2	Abhd17b	Wdfy3	Mir1912	Esrrb	Epyc	Pgr15l	Ccdc42b	Sstr2	Fam213b	Sp100	Meis3	Gprin3
Fgl1	Abi1	Zfp174	Mir300	Esrrg	Erlin1	Pnma3	Ccdc96	Vopp1	Fam96a	Tapbp	Mir7211	Gramd1b
Fmo6	Acadsb	Zfp799	Mir3475	Etnppl	Fam102b	Pnoc	Cfap126	Cabyr	Fam96b	Tbx21	Mir7669	Grid2
Fmo9	Acat2	Zfp846	Mir3967	Fam131c	Fam171a1	Podxl2	Cfap52	Fam198b	Fau	Tgfb2	Mir8116	Gtf3c3
Gata4	Acbd5	Zkscan8	Mir6336	Fam196a	Fbxl16	Prlr	Crygn	Kcnmb4os2	Gde1	Tgtp1	Mmp21	Gucy1a2
Gm10142	Acot2	Acvr2b	Mir6374	Fam19a4	Fbxo32	Prmt2	Daw1	Lztr1	Glrx3	Tmem86a	Ms4a3	Hs6st3
Gm10334	Acot9	Ankrd17	Mir6398	Flywch1	Filip1	Prr5	Dnah10	1110008P14Rik	Glrx5	Tnfrsf10b	Mta1	Ikbkg
Gm12159	Acp2	Ap3b1	Mir6898	Frmd3	Fkbp1a	Psd2	Dnah11	1110032F04Rik	Gm3258	Tnfrsf9	Mta2	Impad1
Gm13124	Actr10	Bod1l	Mir6933	Gad1	Flrt3	Resp18	Dnah9	1700001L19Rik	Gnb2l1	Tnp2	Myh14	Irs2
Gm13271	Actr2	Clip1	Mir6981	Gbx1	Foxo1	Ret	Dnaic2	1700007P06Rik	Gng10	Trim30d	Ncln	Itgbl1
Gm14744	Acyp2	Cnot1	Mir7047	Gbx2	Foxp1	Rimklb	Dnajb13	1700034G24Rik	Gpx1	Ttc23	Nmb	Jmjd4
Gm20735	Adam10	Dnajc13	Mir7070	Gli1	Frmpd4	Rxfp2	Efhb	2900008C10Rik	Gtf2h1	Ulbp1	Oacyl	Kctd16
Gm3285	Adi1	Fndc3a	Mir7072	Glra1	Gabbr1	Scml4	Enkur	2900026A02Rik	Hnrnpk	Ulk4	Odf4	Kif5b
Gm4278	Aig1	Ints6	Mir7226	Gm16532	Gabra4	Scn11a	Fam166b	3110035E14Rik	Ift57	Zbp1	Osgin1	Klf7
Gm5088	Ak4	Mon2	Mir7679	Gpr139	Galnt13	Scn5a	Fam167a	3110099E03Rik	Imp3	A430078G23Rik	Otof	Klhl3
Gm53	Alg11	Rassf8	Munc	Gpr153	Gcnt2	Sparc	Fam47e	4430402I18Rik	Ing2	Aen	Pabpc1l	Lancl3
Gpa33	Amfr	Ssh2	Myf6	Grem1	Gm10754	Sytl4	Fbln7	4833412C05Rik	Ints12	Ager	Pam16	Lgi2
Gpr176	Amn1	Thada	Nlrp4c	Grin2d	Gnal	Tmem130	Folr1	4930404N11Rik	Itm2c	Apoe	Pdia5	Lrrc75b
Gsta2	Ankrd40	Tjp1	Olfr1314	Il1rapl2	Gnb5	Tmem215	Fzd5	4930426D05Rik	Jtb	Apol7e	Phc2	Lrrc8b
H60c	Ap3s1	Trip12	Olfr1318	Il31ra	Gpr155	Tmem255a	Gm11992	4930447N08Rik	Klhl8	Arid5a	Pidd1	2019-03-07
Hba-a2	Ap3s2	Usp8	Olfr1324	Itga3	Gpr158	Tmie	Gm12695	4931428F04Rik	Lhpp	Asb2	Pla2r1	Mbtps2
Hoxa10	Aph1b	1700021K19Rik	Olfr1339	Itih3	Gpr52	Tox2	Kcnmb1	6330403A02Rik	Mak16	Atf5	Ppan	Mecp2
Ifnb1	Api5	2210018M11Rik	Olfr23	Kcnc1	Gpr6	Ubfd1	Kif19a	6530402F18Rik	Mcfd2	Atp8b4	Pprc1	Megf9
Ifnk	Arcn1	2310035C23Rik	Olfr448	Kctd9	Grm5	Upk1b	Kif6	8430419L09Rik	Med31	BC094916	Ppt2	Mgat4c
Krt5	Arfip1	2610507B11Rik	Olfr452	Lhx1os	Hpca	Usp29	Lbp	9130024F11Rik	Mettl9	Cd200r1	Prpf4	Mgat5
Krt72	Arhgef3	3110021A11Rik	Olfr576	Lhx5	Id4	Vat1	Lrrc2	A330050F15Rik	Mif	Cd3e	Ptbp1	Mob1b
Krt75	Arl1	4932438A13Rik	Olfr592	Lhx6	Itgav	Vwa5b1	Lrrc34	A830009L08Rik	Minpp1	Cebpg	Ptch2	Mre11a
Lpcat1	Arl15	4933402D24Rik	Olfr693	Lhx8	Itpr1	Wdr6	Lrrc43	AI115009	Mir682	Csk	Ptk7	Msi2
Lrit2	Arl16	6030443J06Rik	Olfr915	Lrrc55	Jak2	Whrn	Maats1	AI661453	Mrfap1	Cxcl9	Raf1	Myo16
Lypd4	Arl6ip1	A730090N16Rik	Olfr921	Mab21l2	Kcna4	Zcchc12	Mapk15	AU022754	Mrpl14	Daglb	Rarg	Myo5a
Lypd8	Arl6ip6	AI314180	Olfr968	Magee1	Kcna5	Zfp275	Nek11	Abca6	Mrpl28	Eif4ebp1	Rbks	Myt1l
Lyrm7os	Arl8a	Abl2	Olfr974	Magi3	Kcnab1	Zfp395	Nek5	Abi3bp	Mrpl36	Fli1	Riok1	Nacc2
Mepe	Arl8b	Adcy3	Olig3	Megf11	Kcnd2	Zfp92	Nme8	Acot3	Mrpl40	Ftl1	Rpl10a	Ncam2
Mir145b	Armcx1	Adcy9	Pax8	Mmp15	Kcnj2	Zic1	Nuf2	Acot5	Mrpl50	Gbp6	Scarb1	Ndst1
Mir1936	Armcx2	Add2	Platr7	Mthfd2l	Kcnq5	Zic4	Plet1	Acot7	Mrpl52	H2-Q10	Scmh1	Nhlrc2
Mir1941	Arpc5	Agap1	Prl7a2	Nccrp1	Kcns2	Zim1	Ppp1r32	Acsl4	Mrpl53	Herpud1	Sema3f	Nr3c2
Mir302a	Asb13	Ago1	Prn	Ngfr	Kctd1		Ppp1r36	Actr1b	Mrps18c	Kcne1l	Slc16a11	Nrcam
Mir3085	Asb3	Ago2	Prodh2	Nhlh2	Kctd12		Prelp	Acy3	Mrps7	Maff	Slc16a2	Nrxn1
Mir3094	Asf1a	Ahctf1	Psg28	Nova1	Kctd8		Rd3	Adam19	Myl6	Ms4a4b	Slc29a1	Pak3
Mir5120	Asph	Ahcyl2	Rbakdn	Npffr2	Klf9		Rsph4a	Adamts2	Ncbp2	Nadk	Slc37a1	Pcdh11x
Mir539	Atad1	Ahdc1	Ros1	Pde11a	Klhl13		Scn7a	Adamts8	Nck1	Oas1h	Slc38a10	Pcdhac1
Mir592	Atcay	Amot	Rxfp4	Peli3	Klhl2		Slc14a2	Adamtsl1	Ndel1	Pfn1	Smarcd3	Pcdhb19
Mir6394	Ate1	Anapc1	Saa4	Pnkd	Lpl		Spag16	Adamtsl2	Ndufa2	Phf11d	Snord37	Pcdhb21
Mir6970	Atg12	Ank2	Sdr16c6	Pygm	Lppr1		Spag17	Adap1	Ndufa6	Pla2g15	Snord69	Pcdhga4
Mir6979	Atg3	Ankk1	Sh2d1b2	Rab11fip5	Lppr4		Spag8	Adcy1	Ndufb3	Pnp	Sox7	Pds5a
Mir6985	Atg5	Ankrd11	Spink7	Rassf6	Lrrc10b		Spata17	Adcy2	Ndufb7	Prdx6	Spata25	Plcxd3
Mir7025	Atl1	Ap1g1	Sprr2i	Rnf152	Lrrc4c		Spef2	Adcyap1	Ndufv3	Prelid2	Srsf4	Pou3f4
Mir7046	Atp1b1	Ap5m1	Ssxb2	Samd3	Lrrk2		Sptlc3	Adgra1	Nfs1	Pyhin1	Srsf9	Ppara
Mir7665	Atp6ap2	Aqr	Tbx10	Serpinb1b	Lrrtm3		Tead2	Adra1d	Ngdn	Rab20	Sufu	Prdm11
Mpp3	Atp6v1a	Arfgef2	Tmprss2	Shh	Man1a		Tekt1	Adra2a	Noa1	Rarres2	Syt6	Prkce
Muc20	Atp6v1b2	Arhgap26	Usp17lb	Skor1	Map2k1		Tekt3	Adrbk2	Nol7	Renbp	Tacc3	Ptchd4
Muc5b	Atp6v1c1	Arhgef18	Vmn1r198	Slc29a4	Mapk1		Tm4sf1	Adtrp	Nop16	Riiad1	Tfe3	Ptpn4
Mup4	Atp6v1h	Arid1a	Vmn1r39	Slc4a9	Mapkap1		Ttc25	Agpat4	Nt5c	Rnf19b	Tkfc	Pygo1
Nkx2-5	Atxn10	Arid1b	Vmn2r17	Slc6a1	Mbnl2		Ttc29	Ahrr	Nudc	Scimp	Tmem181b-ps	Rab11fip2
Nptx2	Atxn7l3	Arid2	Vmn2r3	Slc6a9	Mctp1		Ttll10	Aldh1a1	Nudt18	Sctr	Tmem181c-ps	Rab11fip4
Obp2a	Atxn7l3b	Atg2b	Wbscr28	Stac	Mef2a		Ubxn10	Aldh1a7	Oaz1	Sec61a1	Tmem198b	Rab3c
Olfr1099	Azin1	Atm	Zg16	Steap2	Meis2		Wdr63	Alox12b	Ormdl3	Slc39a4	Tmem81	Rapgef2
Olfr1129	B230219D22Rik	Atp8a1	Zyg11a	Stk32b	Mgea5		Zhx2	Amph	Park7	Snx20	Tnni3	Rims2
Olfr1176	B230354K17Rik	Atxn7l1		Tacr3	Mpped2			Angel1	Pcbp1	Stat2	Tomm20l	Rims3
Olfr1186	B4galt7	BC005561		Tcf7l2	Mpv17l			Ankrd34c	Pdcd6	Surf4	Traf7	Rxfp3
Olfr1193	BC023829	BC068281		Timp4	Mthfd1			Antxr1	Pdcl3	Swap70	Trmt13	Sash1
Olfr1197	BC051226	Bahcc1		Tmem135	Ndrg4			Anxa11	Pebp1	Tmpo	Tyw1	Scn2a1
Olfr1211	Baalc	Bcl9l		Trp73	Neto1			Ap2a2	Pepd	Trim21	U2af2	Shprh
Olfr122	Bambi-ps1	Bdp1		Trpm8	Osbpl8			Ap2m1	Pfdn4	Tspo	Xab2	Slc4a10
Olfr1220	Bbs4	Bend4		Ttc39a	P2ry1			Apba2	Pfdn5	1700017B05Rik	Zdhhc16	Slitrk3
Olfr1226	Bcap29	Bicd2		Ttc39aos1	Pcsk2			Apbb1	Pfdn6	9930111J21Rik1	Zeb1	Smad9
Olfr1228	Bcl2l2	Birc6		Tuft1	Pde10a			Arfgap3	Pgrmc2	AB124611	Zfp263	Snora30
Olfr124	Bid	Bptf		Uncx	Pde1b			Arhgap15	Phb2	Aff1	Zfp523	Snx12
Olfr1299	Bmi1	Brd3		Zbtb4	Pde2a			Arhgap44	Phospho2	Aicda	Zfp689	Spag9
Olfr1301	Bnip3	Bsn			Pde7b			Arhgdig	Pin1	Akna	Zfp90	Spock2
Olfr1328	Bok	C230091D08Rik			Pdpk1			Arhgef28	Pkig	Anks4b	1110028F11Rik	Ssr1
Olfr1330	Bpnt1	C2cd3			Pdyn			Arsi	Pno1	Apbb1ip	1700071M16Rik	Stox2
Olfr1346	Brdt	Cachd1			Peli2			Arsj	Pole4	Art2b	1700073E17Rik	Stxbp5
Olfr1348	Brsk1	Cacnb2			Penk			Asxl3	Polr2d	Bhlha15	1700109K24Rik	Tenm3
Olfr1384	Btbd1	Cacng4			Phactr1			Atp2b4	Polr2f	Bicc1	2310033P09Rik	Tmem167
Olfr1410	Bzw1	Capns2			Pip5k1a			Atp6v0e2	Polr2i	Blk	2610318N02Rik	Tmtc2
Olfr1413	Bzw2	Ccar1			Plcb1			Atrnl1	Polr2j	Bmf	4930402H24Rik	Ttbk2
Olfr1428	C330007P06Rik	Ccdc88a			Ppp1r16b			B3galnt1	Pop5	Bmp2k	4930570G19Rik	Tubgcp5
Olfr1441	Cab39	Ccdc93			Ppp1r2			B3galt2	Ppp1r11	Btk	4930578M01Rik	Unc13c
Olfr15	Calm1	Cdc37l1			Ppp1r7			B3gnt5	Ppp1r14b	C1s2	4933406I18Rik	Unc5d
Olfr1509	Calm3	Celf1			Ppp1r9a			B4galnt3	Ppp1r8	C2	4933416I08Rik	Usp34
Olfr16	Capza2	Celsr2			Ppp3ca			Bace2	Prelid1	C5ar1	9430037G07Rik	Utrn
Olfr166	Casc4	Cep104			Pptc7			Basp1	Prmt1	C920009B18Rik	9430041J12Rik	Vangl2
Olfr175-ps1	Cat	Cep290			Prkar2b			Bcl6	Prpf38a	Card11	A330076H08Rik	Wdr7
Olfr193	Cbr4	Cep350			Prkcb			Bdnf	Psmb4	Cd226	A3galt2	Wnk3
Olfr211	Cbwd1	Chd1			Prkch			Bean1	Psmc3ip	Cdca4	AA474331	Xkr4
Olfr212	Ccdc126	Chd2			Rab15			Bhlhe22	Ptma	Chst3	Abca2	Yod1
Olfr215	Ccdc127	Chd6			Rap2b			Bhlhe40	Pwp1	Ciita	Ablim1	Zbtb38
Olfr328	Ccdc132	Chd9			Rasgrp1			Bmp3	Pycr2	Cmah	Acaa1a	Zc3h12b
Olfr414	Ccdc148	Chst15			Rbfox1			Boc	Pycrl	Cnn2	Afg3l1	Zfp518b
Olfr437	Ccdc25	Cic			Rgs20			Bpifb1	Raly	Cp	Ankrd52	Zfp536
Olfr455	Ccdc32	Cit			Rnf103			Brinp2	Rassf3	Csf1	Ankrd61	Ankib1
Olfr47	Ccdc42	Clasp1			Rnf145			Btbd10	Rbm18	Ctsw	Aoc3	Ccnt1
Olfr533	Ccdc47	Clcn6			Rnf150			Btn2a2	Rcan1	Cttnbp2nl	Asphd1	Ccser2
Olfr536	Ccdc51	Clmn			Rps6ka5			C130074G19Rik	Rnf185	Cyp4f14	Atf7	Chrm2
Olfr541	Ccdc55	Cnnm2			Rragd			C1ql3	Rnf34	E2f2	Banp	Ckap5
Olfr6	Ccdc71l	Cntnap5c			Rybp			C1qtnf1	Rnf4	Ehd4	Baz2b	Cltc
Olfr60	Ccdc85a	Cpeb2			Scn4b			C2cd4b	Rpl18	Elf1	C130050O18Rik	Copg2
Olfr640	Ccdc91	Cpeb4			Sertad2			C730002L08Rik	Rpl18a	Endou	Cacna1b	Creb5
Olfr65	Ccnc	Crebbp			Sgcz			CK137956	Rpl19	F11r	Ccdc151	Ctr9
Olfr652	Ccnh	Csmd3			Shank3			Cabp1	Rpl22l1	F13a1	Ccdc28b	Dennd4a
Olfr677	Cct8	Cyp2u1			Slmap			Cacna2d1	Rpl32	Fcrl5	Ccdc64	E430025E21Rik
Olfr722	Cd99l2	D130040H23Rik			Snn			Cacnb3	Rpl4	Fcrla	Ceacam2	Edem3
Olfr728	Cdc42se2	D130043K22Rik			Snx25			Cadps2	Rpl7l1	Fgd3	Chek1	Eif3a
Olfr743	Cdh10	Dcc			Sowaha			Calca	Rpl8	Gfi1	Chpf	Foxo3
Olfr761	Cdh18	Dennd4c			Spock3			Calhm2	Rpp25l	Gimap9	Cnbd2	Gdf11
Olfr775	Cdkn1b	Dhrs9			St8sia3			Camk1	Rps14	Gm2663	Cnnm4	Gfpt1
Olfr895	Cdkn2aip	Dhx8			Stk32a			Camk2n2	Rps19	Gm4841	Ctdsp2	Gnptab
Omp	Cebpz	Diap2			Strn			Capn12	Rragc	Gpr174	D630041G03Rik	Gpam
Pi4ka	Cfl2	Dlgap2			Syndig1l			Capn5	Rrp7a	H19	Dcun1d2	Gtf3c4
Pla2g1b	Cggbp1	Dock4			Synpr			Cav3	Rsl24d1	H2-Eb2	Dcun1d5	Hdac4
Pon1	Cgrrf1	Dopey1			Tbc1d16			Cbln2	Sap30bp	H2-Q8	Dcx	Inhba
Poteg	Chchd5	Dtna			Tef			Ccdc129	Sec13	Havcr1	Dda1	Ireb2
Ppm1h	Chm	Dvl3			Thsd7a			Ccdc3	Serp2	Igsf6	Diablo	Kpna6
Ppme1	Chml	Dync2h1			Tmem164			Cck	Setd3	Ikzf3	Dnajb5	Lrrc8c
Prkag2	Chn1	Dzip3			Tmem200b			Cckbr	Shfm1	Il12rb1	Dph2	Mtmr9
Prl2b1	Chp1	E130308A19Rik			Tomm20			Ccna1	Slc25a33	Il1r1	Dpysl2	Naa25
Prl8a9	Chrdl1	Eif4g1			Tomm70a			Ccnd2	Slirp	Il22ra2	E2f4	Ncoa2
Rara	Ciapin1	Elmsan1			Ubqln2			Ccne1	Smdt1	Il27ra	Eml6	Nmt1
Rbbp8nl	Cib2	Ep300			Wdr17			Cd55	Smndc1	Il6ra	Fam120b	Osbpl11
Reg3g	Cisd2	Ept1			Wnt1			Cdca7	Snf8	Irf4	Fam21	Pard3b
S100a5	Clcn4-2	Ero1l			Wnt2			Cdh12	Snip1	Irg1	Fam214a	Picalm
Scgb1c1	Clint1	Esyt2			Zfp407			Cdh13	Snrnp40	Itpr2	Fbxw4	Prox1
Serpinb3a	Cln8	Fam117b			Zfp599			Cdk14	Ssr2	Klk6	Foxc2	Ptar1
Skint2	Clp1	Fam120c			Zswim6			Cdk18	Stmn4	Klra1	Ghrl	Ptprj
Skor2	Clvs2	Fam168a						Cdrt4	Supt4a	Klrb1b	Gm10814	Pum1
Slc7a4	Cmc2	Fam208a						Cds1	Syf2	Lax1	Gm13178	Rdx
Sorcs3	Cmpk1	Fam208b						Cenpm	Tagln3	Ldlrap1	Gm14204	Scaf11
Srxn1	Cmtr2	Fam65b						Cerkl	Tbc1d22a	Lrp5	Gm1587	Scarb2
Sult1b1	Coa5	Fat1						Chrd	Tbca	Lrrk1	Gm29766	Scrn1
Sult1c1	Coa7	Fbxl18						Chrna4	Ten1	Ltb	Gp1bb	Scyl2
Sult1e1	Cog4	Fbxo21						Chrna5	Tex30	Mir155hg	H2-Ke6	Secisbp2l
Svs2	Cog6	Fign						Chrnb3	Timm13	Mir15a	H2-M10.2	Senp5
Tacc1	Copb2	Flrt1						Chst8	Timm8a1	Mir5107	Hmces	Sesn3
Tex24	Cox11	Foxk1						Cidea	Tmem11	Ms4a4d	Hsd3b1	Siah3
Tff2	Cradd	Fry						Ckap4	Tmem258	Ncr1	Hsd3b2	Skil
Tll1	Crbn	Fsd1l						Clca3a2	Toe1	Nedd9	Igsf3	Smchd1
Tmem213	Crcp	Fstl4						Cldn1	Tomm6	Nuak2	Ilkap	Smek2
Trib2	Crk	Gas7						Clec11a	Trp53rka	Olfr330	Irf2bp2	Sntb1
Tssk5	Crnkl1	Gli3						Clec2l	Tsen34	Parp4	Isg20l2	Tpr
Ugt2a1	Csde1	Gm10584						Clec4g	Tssc1	Pde3b	Iws1	Usp6nl
Usp17lc	Cse1l	Gm11944						Clip2	Txn2	Pla2g2d	Jmjd6	Vgll4
Vmn2r56	Csgalnact1	Gne						Clip3	Uba2	Plekho2	Jmjd8	Wapal
Wfdc2	Cstf2t	Golga4						Clstn1	Ubap1	Pou2f2	Las1l	Zbtb34
Wnt9b	Ctbs	Gria2						Clstn2	Uchl3	Prdm1	Ldhal6b	Zfp281
Zmiz1	Ctcf	Grm7						Cndp1	Uqcc2	Prkd3	Lmnb2	Zfp442
Zrsr2	Ctdspl2	Hcfc1						Cnih3	Uqcc3	Ptprcap	Lonp1	1110037F02Rik
Zscan5b	Ctnna2	Hecw2						Cnksr3	Uqcr11	Pycr1	Lrpprc	1700025G04Rik
	Ctnnb1	Herc2						Cnr1	Vti1b	Rab3il1	Lrrcc1	1700034P13Rik
	Ctnnbip1	Hook3						Cnrip1	Yeats4	Rasa3	Lrtm1	1700086L19Rik
	Ctps	Htt						Cntn4	Zfp120	Rgs3	Lyrm9	2410131K14Rik
	Cul1	Igsf9b						Cntnap4	Zfp131	Rhbdd1	Mapk14	2900055J20Rik
	Cul2	Ikzf4						Col22a1	Zfp35	Rhbg	Mir190a	4632415L05Rik
	Cul3	Itsn1						Colgalt2	Zfp39	Rnf125	Mir199a-1	4921504A21Rik
	Cyb5b	Itsn2						Coro1a	Zfp637	Runx3	Mir338	4930513N10Rik
	Cyp51	Jakmip1						Coro2a	Zfp954	S1pr4	Mir342	5330426P16Rik
	D030028A08Rik	Jmjd1c						Cpne4	Znhit1	Sdc1	Mtg2	5730455P16Rik
	D6Wsu163e	Kansl1						Cpne9	Znrd1	Sema4d	Myt1	8030462N17Rik
	Dars2	Kcna1						Cps1	2010107G23Rik	Serpina3g	Neat1	9130011E15Rik
	Dcaf12	Kcnb1						Cpxm2	2810013P06Rik	Sh3bp2	Npepl1	9230114K14Rik
	Dck	Kcnn3						Crhbp	5730409E04Rik	Slamf1	Nyx	9930021J03Rik
	Dctn4	Kdm5b						Crtac1	Aip	Slc29a3	Oxgr1	A730056A06Rik
	Dcun1d3	Kdm5c						Cryl1	Akr1e1	Slpi	Pacs2	Abcb7
	Ddah2	Kdm7a						Ctnnd2	Atp5h	Snx33	Park2	Abhd2
	Ddx10	Kif1b						Cuzd1	Ccdc149	Soat1	Pcgf1	Acbd3
	Ddx25	Kif24						Cwh43	Ccdc71	Srgn	Pcsk2os2	Acly
	Ddx3x	Klf8						Cxxc5	Cenpw	Stat4	Pgbd1	Acsl3
	Dek	Kmt2c						Cyp2j13	Clpp	Tfeb	Pgm3	Acvr1b
	Dhx15	Kmt2e						Cyr61	Cox7a2l	Thbs1	Pim2	Adat2
	Dhx40	Ksr1						Cyth2	Ctxn2	Ticam1	Plk1	Adgra2
	Dio2	Lats1						Cyth3	Dand5	Tnfrsf26	Polk	Adnp
	Dlat	Limch1						D630023F18Rik	Dusp28	Tnfsf13b	Polr3a	Adra1a
	Dld	Lmln						D6Ertd474e	Eef1e1	Tram2	Ppih	Aff2
	Dnajb4	Lmtk2						Dab1	Emc10	Trim56	Ppp1r12c	Aff4
	Dnajc10	Lonrf2						Dact1	Fam58b	Trp53inp1	Ppp1r13b	Aftph
	Dnajc14	Lonrf3						Dclk1	Fam69b	Tspan32	Ppp1r42	Agbl4
	Dnajc28	Lrba						Dctn2	Fam92a	Ubd	Prpf6	Agps
	Dolk	Lrp1b						Dgkg	Fopnl	Ucp2	Psmd3	Agtpbp1
	Dr1	Lrp6						Dgkz	Fuom	Vpreb3	Ptpn12	Akap11
	Dtd2	Lzts1						Dhcr24	Gm19522	Was	Pxylp1	Akt3
	Dynll1	Mamld1						Diras2	Hspbp1	Wasf2	Rbm42	Alg10b
	Dynll2	Map3k13						Dkkl1	Ift20	Wipf1	Rbpjl	Alg9
	E130114P18Rik	Map3k2						Dlgap1	Klhl22	Wisp2	Rint1	Alkbh5
	Ebag9	Meaf6						Dlx1	Lrrc20	Zcchc6	Rnf166	Als2
	Ecd	Med13						Dlx1as	Med19	Zfp217	Rnf8	Amer1
	Echdc1	Med13l						Dlx2	Morn4	Zfp36	Rnf8-cmtr1	Amer2
	Efhc2	Mef2d						Dmrt2	Mrpl2	Zfp36l1	Rpl12	Ankrd12
	Egln1	Mga						Dner	Mrpl30	Zscan29	Rpn2	Ankrd13c
	Eif2s3x	Mia3						Dnm1	Mrpl47	0610040J01Rik	Rrp9	Ankrd33b
	Eif3c	Mir344-2						Doc2a	Mrpl57	1700010B08Rik	Rundc1	Apaf1
	Eif4e	Mir384						Dpysl3	Nicn1	1700012B07Rik	Slco5a1	Apc
	Eif4e2	Mir493						Draxin	Nol12	1700034O15Rik	Snora64	App
	Eif4g2	Mir9-1						Dscaml1	Nt5m	1700047G03Rik	Son	Appbp2
	Eif5a2	Mrs2						Dstn	Pfdn1	1700084C01Rik	Spata2l	Arfgef1
	Elovl2	Mtmr4						Dtl	Pop7	1700092C02Rik	Sphk2	Arfgef3
	Elovl4	Myo18a						Dusp3	Sirt3	1700112E06Rik	Srrm4os	Arhgap12
	Elp3	N4bp1						Dusp7	Snrpe	1810011H11Rik	Syt8	Arhgap35
	Emc8	N4bp2						Dusp9	Swsap1	2010016I18Rik	Tmem109	Arhgap5
	Enox1	N4bp2l2						Dync1i1	Tmub1	2210010C04Rik	Tmem231	Arhgef12
	Epc2	Nbas						Dyrk2	Tmub2	2310001H17Rik	Tor2a	Arhgef26
	Eps15	Ncor1						Dyrk3	Tpd52l1	2410017I17Rik	Trex1	Arid4a
	Ergic2	Nf1						E030003E18Rik	Ubb	2810459M11Rik	Tsen54	Arid4b
	Erp44	Nipbl						E030013I19Rik	Urm1	2810474O19Rik	Ttc21b	Arid5b
	Esco1	Nrg1						E130012A19Rik	Use1	4632428N05Rik	Ttc8	Arih1
	Esf1	Nsd1						E2f1	Zfand6	4930406D18Rik	Tysnd1	Arl5a
	Etaa1	Nufip2						Edaradd	Znhit3	4930428O21Rik	Uggt2	Arl5b
	Etfdh	Nup153						Eef1a2	0610007P14Rik	4930431P03Rik	Unc45a	Armcx4
	Exo5	Nup155						Efcab6	0610009B22Rik	4930433N12Rik	Vasn	Asb7
	Exoc3	Nup160						Efhd2	1110001J03Rik	4930448I06Rik	Vgf	Ascc3
	Exoc5	Oprd1						Efr3a	1110004F10Rik	4930455D15Rik	Vps37c	Atf2
	Exoc6	Pag1						Egfem1	1110012L19Rik	4930503E14Rik	Wdr19	Atf6
	Faap24	Pard3						Egln3	1110032A03Rik	4930515G16Rik	Wdr5	Atf7ip
	Fam133b	Patl1						Elavl2	1110046J04Rik	4930523C07Rik	Wtap	Atp13a3
	Fam134b	Pcdhb18						Emid1	1110059E24Rik	4930553E22Rik	Yipf3	Atp2a2
	Fam149a	Pcdhgb8						Emx1	1500009C09Rik	4930556M19Rik	Zbtb17	Atp8a2
	Fam151b	Pcnt						Enc1	1500009L16Rik	4930573O16Rik	Zbtb24	Atrn
	Fam168b	Pdxk						Ephb3	1500011B03Rik	4931406C07Rik	Zbtb44	Avl9
	Fam172a	Pdzd2						Erich5	1500011K16Rik	4932443I19Rik	Zfp420	B3galt1
	Fam188a	Peak1						Espnl	1500012F01Rik	4933404K13Rik	Zfp866	B4galt6
	Fam19a5	Pgap1						Esr1	1500012K07Rik	4933412E12Rik	Zfp944	BC030336
	Fam20b	Phf2						Etl4	1810037I17Rik	5031414D18Rik	Zkscan7	Bace1
	Fam213a	Phf3						Etv5	2010107E04Rik	5430421N21Rik	1600020E01Rik	Bag4
	Fam220a	Phf8						Ext1	2210015D19Rik	5430427O19Rik	1700113A16Rik	Bbx
	Fam26e	Phip						Extl1	2210016F16Rik	8430430B14Rik	2500004C02Rik	Bcl2l13
	Fam3c	Phlpp1						Eya4	2210016L21Rik	9330175E14Rik	4930487H11Rik	Bicd1
	Fam49a	Phlpp2						F730043M19Rik	2310009B15Rik	9630028I04Rik	4933406K04Rik	Bmpr1a
	Fam49b	Pikfyve						Faah	2310011J03Rik	9830107B12Rik	5430431A17Rik	Bmpr2
	Fbxo11	Plagl2						Fads3	2310045N01Rik	A130077B15Rik	9530082P21Rik	Bri3bp
	Fbxo30	Plekhm3						Fam131a	2410006H16Rik	A2m	A430046D13Rik	Brwd3
	Fbxo45	Plxna2						Fam132b	2410015M20Rik	A430093F15Rik	A830052D11Rik	Btbd3
	Fech	Plxna4						Fam150a	2610001J05Rik	A530032D15Rik	Actl6b	Btbd7
	Fer	Polr2a						Fam150b	2610301B20Rik	A530072M11Rik	Adck2	Btbd8
	Fgf12	Pom121						Fam155a	2700060E02Rik	A530099J19Rik	Airn	Btrc
	Fgf13	Pou2f1						Fam160a1	2810006K23Rik	A630001G21Rik	Arhgef10	C1galt1
	Fjx1	Ppp6r3						Fam163b	2810025M15Rik	A630012P03Rik	C030039L03Rik	Cadm1
	Fkbp7	Prex1						Fam174b	2900011O08Rik	A930031H19Rik	Ccdc22	Caln1
	Fkbp9	Prpf8						Fam189a1	3110040N11Rik	AF251705	Cd27	Camsap2
	Fpgt	Prr12						Fam19a1	3830406C13Rik	AI467606	Cfap70	Cand1
	Fuca2	Ptprf						Fam64a	4833439L19Rik	AI662270	Cmc4	Canx
	Fundc1	Ptpro						Fam81a	4930503E24Rik	AW112010	Coq6	Casd1
	Fundc2	Ralgapa1						Fap	AA387883	Abca9	Coq9	Cask
	Fut8	Rbfox2						Fbxl7	AA414768	Abcc3	Cwf19l1	Casp8ap2
	Fyn	Rbm15						Fbxw7	AI987944	Abcg3	Cyp46a1	Cbl
	Gabra3	Rc3h1						Fdft1	AW209491	Abhd4	Dgcr14	Cbx5
	Gabra5	Rcor1						Fdps	Aamdc	Abi3	Dpysl4	Ccdc186
	Gabrg2	Rfx3						Fezf2	Aamp	Acads	Dtwd1	Ccny
	Gal3st2	Rictor						Fgf5	Abcd3	Acap1	Eral1	Ccser1
	Gatad1	Rif1						Fhl2	Abhd17c	Acp5	Erbb3	Cd47
	Gbas	Rimbp3						Fibcd1	Abhd5	Acsl5	Fate1	Cdc73
	Gbe1	Rnf165						Figf	Abhd6	Ada	Fbxl2	Cdh2
	Gdap2	Rnf214						Fignl1	Abhd8	Adamtsl3	Fbxw9	Cdh8
	Gdpd1	Robo1						Fkbp1b	Abt1	Adap2	Gm3435	Cdk12
	Gfer	Rsf1						Flot1	Acaa2	Adcy7	Gm8179	Cdk15
	Gfm1	Runx1t1						Fmn1	Acadm	Adgre1	Gmpr2	Cdk7
	Ggps1	S100pbp						Fmnl1	Acat1	Adgrf3	Gnrh1	Cdkl5
	Ghitm	Sbf2						Fmod	Acot10	Adgrg5	Gpaa1	Celf4
	Gid8	Sbno1						Fndc4	Acot13	Adgrg6	Hspa1l	Cep68
	Glod4	Scaf8						Frzb	Actr1a	Adgrv1	Impdh1	Cep85l
	Glrb	Scai						Fstl1	Actr3	Adm2	Katnb1	Cers6
	Glrx	Scn8a						Fxyd6	Actr6	Adora3	Kifc5b	Cfap97
	Glt8d2	Sema6d						Fxyd7	Acyp1	Adrb2	Kiss1r	Chd3
	Glyr1	2019-09-11						Gabbr2	Adh5	Afap1l2	Lpp	Chic1
	Gm20939	Setd1b						Gabrr3	Adk	Aga	Lrrc56	Chpt1
	Gm4737	Setd2						Galnt14	Adprh	Agpat2	Mapre3	Chrna7
	Gm6402	Shroom4						Galnt9	Adrbk1	Aim1	Mcam	Clcn3
	Gmds	Sik2						Garnl3	Aes	Aim2	Med25	Clock
	Gmfb	Sipa1l1						Gca	Aggf1	Akip1	Mfsd2a	Clpb
	Gnai1	Slc7a14						Gdap1l1	Aimp1	Akr1b10	Mir30c-2	Clvs1
	Gnb1	Slit3						Gfra2	Ak1	Akr1b8	Mir7079	Cmtm4
	Gng12	Smarcc1						Gls	Akr1a1	Akr1c13	Mmab	Cmtr1
	Golm1	Smg7						Glt28d2	Akt1	Akr1c14	Mtx1	Cnot6
	Golph3	Snrnp200						Gm10635	Aktip	Aldh1l1	Ndufaf4	Cnot6l
	Golph3l	Sntb2						Gm11549	Alg14	Aldh1l2	Nit1	Cntnap5a
	Gopc	Soga1						Gm11762	Alkbh7	Aldh3b1	Nprl2	Cntnap5b
	Gpalpp1	Sos1						Gm12295	Alyref	Alox5ap	P4htm	Cog5
	Gpank1	Sp1						Gm13154	Alyref2	Amica1	Pfkfb1	Col4a3bp
	Gpatch2l	Spen						Gm13446	Amacr	Ang	Phf1	Copb1
	Gpbp1	Sptbn1						Gm13749	Anapc10	Angptl7	Phldb3	Cpd
	Gpc5	Srgap3						Gm13830	Anapc13	Antxr2	Pla2g10	Cpeb3
	Gpd1l	Ssh1						Gm16291	Anapc16	Anxa1	Plekhh1	Cpsf2
	Gpkow	Stim1						Gm17750	Anapc7	Anxa2	Plk5	Creb1
	Gpm6a	Supt6						Gm38403	Ankra2	Anxa3	Ppp1r13l	Crebl2
	Gpm6b	Syn3						Gm5087	Ankrd46	Anxa4	Proz	Crebrf
	Gpr1	Syt14						Gm5468	Ankrd49	Aoc1	Purg	Crkl
	Gpr85	Taf2						Gm8369	Anp32a	Apob	Rab11b	Csnk1a1
	Gpx7	Taf3						Gng2	Anp32e	Apobec1	Rab24	Csrnp3
	Grb2	Tanc2						Gng3	Ap2s1	Apobec3	Rbm12b2	Ctif
	Grem2	Taok1						Golga7b	Ap4s1	Apobr	Rhbdd3	Ctnna3
	Grsf1	Tbck						Gpc4	Apex1	Apoc2	Sbf1	Cul4a
	Gspt1	Tcaf1						Gpd2	Apmap	Apoc4	Slc12a1	Cul4b
	Gsr	Tenm2						Gpr21	Apool	Apod	Slc39a5	Cyb5d1
	Gtdc1	Tet3						Gprin1	Apopt1	Apol10b	Smyd5	D15Ertd621e
	Gtf2b	Tiam1						Gpsm2	Arf1	Apol7c	Snord32a	D5Ertd579e
	Gyk	Tln2						Grhl3	Arf2	Apol9a	Snx11	D830031N03Rik
	H1f0	Tmed8						Gria3	Arf4	Apol9b	Spata31d1d	Dag1
	H2afz	Tnik						Grm2	Arf5	Aqp4	Spata4	Dbt
	Hacd2	Tnrc18						Grm8	Arfip2	Arap1	Stk16	Dcp2
	Hacd3	Trio						Gucy2g	Arl2bp	Arf6	Stk25	Ddx6
	Hadhb	Trp53bp1						Hbq1b	Arl3	Arhgap15os	Surf2	Dennd5a
	Hapln1	Ttyh3						Herc3	Arl6	Arhgap30	Tcte2	Dennd5b
	Harbi1	Tubgcp4						Herc4	Arl6ip5	Arhgap9	Tmem53	Depdc5
	Haus2	Ube4a						Hes1	Armc1	Arhgdib	Trpm4	Dgkh
	Hdac2	Uggt1						Hist1h2bb	Armc6	Arl11	Vipas39	Dgki
	Hdgfrp3	Unkl						Hivep1	Armt1	Arpc1b	Vwf	Dhx36
	Hdhd2	Usp15						Hk1	Arpc1a	Arrdc4	Zcchc4	Dhx9
	Hiat1	Usp45						Hkdc1	Arpc3	Asf1b	Zfp235	Dip2c
	Hiatl1	Vcan						Hmgcr	Arpc4	Asgr2	Zfp511	Dlg1
	Hibch	Vldlr						Hmgcs1	Arxes1	Aspg	Zfp61	Dlg2
	Hmgn5	Vps13c						Hmmr	Arxes2	Atf1	Zfp658	Dmd
	Hnmt	Whsc1l1						Hn1	Ascc1	Atf3	Zfp772	Dmxl1
	Hnrnpa3	Wnk1						Homer2	Asna1	Athl1	Zswim4	Dmxl2
	Homez	Xkr6						Hpcal1	Asnsd1	Atp2a3	0610005C13Rik	Dnajb14
	Hpcal4	Xpo5						Hr	Atg101	Atp6v0e	0610009O20Rik	Dnajc5
	Hscb	Ylpm1						Hs3st2	Atox1	Axl	0610030E20Rik	Dnal1
	Hsd17b4	Zbtb39						Hs6st1	Atp5a1	B2m	0610037L13Rik	Dnm1l
	Hsdl2	Zc3hav1l						Htr1a	Atp5b	B430306N03Rik	0610043K17Rik	Dpf3
	Hsp90aa1	Zcchc14						Htr3a	Atp5c1	B4galt1	1110007C09Rik	Dpy19l4
	Hspa4	Zdbf2						Htr5a	Atp5e	BC017643	1300002E11Rik	Dstyk
	Hspa9	Zfhx3						Htr5b	Atp5f1	BC021614	1500015A07Rik	Dusp19
	Hspd1	Zfhx4						Htra4	Atp5g3	BC035044	1600002H07Rik	Dync1li2
	Ica1l	Zfp26						Id2	Atp5j	BC064078	1600002K03Rik	E030011O05Rik
	Idh1	Zfp334						Igf1	Atp5j2	BC147527	1600012H06Rik	E330009J07Rik
	Idh3a	Zfp366						Igfbpl1	Atp5l	Bach2os	1600023N17Rik	Ednrb
	Ift74	Zfp397						Igfn1	Atp5o	Bak1	1700001J03Rik	Egfr
	Igfbp3	Zfp462						Igsf21	Atp6ap1	Bank1	1700001O22Rik	Eid2b
	Il34	Zfp507						Il12a	Atp6v0d1	Batf	1700003D09Rik	Eif1ax
	Immt	Zfp516						Il17ra	Atp6v1d	Batf2	1700003F12Rik	Eif4ebp2
	Ing1	Zfp532						Insig1	Atp6v1e1	Baz1a	1700007J10Rik	Elfn2
	Ing3	Zfp609						Ipcef1	Atp6v1f	Bcl2a1a	1700007K09Rik	Elk4
	Inmt	Zfp646						Ipo5	Atp6v1g1	Bcl2a1b	1700008K24Rik	Enpp4
	Insig2	Zfp704						Irgq	Atpif1	Bcl2a1d	1700010K23Rik	Epb4.1l1
	Ipmk	Zfp800						Itga4	Auh	Bcl2l11	1700011L22Rik	Epb4.1l4b
	Ipo11	Zfp831						Itga8	Avpi1	Bcl2l14	1700011M02Rik	Epha5
	Itfg1	Zfp871						Jazf1	B230118H07Rik	Bcl3	1700012D01Rik	Epm2a
	Jkamp	Zfyve16						Jdp2	B3gat3	Bfsp2	1700012D14Rik	Eps8
	Kbtbd2	Zmym4						Jun	B9d2	Bin2	1700015E13Rik	Erbb4
	Kbtbd4	Znrf3						Kalrn	BC002163	Birc3	1700018A04Rik	Erc1
	Kbtbd7	Zufsp						Kazald1	BC005624	Blnk	1700018C11Rik	Erc2
	Kif18a							Kcnab2	BC031181	Bst1	1700019B03Rik	Ermp1
	Kif1bp							Kcnf1	Bad	Bst2	1700019G17Rik	Etv1
	Kif5a							Kcng1	Banf1	Btd	1700019L03Rik	Evi5l
	Kifap3							Kcnh7	Bap1	Btg1	1700020A23Rik	Exoc4
	Kitl							Kcnip3	Bbip1	Btg2	1700020D05Rik	Exoc6b
	Klhdc2							Kcnj3	Bcap31	Btla	1700020L24Rik	Extl3
	Klhl23							Kcnj6	Bcas2	Btnl5-ps	1700024B18Rik	Fads6
	Klhl4							Kcnj9	Bckdhb	C130026I21Rik	1700024F13Rik	Faf2
	Klhl9							Kcnk10	Bcl10	C1qa	1700025N23Rik	Fam126b
	Kpna3							Kcnk3	Bcl2l1	C1qb	1700027H10Rik	Fam135b
	Kpna4							Kcnk4	Bdh1	C1qc	1700028K03Rik	Fam13b
	L2hgdh							Kcnmb2	Becn1	C1ra	1700029I15Rik	Fam13c
	Lancl2							Kcnmb4	Bet1	C1rb	1700029J07Rik	Fam169a
	Larp1b							Kcnn1	Bex1	C1rl	1700030K09Rik	Fam171b
	Ldb2							Kcnq1	Bex2	C1s1	1700034H15Rik	Fam179b
	Lgalsl							Kcnq4	Bfar	C3	1700047A11Rik	Fam210a
	Lhx2							Kcns3	Blmh	C3ar1	1700047M11Rik	Fam217b
	Lin7a							Kcnt2	Bloc1s3	C4b	1700048M11Rik	Fam35a
	Lmbr1							Kctd2	Bloc1s5	Cacna1s	1700048O20Rik	Fam63b
	Lmbrd1							Khdrbs3	Bloc1s6	Capg	1700049G17Rik	Fam73a
	Lmo1							Kif2a	Blvra	Capn3	1700057H15Rik	Fam8a1
	Lonp2							Klc1	Blzf1	Card6	1700061G19Rik	Fan1
	Lrp11							Klc2	Bnip3l	Casp1	1700092K14Rik	Faxc
	Lrrc4							Klf10	Bod1	Casp12	1700093K21Rik	Fbxo3
	Lsm8							Klf6	Bola1	Casp4	1700094D03Rik	Fbxw11
	Luzp2							Klhl14	Bola2	Casp6	1700100L14Rik	Fem1c
	Lypla1							Klhl40	Bola3	Casp8	1700102P08Rik	Fgd4
	Lzic							Kras	Bpgm	Ccdc102a	1700109H08Rik	Fgf14
	Mad2l1							Krt73	Brcc3	Ccdc69	1700110C19Rik	Fgf2
	Magee2							Krt80	Brf2	Ccdc80	1700124L16Rik	Fip1l1
	Manea							LOC432842	Brix1	Ccdc88b	1700125G02Rik	Fitm2
	Maob							Lamc2	Brk1	Ccl1	1700125H03Rik	Fktn
	Mapk10							Laptm4b	Btf3	Ccl12	1810010D01Rik	Fmn2
	Mat2b							Large	Bud31	Ccl19	1810020O05Rik	Fnip1
	Matr3							Ldlrad4	C1d	Ccl2	1810022K09Rik	Fnip2
	Mb21d2							Ldoc1	C1galt1c1	Ccl22	1810026B05Rik	Foxj3
	Mbd2							Lefty2	Cab39l	Ccl3	1810030O07Rik	Foxn3
	Mei4							Lhfp	Cadm4	Ccl5	1810032O08Rik	Frrs1l
	Mfap1b							Lingo1	Calm2	Ccl6	1810062O18Rik	Fzd3
	Mff							Lipg	Calu	Ccl7	2010009K17Rik	G3bp2
	Mfsd9							Lnx1	Casp3	Ccl8	2010111I01Rik	Gabra2
	Mgll							Lrfn2	Cbr1	Ccl9	2310002D06Rik	Gabrb1
	Mgst3							Lrrc57	Cbx3	Ccnd3	2310015A10Rik	Gabrb3
	Mipep							Lrrc75a	Cby1	Ccr1	2310061I04Rik	Gan
	Mkks							Lrrtm2	Ccdc115	Ccr2	2310067B10Rik	Gapvd1
	Mmgt1							Lsm11	Ccdc124	Ccr4	2410002F23Rik	Garem
	Moap1							Lsp1	Ccdc23	Ccr7	2410021H03Rik	Gatad2b
	Mob4							Ltbp1	Ccdc59	Ccr8	2410089E03Rik	Gatsl2
	Mon1b							Lurap1l	Ccdc90b	Ccrl2	2610005L07Rik	Gcc2
	Mphosph8							Ly6g6e	Cct2	Cd101	2610008E11Rik	Gclm
	Mpp6							Lynx1	Cct3	Cd109	2610015P09Rik	Gda
	Mrpl1							Lypd6b	Cct5	Cd14	2610020C07Rik	Glg1
	Mrrf							Lyzl4	Cct6a	Cd151	2610027K06Rik	Glra3
	Msantd3							Mal2	Cct7	Cd164	2610206C17Rik	Gm10033
	Msantd4							Map2k4	Ccz1	Cd180	2610507I01Rik	Gm10532
	Msh2							Map4k3	Cd320	Cd19	2700038G22Rik	Gm13034
	Msmo1							Mapk11	Cdc123	Cd1d1	2700046G09Rik	Gm16894
	Mtap							Mapk8	Cdc16	Cd2	2700049A03Rik	Gm3414
	Mtpn							Marcksl1	Cdc26	Cd200r4	2700054A10Rik	Gm38666
	Mtrf1							Mas1	Cdc34	Cd22	2700062C07Rik	Gm5113
	Mturn							Matn2	Cdc37	Cd244	2700097O09Rik	Gm6194
	Myadml2							Mctp2	Cdc42	Cd247	2700099C18Rik	Gm6981
	Mzt1							Me1	Cdc5l	Cd274	2810049E08Rik	Gm9833
	N6amt1							Medag	Cdkn2aipnl	Cd28	2810403A07Rik	Gmps
	Naa50							Mef2c	Cdkn2d	Cd300a	2810405F15Rik	Gnaq
	Nab1							Met	Cdo1	Cd300c	2810410L24Rik	Gnaz
	Nampt							Mex3a	Cebpzos	Cd300lf	2810468N07Rik	Gnl3l
	Nap1l2							Mex3b	Cenpb	Cd33	2900005J15Rik	Golga3
	Nap1l3							Mfsd4	Cept1	Cd34	2900076A07Rik	Gosr1
	Nap1l4							Mical2	Cetn2	Cd36	3000002C10Rik	Gpr135
	Napg							Mlip	Cfdp1	Cd37	3110039I08Rik	Gpr63
	Nars							Mllt11	Cfl1	Cd3d	3110052M02Rik	Gpr89
	Nat1							Mmgt2	Chchd1	Cd40	3110056K07Rik	Gprc5b
	Ncbp1							Mmp17	Chchd3	Cd40lg	3110057O12Rik	Grik3
	Nceh1							Mmp24	Chchd4	Cd44	3110062M04Rik	Grin2a
	Nckap1							Mpdz	Chchd6	Cd48	3632454L22Rik	Grin2b
	Ncl							Mpp2	Chd3os	Cd5	3830408C21Rik	Grm3
	Ndfip1							Mpped1	Chmp1a	Cd52	4632404H12Rik	Gsk3b
	Ndfip2							Mroh5	Chmp2b	Cd53	4632427E13Rik	Hcfc2
	Ndp							Mst1r	Chmp3	Cd6	4732471J01Rik	Hcn1
	Ndufaf1							Mtfp1	Chmp5	Cd63	4831440E17Rik	Heatr5b
	Ndufs1							Mvk	Chmp6	Cd69	4833418N02Rik	Heca
	Necap1							Myadm	Chmp7	Cd74	4833420G17Rik	Hectd1
	Negr1							Mybpc1	Chtop	Cd79a	4833422C13Rik	Helz
	Nek7							Myh1	Churc1	Cd79b	4833422M21Rik	Hif1a
	Neto2							Myh3	Ciao1	Cd80	4921507L20Rik	Hint3
	Nfyb							Myh4	Cisd1	Cd81	4921507P07Rik	Hipk1
	Ngly1							Myh8	Cldnd1	Cd82	4921531C22Rik	Hipk2
	Nif3l1							Myl4	Clns1a	Cd83	4921536K21Rik	Hipk3
	Nip7							Mylk	Clptm1l	Cd84	4930404I05Rik	Hivep2
	Nipa2							Myocd	Clpx	Cd86	4930407G08Rik	Hivep3
	Nit2							N4bp3	Clybl	Cd8a	4930414N06Rik	Hmbox1
	Nkain2							Nabp1	Cmas	Cd8b1	4930415F15Rik	Hs2st1
	Nkrf							Napb	Cmss1	Cd9	4930425L21Rik	Hspa12a
	Nol3							Napepld	Cmtm5	Cd96	4930429F24Rik	Hspa13
	Nol4							Nbl1	Cnbp	Cdc42ep4	4930430J02Rik	Hspa4l
	Nol8							Ncald	Cnep1r1	Cdh1	4930443O20Rik	Htr1b
	Nom1							Ndnf	Cnih4	Cdh17	4930444F02Rik	Htr1f
	Nono							Ndrg3	Cnot8	Cdk2ap2	4930444M15Rik	Htr4
	Nop58							Ndst3	Cnpy2	Cdkn2a	4930444P10Rik	Ids
	Nphp1							Necab3	Cnpy4	Cdkn2b	4930447C04Rik	Il1rapl1
	Nr3c1							Nell1	Coa3	Cdkn2c	4930447F24Rik	Il6st
	Nras							Nell2	Coa6	Cdt1	4930451G09Rik	Ildr2
	Ntm							Neurod1	Commd2	Cebpa	4930453L07Rik	Ipo7
	Nucks1							Neurod2	Commd3	Cebpb	4930455C13Rik	Ipp
	Nudt16l1							Neurod6	Commd5	Cebpd	4930461G14Rik	Itch
	Nudt4							Nfe2l3	Commd6	Cela1	4930469G21Rik	Itgb8
	Nudt9							Nfia	Commd8	Cenpq	4930471C04Rik	Jak1
	Nxph1							Nfib	Commd9	Cep55	4930473A02Rik	Jakmip2
	Nxph2							Nfix	Cops2	Ces2c	4930479D17Rik	Jmy
	Nxt2							Ngf	Cops3	Cfb	4930483K19Rik	Kantr
	Ociad1							Nlk	Cops4	Cfh	4930483O08Rik	Kat6a
	Ociad2							Nmbr	Cops5	Cfhr2	4930503L19Rik	Kbtbd8
	Odc1							Nov	Cops6	Cfi	4930505A04Rik	Kcna2
	Ogfod3							Npas1	Coq5	Cflar	4930506C21Rik	Kcna3
	Ogfrl1							Npnt	Coq7	Chil1	4930507D10Rik	Kcnb2
	Ola1							Nppc	Cox14	Chrnd	4930512B01Rik	Kcnh1
	Olfm3							Npr3	Cox16	Cib1	4930525C09Rik	Kcnh5
	Omg							Npsr1	Cox17	Clca3b	4930528D03Rik	Kcnj10
	Orc2							Nptx1	Cox4i1	Clec10a	4930528P14Rik	Kcnma1
	Ostm1							Npy1r	Cox6a1	Clec2d	4930538K18Rik	Kcnq3
	Pacrgl							Nrg3	Cox6b1	Clec2i	4930549G23Rik	Kctd12b
	Pafah1b2							Nrgn	Cox6c	Clec4a2	4930552P12Rik	Kdm5a
	Paip1							Nrip3	Cox7a2	Clec4a3	4930557K07Rik	Kif26b
	Paip2b							Nrn1	Cox7b	Clec4a4	4930562C15Rik	Kif3b
	Papss1							Nrp2	Cox7c	Clec4e	4930563E22Rik	Kif3c
	Pbx1							Nsdhl	Cpe	Clec4n	4930565N06Rik	Kif5c
	Pcca							Nsf	Cpped1	Clec5a	4930567K12Rik	Klf12
	Pcnp							Nsmf	Creb3	Clec7a	4930579G18Rik	Klhl11
	Pcsk2os1							Nt5dc3	Creg1	Clic1	4930581F22Rik	Klhl15
	Pcyox1							Ntn5	Cript	Clic4	4930587E11Rik	Klhl24
	Pdcd10							Ntng2	Crls1	Cln5	4930590J08Rik	Klhl28
	Pdcd4							Ntsr1	Csnk1g2	Clu	4930596I21Rik	Klhl32
	Pdcl							Nuak1	Csnk2b	Cma1	4931403E22Rik	Klhl7
	Pde12							Nwd2	Cspg5	Cmklr1	4931403G20Rik	Kpna1
	Pdha1							Nxph3	Cst3	Cmpk2	4931406P16Rik	Kpnb1
	Pdhx							Olfm1	Cst6	Cmtm3	4931409K22Rik	Ksr2
	Pdik1l							Olfm2	Cstb	Cmtm6	4931429L15Rik	LOC100862268
	Pdss2							Olfr464	Ctbp1	Cmtm7	4932418E24Rik	Larp4
	Pex11b							Opcml	Cth	Cnga1	4932702P03Rik	Larp4b
	Pex13							Orai3	Ctnnbl1	Cnn3	4933400F21Rik	Lcor
	Pex2							Osbpl10	Ctsl	Cnr2	4933405L10Rik	Lemd3
	Pgam5							Osbpl1a	Cuedc2	Col4a6	4933406C10Rik	Lifr
	Phkb							Otogl	Cwc15	Colec12	4933406J10Rik	Lig4
	Phyh							Otub2	Cxcl14	Cotl1	4933407K13Rik	Lmbrd2
	Pi4k2a							Otud7a	Cyb561d2	Cpa3	4933408B17Rik	Lnpep
	Pibf1							Otx1	Cyb5a	Cpne3	4933408N05Rik	Lrch2
	Pigh							Ovol2	Cyb5d2	Cpq	4933413J09Rik	Lrfn5
	Pigk							Oxr1	Cyb5r4	Crb2	4933417D19Rik	Lrp12
	Pir							Oxtr	Cyc1	Creb3l2	4933421O10Rik	Lrrc58
	Pkia							Pacsin1	Cycs	Creld2	4933424G06Rik	Lrriq1
	Pla2g7							Padi6	Cystm1	Crip1	4933427D14Rik	Lrrn1
	Plaa							Pak1	D10Jhu81e	Crlf3	4933428G20Rik	Lrrn3
	Plekhb2							Palm3	D10Wsu102e	Crot	4933431G14Rik	Lrrtm4
	Pms1							Pamr1	D17Wsu92e	Crx	4933432I09Rik	Lsamp
	Pnpla8							Papl	D19Bwg1357e	Cryba4	4933433G15Rik	Lsm14a
	Pnpo							Parp1	D1Ertd622e	Crybb1	4933439C10Rik	Luzp1
	Pole3							Pawr	Dad1	Csf1r	4933439K11Rik	Lysmd3
	Polr2b							Pax6os1	Dap3	Csf2	5031425E22Rik	Macrod2
	Polr2l							Pcsk1	Dars	Csf2rb	5031426D15Rik	Magi2
	Polr2m							Pcsk5	Dazap2	Csf2rb2	5031434O11Rik	Maml3
	Polr3k							Pde1a	Dctn3	Csf3r	5031439G07Rik	Map2k6
	Ppat							Pde5a	Dctn5	Cst7	5330417C22Rik	Map9
	Ppm1a							Pdgfc	Dctpp1	Ctdsp1	5430416O09Rik	Mapk6
	Ppm1g							Pdk1	Ddt	Ctla2b	5530601H04Rik	Mapk8ip2
	Ppp1r14c							Pdlim1	Ddx1	Ctla4	5730480H06Rik	Mapre2
	Ppp2r2b							Pdlim3	Ddx52	Ctnna1	5830417I10Rik	2019-03-06
	Ppp2r2c							Pdzrn3	Deb1	Ctsa	5830444B04Rik	Marf1
	Ppp2r5c							Pgam1	Decr1	Ctsb	6230400D17Rik	Mars2
	Ppp3cb							Phactr2	Degs1	Ctsc	6430550D23Rik	Mboat2
	Ppp3cc							Phospho1	Derl1	Ctsd	6430562O15Rik	Mdga2
	Prdx3							Phyhipl	Dgcr6	Ctse	6430584L05Rik	Me2
	Prkar1a							Pip4k2c	Dhrs1	Ctsh	6720483E21Rik	Mest
	Prkrir							Pip5k1c	Dhrs4	Ctso	6720489N17Rik	Mettl4
	Prnp							Pitpna	Dhrs7	Ctss	6820408C15Rik	Mex3c
	Prpf18							Plch1	Diap3	Ctsz	8030451O07Rik	Mfap3
	Prpf19							Plch2	Dirc2	Cutal	8430408G22Rik	Mfap3l
	Prps1l3							Plekha2	Dkc1	Cx3cr1	9030025P20Rik	Mgat3
	Prps2							Pls3	Dnaja2	Cxcl10	9030624J02Rik	Mib1
	Prss16							Pola1	Dnaja3	Cxcl11	9130221H12Rik	Mid2
	Psmd1							Ppapdc2	Dnajb6	Cxcl13	9230009I02Rik	Mios
	Psmd2							Ppfia3	Dnajb9	Cxcl16	9330020H09Rik	Mir5133
	Psmd5							Ppm1e	Dnajc15	Cxcr3	9330102E08Rik	Mkln1
	Psmg2							Ppp5c	Dnajc30	Cxcr4	9330136K24Rik	Mlh3
	Psph							Prdm8	Dnajc9	Cxcr5	9330151L19Rik	Mmp16
	Ptbp2							Prickle1	Dnttip2	Cxcr6	9330159F19Rik	Mta3
	Ptcd2							Prkaa2	Dph3	Cyb561a3	9330175M20Rik	Mtf1
	Ptdss1							Prkar1b	Dph5	Cyba	9430014N10Rik	Mtmr6
	Ptgr2							Prkca	Dpy30	Cybb	9430015G10Rik	Mtr
	Ptpra							Prokr2	Dram2	Cybrd1	9430021M05Rik	Mum1l1
	Purb							Prph	Drap1	Cyp1b1	9430091E24Rik	Mut
	Pvalb							Prr11	Drg1	Cyp4v3	9530027J09Rik	Myo6
	Pyurf							Prr13	Dtd1	Cysltr2	9530052E02Rik	Naa15
	Rab1							Prr15	Dtnbp1	Cyth4	9530062K07Rik	Nalcn
	Rab10							Prr16	Dusp12	Cytip	9530091C08Rik	Nav3
	Rab11a							Prss12	Dync2li1	D17H6S56E-5	9630001P10Rik	Nbea
	Rab14							Prss22	Dynlrb1	D730005E14Rik	9630013K17Rik	Nbr1
	Rab18							Prss23	Dynlt3	Dapk2	9830166K06Rik	Ncoa1
	Rab2a							Prss30	Eapp	Dapp1	A230020J21Rik	Ncoa4
	Rab2b							Prss35	Ebna1bp2	Dbi	A230050P20Rik	Ncoa7
	Rab39b							Psmb11	Ebpl	Dcxr	A230057D06Rik	Ndc1
	Rab3ip							Psme3	Ech1	Ddo	A230070E04Rik	Nebl
	Rab5a							Psrc1	Echs1	Ddr2	A230072C01Rik	Nedd4
	Rab5b							Pter	Eef1a1	Ddx43	A230072E10Rik	Nf2
	Rab8a							Ptger3	Eef1b2	Ddx58	A230077H06Rik	Nfe2l1
	Rab8b							Ptgs2	Eef2	Ddx60	A230103J11Rik	Nhs
	Rabep1							Pth2r	Ei24	Def6	A330023F24Rik	Nkain3
	Rabgef1							Ptk2	Eid1	Defb14	A330032B11Rik	Nkap
	Rabif							Ptp4a3	Eid2	Defb42	A330033J07Rik	Nlgn1
	Rad1							Ptpn3	Eif1	Dennd1c	A330049N07Rik	Nlgn3
	Rala							Ptpru	Eif1a	Dennd2d	A330093E20Rik	Nln
	Ralbp1							Pvrl1	Eif1b	Dera	A330102I10Rik	Nr2c2
	Ralyl							R3hdm2	Eif2a	Derl3	A430090L17Rik	Nrip1
	Ranbp6							Rab3a	Eif2b1	Dhx58	A4galt	Nt5c1a
	Rap1a							Rab3d	Eif2b3	Dnase1l1	A630076J17Rik	Ntn4
	Rap2c							Rab4b	Eif2b5	Dnase1l3	A730017L22Rik	Ntrk2
	Rapgef4							Rab6a	Eif2s1	Dock2	A730036I17Rik	Nudt15
	Rbm8a							Rab6b	Eif2s2	Dock8	A930001C03Rik	Nudt21
	Rbmx2							Rad51ap2	Eif3e	Dok1	A930002C04Rik	Nup50
	Rcl1							Rai14	Eif3i	Dpep2	A930007I19Rik	Nupl1
	Rcn2							Rap1gds1	Eif3m	Dpep3	A930009A15Rik	Nus1
	Rdh11							Rasl10a	Eif4a2	Dpp4	A930013F10Rik	Nyap2
	Reep1							Rasl11a	Eif4h	Dscr3	A930016O22Rik	Ogfod1
	Reep5							Rasl11b	Eif5	Dtx3l	A930019D19Rik	Opa1
	Rfk							Rbbp8	Eif5a	Dtx4	A930024E05Rik	Oprm1
	Rfwd2							Rell1	Eif6	Dusp10	AA413626	Pabpc5
	Rgs4							Rftn1	Emc2	Dusp16	AA986860	Pafah1b1
	Rhob							Rgs13	Emc4	Dyrk4	AF357355	Pakap
	Rhot1							Rgs6	Emc7	E030030I06Rik	AF357359	Palm2
	Ric3							Rhof	Emd	E230013L22Rik	AF357399	Pank1
	Rit2							Rims1	Enho	E230029C05Rik	AF357425	Pank3
	Rlbp1							Rnd1	Ensa	Eaf1	AF357426	Papolg
	Rnase10							Rnf130	Ephx2	Ear2	AI182371	Paqr3
	Rnf11							Rnf39	Erh	Ebi3	AI414108	Paqr8
	Rnf113a2							Rorb	Esd	Eda2r	AI450353	Paqr9
	Rnf115							Rph3a	Etf1	Edem1	AI507597	Parg
	Rnf139							Rps6kc1	Etfa	Edem2	AI846148	Parm1
	Rnf14							Rras2	Ethe1	Efemp1	AI854703	Pbrm1
	Rnf146							Rspo2	Fabp3	Efna1	AU019823	Pcdh1
	Rnf168							Rspo3	Fabp5	Ehf	AU021092	Pcdh10
	Rnf182							Rtn1	Fabp7	Eif2ak2	AV039307	Pcdh17
	Rnf19a							Rtn4r	Fam103a1	Elf2	AW046200	Pcdh20
	Rnf219							Rtn4rl2	Fam136a	Elf4	AW146154	Pcdh7
	Rnf41							Runx2	Fam162a	Elk3	AW549542	Pcdh9
	Rnf6							Rxfp1	Fam195b	Emp1	AW822252	Pcdha12
	Rnmt							S100a10	Fam207a	Emp2	Aaas	Pcdha9
	Rpa1							Satb1	Fam32a	Emp3	Aak1	Pcdhac2
	Rpe							Satb2	Fars2	Entpd1	Aanat	Pcdhb10
	Rpgrip1							Scamp5	Fbxw2	Epb4.1l2	Aasdh	Pcdhb14
	Rpl14							Sccpdh	Fen1	Epcam	Aatk	Pcdhb16
	Rps27l							Schip1	Fez1	Epsti1	Abca17	Pcdhb2
	Rpsa							Scn1b	Fez2	Erap1	Abca3	Pcdhb22
	Rraga							Scube1	Fgfr1op2	Esyt1	Abca4	Pcdhb4
	Rragb							Sebox	Fh1	Ets1	Abca7	Pcdhb5
	Rrm1							Sec24d	Fis1	Etv6	Abca8b	Pcdhb6
	Rrm2b							Sel1l3	Fkbp3	Eva1b	Abcb1a	Pcdhb9
	Rrn3							Sema7a	Fnta	Exoc3l4	Abcb6	Pcdhga12
	Rrp36							2019-09-03	Frg1	Ezr	Abcb8	Pcdhga5
	Rsl1							2019-09-05	Fth1	F10	Abcc1	Pcdhga6
	Rtn4							2019-09-08	Ftsj1	F9	Abcc10	Pcdhgb1
	Rwdd2a							2019-09-09	Ftsj2	Fabp1	Abcc4	Pcdhgb4
	Samd8							Serinc2	Fyttd1	Fam107b	Abcc5	Pcdhgc3
	Sc5d							Serpinb8	G0s2	Fam111a	Abcc6	Pcdhgc5
	Scfd1							Serpini1	Gabarap	Fam114a1	Abcc8	Pcgf3
	Scg2							Sertm1	Gabarapl1	Fam122b	Abcc9	Pcgf5
	Sco1							Sh3rf1	Gabarapl2	Fam124b	Abcd1	Pcm1
	Scrn3							Shisa4	Gadd45gip1	Fam129a	Abcd4	Pcnxl4
	Sdf4							Shisa6	Galk2	Fam162b	Abcg1	Pde4b
	Sdha							Sidt1	Gap43	Fam167b	Abcg4	Pde4d
	Sdhaf3							Sipa1l2	Gcat	Fam169b	Abcg5	Pdgfra
	Sec61g							Skint7	Gcsh	Fam212a	Abhd14a	Pdk3
	Sec62							Slc16a14	Gdi2	Fam26f	Abhd14b	Pdp2
	Sec63							Slc17a7	Gdpgp1	Fam46a	Abl1	Pdpr
	Selt							Slc25a22	Gemin6	Fam46c	Ablim2	Pds5b
	Senp6							Slc26a4	Gemin7	Fas	Abtb1	Pdzd8
	2019-09-10							Slc2a6	Ggct	Fcer1g	Acacb	Pex11a
	2019-09-06							Slc30a3	Ggh	Fcgr1	Acad10	Pggt1b
	2019-09-07							Slc36a1	Gins2	Fcgr2b	Acap2	Phf20
	Serbp1							Slc39a6	Gins4	Fcgr3	Acap3	Phf6
	Serinc1							Slc5a5	Gipc1	Fcgr4	Acbd4	Pias1
	Serpine2							Slc6a17	Gla	Fcgrt	Accs	Pid1
	Sgpp1							Slc6a3	Gle1	Fcmr	Accsl	Pik3c3
	Sgtb							Slc9a4	Gm12338	Fcrl1	Ace2	Pik3ca
	Sh2d7							Slc9a9	Gm15421	Fermt3	Acer2	Pik3cb
	Sh3bgrl							Slitrk1	Gm3219	Fes	Acin1	Pik3r1
	Sh3bp5							Smap1	Gm5089	Ffar1	Ackr1	Pik3r3
	Sh3gl2							Smoc2	Gm5148	Fgd2	Acot12	Pip4k2b
	Shcbp1							Smyd2	Gm561	Fgl2	Acot8	Pja2
	Shoc2							Sncb	Gm5801	Fgr	Acp6	Plcb4
	Siah1a							Sobp	Gm6251	Fhl3	Acr	Pnma2
	Skap1							Socs2	Gmnn	Filip1l	Acrbp	Pnmal1
	Skiv2l2							Sowahb	Gna11	Flnc	Acsf3	Poc5
	Slbp							Sox4	Gnai3	Fmo5	Acsm3	Ppargc1a
	Slc15a2							Sox5	Gng11	Foxd3	Acss2os	Ppfia2
	Slc16a1							Sp8	Gng13	Foxn4	Acta2	Ppig
	Slc25a16							Spag6l	Gnpda2	Foxp3	Actb	Ppm1k
	Slc25a46							Spata20	Golga7	Frmd4b	Actl10	Ppm1l
	Slc30a4							Sphkap	Golt1b	Frmd8	Actl7a	Ppp1r12a
	Slc30a5							Spon1	Gorab	Fuca1	Actl9	Ppp1r12b
	Slc30a9							Sprn	Gosr2	Fut1	Actn1	Ppp1r15b
	Slc33a1							Spsb1	Gpn3	Fxyd1	Actn2	Ppp1r3e
	Slc35e1							Sqle	Gpr34	Fxyd5	Actn3	Ppp2r3a
	Slc35f4							Srcin1	Gpx4	Fyb	Actn4	Ppp2r5e
	Slc35f6							Srpx2	Grcc10	Fzd9	Actr5	Ppp6c
	Slc39a11							Ssbp3	Grpel1	Gabra6	Actr8	Prepl
	Slc6a15							Sstr1	Grwd1	Gal3st4	Acvrl1	Prex2
	Smad2							Sstr3	Gsk3a	Galm	Adam11	Prickle2
	Smim10l1							Ssu2	Gskip	Galnt6	Adam12	Prkacb
	Smim10l2a							St3gal1	Gsta4	Gapt	Adam15	Prkar2a
	Smim13							St8sia5	Gstk1	Gart	Adam17	Prkci
	Smim18							Stac2	Gstm5	Gata3	Adam1a	Prkg1
	Sms							Stbd1	Gsto1	Gatm	Adam1b	Prpf40a
	Smu1							Stmn1	Gtf2e1	Gbgt1	Adam21	Psd3
	Snap25							Stmn2	Gtf2e2	Gbp2	Adam32	Ptch1
	Snap29							Stmn3	Gtf2f1	Gbp2b	Adam33	Pten
	Snca							Stoml1	Gtf2f2	Gbp3	Adam4	Ptpn11
	Snord42b							Stpg1	Gtf2h5	Gbp4	Adam8	Ptprt
	Snrpg							Strip1	Gtf3c6	Gbp5	Adamts10	Ptprz1
	Snx10							Stx1a	Guk1	Gbp7	Adamts14	Pum2
	Snx16							Sulf2	Gyg	Gbp8	Adamts15	Pura
	Snx2							Sult4a1	H2afv	Gbp9	Adamts16	Rab21
	Snx6							Sv2b	H3f3a	Gcnt1	Adamts18	Rab22a
	Snx7							Syn1	Hagh	Gdf3	Adamts19	Rab30
	Socs5							Syna	Hars	Gem	Adamts20	Rab3gap1
	Sparcl1							Syngr1	Hat1	Gfap	Adamts3	Rab9b
	Spata2							Syngr3	Haus1	Ggta1	Adamts6	Rabgap1
	Spata5							Synj2	Hcfc1r1	Ghdc	Adamts9	Ranbp2
	Spcs3							Syp	Hddc2	Gimap1	Adamtsl4	Rapgef5
	Spin2c							Syt1	Hddc3	Gimap3	Adar	Rb1cc1
	Spire1							Syt13	Hebp1	Gimap4	Adat1	Rbl2
	Spop							Syt9	Hes6	Gimap5	Adat3	Rbm27
	Spryd7							Tango2	Hibadh	Gimap6	Adck4	Rbsn
	Srek1ip1							Tbata	Higd1a	Gimap7	Adck5	Reps2
	Srfbp1							Tbc1d30	Higd2a	Gimap8	Adcy4	Rfc1
	Srp72							Tbc1d9	Hilpda	Ginm1	Adcy6	Rfesd
	Srr							Tbr1	Hint1	Gjb2	Adgra3	Rgl1
	Ssx2ip							Tcf19	Hint2	Glipr1	Adgrb1	Rgmb
	St3gal2							Tcf4	Hmox2	Glipr2	Adgrb2	Rgs17
	St3gal5							Tcp11l2	Hnrnpab	Glis3	Adgre4	Rlim
	St7l							Tcte1	Hnrnpc	Glmp	Adgre5	Rmnd5a
	Stam							Tdo2	Hnrnph2	Gltp	Adgrf2	Rnf141
	Stard4							Tex40	Hprt	Gm11545	Adgrf4	Rnf180
	Stard7							Tfap2d	Hrsp12	Gm12216	Adgrf5	Rnf217
	Stk4							Tgfb1i1	Hsbp1	Gm12250	Adgrl1	Rock2
	Strap							Tgm3	Hsd17b10	Gm13032	Adgrl2	Rora
	Stx12							Thy1	Hsd17b12	Gm13293	Adnp2	Rprd1a
	Stx7							Tigar	Hspb11	Gm13546	Adpgk	Rs1
	Stxbp6							Tle3	Hspe1	Gm13710	Adprhl2	Rsbn1
	Sucla2							Tll2	Hyal2	Gm13807	Adprm	Rsg1
	Sugt1							Tmem108	Hypk	Gm14005	Adrm1	Rspry1
	Suv39h1							Tmem132d	Ict1	Gm14085	Afap1	Rtf1
	Svip							Tmem151a	Idh3b	Gm14718	Afmid	Sacm1l
	Syncrip							Tmem151b	Ier3ip1	Gm156	Agap3	Sacs
	Syt11							Tmem163	Ift22	Gm15987	Agbl5	Samd12
	Syt4							Tmem178	Igbp1	Gm16675	Agmat	Samd4
	Taco1							Tmem200a	Ik	Gm1965	Ago4	Samd5
	Tada2b							Tmem38a	Ilf2	Gm1966	Agpat1	Scamp1
	Taf13							Tmem40	Ilk	Gm19782	Agrn	Scaper
	Taf7							Tmem74	Immp2l	Gm21188	Agrp	Scd1
	Taf9							Tnfsf15	Impa1	Gm2848	Ahnak	Scd2
	Tapt1							Tnni3k	Inip	Gm2a	Ahsa2	Scn2b
	Tarsl2							Tnpo2	Isca1	Gm3716	Aifm1	Sdk2
	Tax1bp1							Tollip	Isoc2a	Gm4759	Aifm3	Sec22c
	Tbc1d14							Tox	Itpa	Gm5150	Aim1l	Sec23a
	Tbc1d8b							Tox3	Jagn1	Gm5334	Aire	Sema5a
	Tbccd1							Tph1	Kat5	Gm5431	Akap13	Senp7
	Tbl1xr1							Trabd2b	Kctd5	Gm5547	Akap17b	Setbp1
	Thrb							Trhde	Kdelr1	Gm5833	Akap8	Setd7
	Tigd2							Trp53i11	Krr1	Gm6093	Akap8l	Setx
	Timmdc1							Trpc4	Krtcap2	Gm6548	Akr1c21	Sgcd
	Tm4sf5							Tshz3	Lace1	Gm7609	Aldh18a1	Sgip1
	Tm9sf2							Tspan14	Lamtor1	Gm8909	Aldh4a1	Sh3bgrl2
	Tm9sf3							Tspan17	Lamtor2	Gm9054	Aldoart2	Shc3
	Tmco3							Tspan5	Lamtor4	Gm9199	Aldob	Shroom2
	Tmed5							Ttc7b	Lamtor5	Gm973	Alg12	Slc16a7
	Tmed7							Ttc9b	Lancl1	Gmfg	Alg13	Slc1a2
	Tmeff1							Tuba1a	Lcmt1	Gna12	Alg3	Slc24a2
	Tmeff2							Tuba1b	Ldha	Gna15	Alg8	Slc25a30
	Tmem100							Tuba4a	Ldhb	Gnai2	Alkbh1	Slc25a32
	Tmem126b							Tuba8	Leprot	Gnat3	Alkbh3	Slc26a2
	Tmem127							Tubb2a	Lgi1	Gng5	Alms1-ps2	Slc36a4
	Tmem150c							Tubb3	Lix1	Gngt2	Alox12	Slc39a9
	Tmem167b							Tubb4b	Lmo4	Gns	Aloxe3	Slc8a1
	Tmem177							Tubb5	Loh12cr1	Gpr132	Alpk3	Slc9a6
	Tmem184c							Twist2	Lrpap1	Gpr160	Alpl	Slc9a7
	Tmem237							Ube2ql1	Lrrc6	Gpr171	Als2cl	Slitrk4
	Tmem27							Ube2t	Lsm1	Gpr18	Alx3	Slk
	Tmem30a							Uchl1	Lsm3	Gpr31b	Ambra1	Slx4ip
	Tmem33							Ucma	Lsm4	Gpr35	Amdhd2	Smarca2
	Tmem35							Vamp2	Lsm6	Gpr84	Amh	Smarca5
	Tmem41b							Vash1	Lxn	Gpsm3	Amhr2	Smarcad1
	Tmem50b							Vegfc	Lyrm2	Gpx8	Amigo2	Smc1a
	Tmem56							Vip	Lyrm4	Gramd3	Amigo3	Smc3
	Tmem68							Vnn1	Lysmd2	Grap	Ammecr1l	Smc6
	Tmem97							Vps8	M6pr	Grap2	Amotl2	Smcr8
	Tmx1							Vsnl1	Mad2l1bp	Grn	Ampd2	Smurf2
	Tmx2							Vstm2b	Maf1	Gsap	Ampd3	Snord64
	Tmx3							Vwc2	Mageh1	Gsdmd	Amt	Snx13
	Tnpo3							Wbscr27	Magoh	Gsg2	Amy1	Snx27
	Tpgs2							Wnt10a	Magohb	Gsn	Amz1	Snx29
	Tpmt							Wnt4	Manbal	Gstt1	Anapc2	Socs4
	Tppp							Wnt5b	Map1lc3b	Gusb	Anapc5	Socs6
	Tram1l1							Wnt7b	Mapk3	Gypc	Angel2	Soga3
	Trappc2							Wnt9a	Mapre1	Gzmb	Angptl2	Sorl1
	Trim13							Wwox	2019-03-05	Gzmc	Angptl3	Sort1
	Trim23							Xirp2	Mbd3	H2-Aa	Ankdd1b	Sox6
	Trim32							Ypel1	Mcee	H2-Ab1	Ankhd1	Sp3
	Trim44							Ywhah	Mcts1	H2-D1	Ankmy1	Sp4
	Trip4							Zbtb18	Mdh1	H2-DMa	Ankrd10	Specc1
	Triqk							Zdhhc9	Mdp1	H2-DMb1	Ankrd13a	Spin1
	Trmt12							Zeb2	Mea1	H2-DMb2	Ankrd13b	Spopl
	Trnt1							Zfp251	Med10	H2-Ea-ps	Ankrd13d	Sppl2a
	Trp53inp2							Zfp296	Med11	H2-Eb1	Ankrd16	Sptan1
	Tsc22d1							Zfp423	Med21	H2-K1	Ankrd23	Spty2d1
	Tspan13							Zfp703	Med28	H2-K2	Ankrd24	St13
	Tspan6							Zfpm2	Med29	H2-L	Ankrd27	St6gal2
	Tspyl1							Zmat4	Med30	H2-M1	Ankrd32	St8sia4
	Tspyl3							Zyx	Med6	H2-M3	Ankrd35	Stag2
	Tstd3								Med9	H2-Oa	Ankrd39	Stam2
	Ttc27								Mesdc2	H2-Ob	Ankrd53	Stk24
	Ttc30b								Metrn	H2-Q1	Ankrd54	Ston2
	Ttc33								Mettl15	H2-Q2	Anks1	Stt3a
	Tusc3								Mettl18	H2-Q4	Anks3	Stx1b
	Twistnb								Mettl5	H2-T22	Anks6	Suco
	Twsg1								Mfap1a	Haao	Ankzf1	Supt16
	Txlnb								Mgat2	Hadh	Ano1	Suz12
	Txnl1								Micu1	Has2	Ano5	Sv2c
	Uap1								Mien1	Havcr2	Ano6	Synrg
	Uba3								Minos1	Hcar2	Ano8	Syt10
	Ube2e2								Mis18a	Hck	Anpep	Sytl5
	Ube2e3								Mmachc	Hcls1	Anxa9	Taf1
	Ube2g1								Mmadhc	Hcst	Aoc2	Taok3
	Ube2k								Mnat1	Heatr5a	Aox3	Tbc1d15
	Ube2n								Mocs2	Hexa	Ap1b1	Tbl1x
	Ube2v2								Morf4l1-ps1	Hexb	Ap1g2	Tcf20
	Ube2w								Morf4l2	Hey2	Ap1m1	Tcp11l1
	Ubl3								Mospd1	Hfe	Ap3b2	Tenm1
	Ubl7								Mpc2	Hhex	Ap3d1	Tgs1
	Ubxn8								Mphosph10	Hist1h1c	Ap3m1	Thap2
	Uchl5								Mpp1	Hist1h1e	Ap4e1	Thnsl1
	Ufm1								Mpst	Hist1h2bc	Ap4m1	Thrap3
	Ugcg								Mpv17	Hist1h3i	Ap5s1	Timp2
	Umad1								Mrpl11	Hist1h4h	Ap5z1	Tiparp
	Uso1								Mrpl12	Hist1h4i	Apba3	Tmcc1
	Usp1								Mrpl13	Hist1h4j	Apbb2	Tmcc2
	Usp12								Mrpl15	Hk2	Apbb3	Tmem106b
	Usp14								Mrpl16	Hk3	Apc2	Tmem170b
	Utp6								Mrpl17	Hlx	Apeh	Tmem178b
	Uvrag								Mrpl18	Hmha1	Apex2	Tmem2
	Vkorc1l1								Mrpl19	Hmox1	Aph1a	Tmem245
	Vma21								Mrpl20	Hn1l	Aplnr	Tmem28
	Vps26a								Mrpl21	Hnrnpf	Aplp2	Tmf1
	Vps26b								Mrpl22	Hoxa3	Apoa2	Tmod2
	Vps35								Mrpl32	Hoxa4	Appbp2os	Tmppe
	Vps36								Mrpl33	Hoxa6	Appl2	Tmtc3
	Vps41								Mrpl34	Hoxb3	Aqp1	Tmx4
	Vps4b								Mrpl39	Hoxb4	Arap3	Tnfaip8l3
	Vrk2								Mrpl42	Hoxb6	Areg	Tnfrsf21
	Vstm2a								Mrpl43	Hoxb7	Arfgap1	Tnks
	Wac								Mrpl45	Hp	Arfrp1	Tnks2
	Wasl								Mrpl46	Hpgds	Arglu1	Tnpo1
	Wdr12								Mrpl48	Hpse	Arhgap17	Tnr
	Wdr36								Mrpl49	Hspb2	Arhgap18	Top2b
	Wdr43								Mrpl51	Htatip2	Arhgap19	Topors
	Wdr45b								Mrpl54	Hvcn1	Arhgap20os	Tpp2
	Wdr82								Mrps11	Hyal1	Arhgap21	Trak2
	Wsb2								Mrps14	I830077J02Rik	Arhgap27os3	Trappc10
	Xrcc4								Mrps16	Icam1	Arhgap29	Trappc8
	Yae1d1								Mrps17	Icos	Arhgap33os	Trim2
	Yars								Mrps18a	Icosl	Arhgap39	Trim33
	Yars2								Mrps21	Id3	Arhgap4	Trim37
	Yme1l1								Mrps22	Ifi202b	Arhgap40	Trip11
	Ypel5								Mrps23	Ifi203	Arhgap6	Trove2
	Ywhab								Mrps24	Ifi205	Arhgef1	Trpc1
	Ywhae								Mrps25	Ifi27	Arhgef15	Trpc5
	Zbtb3								Mrps28	Ifi27l2a	Arhgef2	Trpc7
	Zbtb6								Mrps31	Ifi30	Arhgef25	Trpm3
	Zc2hc1a								Mrps33	Ifi35	Arhgef33	Trps1
	Zc3h15								Mrps35	Ifi44	Arhgef39	Tspyl4
	Zc3h7b								Mrps36	Ifi44l	Arhgef40	Tspyl5
	Zc4h2								Mrto4	Ifi47	Arhgef5	Ttbk1
	Zdhhc15								Msra	Ifih1	Arhgef7	Ttc3
	Zfp128								Msrb1	Ifit1	Arid3a	Ttc37
	Zfp146								Msrb2	Ifit2	Arid3b	Ttc39c
	Zfp191								Mt3	Ifit3	Arih2	Ttc9
	Zfp260								Mtch2	Ifit3b	Arl13b	Ttc9c
	Zfp365								Mtx2	Ifitm2	Arl9	Ttll7
	Zfp422								Mydgf	Ifitm3	Armc2	Tulp4
	Zfp605								Myeov2	Ifitm6	Armc5	Uba6
	Zfp617								Myl12b	Ifnar2	Armc9	Ube3a
	Zfp65								Mzt2	Ifng	Arnt	Ube3c
	Zfp651								N6amt2	Ifngr1	Arntl2	Ubr1
	Zfp655								Naa20	Igfbp5	Arrb2	Ubr3
	Zfp706								Naa38	Igtp	Arrdc1	Ubxn2a
	Zfp708								Naca	Ikbke	Arrdc2	Ubxn2b
	Zfp712								Nagk	Ikzf1	Arrdc5	Uhmk1
	Zfp719								Nans	Ikzf2	Arsa	Uhrf1bp1l
	Zfp729b								Nbn	Il10	Arv1	Ulk2
	Zfp759								Ncaph2	Il10ra	Arvcf	Upf2
	Zfp763								Ndnl2	Il10rb	Asap3	Uprt
	Zfp770								Ndufa1	Il13ra1	Asb14	Urb2
	Zfp780b								Ndufa11	Il15	Asb17	Usp31
	Zfp791								Ndufa12	Il16	Asb6	Usp32
	Zfp85								Ndufa13	Il17f	Ascc2	Usp46
	Zfp87								Ndufa3	Il17rc	Ascl2	Usp47
	Zfp874b								Ndufa4	Il18r1	Asic1	Usp51
	Zfp931								Ndufa5	Il18rap	Asic3	Usp53
	Zfp942								Ndufa7	Il1b	Aspdh	Usp9x
	Zfp955a								Ndufa8	Il1rn	Asphd2	Utp14b
	Zfyve9								Ndufa9	Il21	Asprv1	Vcpip1
	Zscan2								Ndufaf2	Il21r	Aspscr1	Vprbp
	Zwint								Ndufaf3	Il2ra	Aste1	Vps13a
									Ndufaf5	Il2rb	Asun	Vps33a
									Ndufb10	Il2rg	Asxl1	Wasf3
									Ndufb11	Il33	Asxl2	Wbscr17
									Ndufb2	Il4ra	Atad2b	Wdfy1
									Ndufb4	Il5ra	Atad3a	Wdr26
									Ndufb5	Il7	Atad3aos	Wdr35
									Ndufb6	Il7r	Atad5	Wdr44
									Ndufb8	Il9r	Atat1	Wdr47
									Ndufb9	Ildr1	Atcayos	Wdr48
									Ndufc1	Inhbb	Atg13	Wee1
									Ndufc2	Inpp5d	Atg16l1	Wwc2
									Ndufs2	Iqgap3	Atg16l2	Xiap
									Ndufs3	Irak4	Atg2a	Xk
									Ndufs4	Irf1	Atg4d	Xpnpep3
									Ndufs6	Irf2	Atg9a	Xpo4
									Ndufs8	Irf5	Atn1	Xpo7
									Ndufv1	Irf7	Atp10a	Xpot
									Ndufv2	Irf8	Atp10d	Xpr1
									Nedd8	Irf9	Atp11a	Xrn1
									Nenf	Irgm1	Atp11b	Xylt1
									Nfu1	Irgm2	Atp11c	Yes1
									Ngrn	Isg15	Atp13a1	Yipf6
									Nhp2	Isg20	Atp13a2	Zbtb11
									Nhp2l1	Islr	Atp13a5	Zbtb14
									Nifk	Itga6	Atp1a3	Zbtb20
									Nim1k	Itgae	Atp5g2	Zbtb33
									Ninj1	Itgal	Atp5sl	Zbtb37
									Nipsnap3b	Itgam	Atp6v0a1	Zbtb41
									Nkain4	Itgax	Atp6v1c2	Zbtb7a
									Nkiras1	Itgb1	Atp7b	Zc3h12c
									Nmd3	Itgb2	Atp8b2	Zdhhc2
									Nme1	Itgb5	Atp9b	Zdhhc21
									Nme2	Itgb7	Atpaf2	Zfp106
									Nme3	Itk	Atr	Zfp109
									Nme5	Itm2b	Atrip	Zfp114
									Nme7	Itprip	Atxn1	Zfp148
									Nmral1	Itpripl1	Atxn2	Zfp229
									Nop10	Itpripl2	Atxn2l	Zfp280b
									Nosip	Jak3	Atxn3	Zfp292
									Npm1	Kcnk6	Atxn7	Zfp369
									Nqo1	Kcnn4	Atxn7l1os2	Zfp382
									Nr2c2ap	Kctd11	Atxn7l2	Zfp398
									Nrbf2	Klhl25	Aup1	Zfp41
									Nrep	Klhl6	Auts2	Zfp458
									Nrsn1	Klk15	Avil	Zfp526
									Nsa2	Klk1b27	Avpr2	Zfp551
									Nsmce1	Klk7	Axin2	Zfp638
									Nsmce4a	Klk8	B130024G19Rik	Zfp644
									Nsun2	Klra3	B230110G15Rik	Zfp652
									Nt5c3	Klra5	B230206H07Rik	Zfp709
									Ntan1	Klra7	B230307C23Rik	Zfp738
									Ntmt1	Klra9	B230323A14Rik	Zfp758
									Ntpcr	Klrb1c	B3galnt2	Zfp790
									Nubp2	Klrb1f	B3gntl1	Zfp804a
									Nudcd2	Klrc1	B430212C06Rik	Zfp81
									Nudt19	Klrc3	B4galnt1	Zfp84
									Nudt2	Klrd1	B4galnt2	Zfp933
									Nudt3	Klre1	B4galnt4	Zfp955b
									Nxt1	Klrk1	B4galt3	Zfr
									Oat	Kmo	B930059L03Rik	Zhx1
									Oaz2	Krt81	BC005537	Zhx3
									Orc5	Kynu	BC017158	Zkscan16
									Ormdl1	LOC100038947	BC020402	Zmat3
									Ost4	Lacc1	BC027231	Zmpste24
									Ostc	Lag3	BC030499	Zmym2
									Otud6b	Lair1	BC037034	Znrf2
									Otulin	Lamp1	BC037704	Zyg11b
									Oxct1	Lap3	BC046251
									Pa2g4	Laptm4a	BC051142
									Pacrg	Laptm5	BC051628
									Paics	Lat	BC055324
									Paip2	Lat2	BC055402
									Pak1ip1	Layn	BC065397
									Pantr1	Lce1a1	Baat
									Pard6a	Lck	Bach2
									Pbdc1	Lcn11	Bag6
									Pcbd2	Lcn2	Baz1b
									Pcmt1	Lcn9	Baz2a
									Pcna	Lcp1	Bbs1
									Pdap1	Lcp2	Bbs2
									Pde6d	Lgals1	Bbs7
									Pdf	Lgals3	Bc1
									Pdhb	Lgals3bp	Bcam
									Pdzd11	Lgals9	Bcan
									Pea15a	Lgi4	Bcar1
									Pef1	Lgmn	Bcas1os2
									Pelo	Lhfpl2	Bcas3
									Pes1	Lilr4b	Bcat2
									Pet100	Limd1	Bcdin3d
									Pex19	Lims1	Bcl2l12
									Pex7	Liph	Bcl2l15
									Pfdn2	Lipn	Bcl6b
									Pfn2	Litaf	Bcl7b
									Pgk1	Llgl2	Bcl9
									Pgrmc1	Lox	Begain
									Pgs1	Loxl3	Bend7
									Phactr3	Lpar5	Bglap
									Phax	Lpar6	Bgn
									Phb	Lpcat2	Bin1
									Phf5a	Lpxn	Bin3
									Phpt1	Lrcol1	Birc2
									Pigf	Lrmp	Birc7
									Pigu	Lrrc25	Bmp1
									Pigx	Lst1	Bmp15
									Pigyl	Ltv1	Bms1
									Pink1	Ly6a	Bnip2
									Pithd1	Ly6c1	Bora
									Pitpnb	Ly6c2	Braf
									Plrg1	Ly6d	Brap
									Pmm1	Ly6e	Brat1
									Pmpcb	Ly6i	Brca2
									Pmvk	Ly6k	Brd1
									Pnrc2	Ly75	Brd4
									Poldip2	Ly86	Brd7
									Polr1c	Ly9	Brd8
									Polr1d	Ly96	Brd9
									Polr2e	Lyl1	Bre
									Polr2g	Lyn	Brpf1
									Polr2h	Lyz2	Brpf3
									Polr3h	Maf	Brwd1
									Pomgnt1	Mafb	Bscl2
									Pomk	Mafk	Bspry
									Pomp	Mamdc2	Btaf1
									Pon2	Maml2	Btbd19
									Ppa1	Man2b2	Btbd2
									Ppa2	Map3k14	Bud13
									Ppdpf	Map3k8	Bvht
									Ppp1cb	Map4k1	Bzrap1
									Ppp1r21	Mapk13	C030016D13Rik
									Ppp1r3g	Mapkapk2	C030023E24Rik
									Ppp2ca	Mapkapk3	C030034I22Rik
									Ppp2cb	Mavs	C130030K03Rik
									Ppp2r2d	Mcemp1	C130060C02Rik
									Ppp2r3c	Mcl1	C230004F18Rik
									Praf2	Mcm3	C230014O12Rik
									Prdx1	Mcm6	C230024C17Rik
									Prdx2	Mcoln2	C230037L18Rik
									Prdx4	Mcoln3	C230079O03Rik
									Prdx5	Mcpt-ps1	C2cd2
									Prim2	Mcpt1	C2cd4d
									Prkcdbp	Mcpt2	C2cd5
									Prps1	Mcur1	C4a
									Prpsap2	Mdfic	C4bp-ps1
									Psma1	Mefv	C630031E19Rik
									Psma2	Mfng	C8g
									Psma3	Mfsd1	C920006O11Rik
									Psma4	Mfsd7a	C920021L13Rik
									Psma5	Mgst1	Cabin1
									Psma6	Mif4gd	Cables2
									Psma7	Mir146	Cabp4
									Psmb1	Mir5104	Cacna1a
									Psmb2	Mir652	Cacna1d
									Psmb5	Mir6924	Cacna1e
									Psmb6	Mir7649	Cacna1f
									Psmb7	Mir7678	Cacna1h
									Psmc1	Mir8096	Cacna2d4
									Psmc2	Mlc1	Cacng1
									Psmc3	Mlkl	Cad
									Psmc5	Mlph	Cahm
									Psmc6	Mmp14	Calcoco1
									Psmd10	Mmp2	Camk1g
									Psmd12	Mmp25	Camkk1
									Psmd13	Mnda	Camkmt
									Psmd14	Mndal	Camsap1
									Psmd6	Mob1a	Camsap3
									Psmd7	Mob3a	Cant1
									Psmd8	Morc3	Capn11
									Psmg1	Mpeg1	Capn15
									Psmg3	Mrgpra3	Capn6
									Ptn	Mrgpra9	Caprin2
									Ptp4a2	Ms4a1	Car11
									Ptpmt1	Ms4a4c	Car14
									Ptrhd1	Ms4a6b	Car15
									Pts	Ms4a6d	Car4
									Qdpr	Ms4a7	Car7
									R3hcc1	Ms4a8a	Card9
									R3hcc1l	Msn	Carf
									Rab12	Msr1	Carm1
									Rab1b	Mtfr1	Carns1
									Rab28	Mthfd2	Cars
									Rab33a	Mtmr10	Cars2
									Rab33b	Mvp	Casc3
									Rab35	Mx1	Caskin1
									Rab5c	Mx2	Caskin2
									Rab7	Mybph	Casp2
									Rab9	Myc	Casq1
									Rabac1	Myd88	Cass4
									Rabepk	Myl12a	Catsper2
									Rac1	Mylip	Catsper3
									Rad21	Myo1e	Catsperd
									Rad51	Myo1f	Catsperg1
									Ramp1	Myo1g	Catsperg2
									Ramp3	Myof	Cbx2
									Ran	Myzap	Cbx4
									Ranbp1	Mzb1	Cbx7
									Rars	Naaa	Cc2d1a
									Rbbp4	Naglu	Cc2d1b
									Rbbp7	Naip5	Cc2d2a
									Rbbp9	Naip6	Ccar2
									Rbm43	Naprt	Ccbl1
									Rbmxl1	Napsa	Ccdc101
									Rbx1	Ncapg	Ccdc108
									Rdh14	Ncf1	Ccdc116
									Rer1	Ncf2	Ccdc120
									Rgcc	Ncf4	Ccdc125
									Rheb	Nckap1l	Ccdc130
									Rhoa	Ndc80	Ccdc134
									Rilpl2	Nde1	Ccdc14
									Rit1	Necap2	Ccdc141
									Rmdn3	Nedd1	Ccdc142
									Rnaseh2a	Nek6	Ccdc150
									Rnasek	Neurl3	Ccdc157
									Rnf121	Nfam1	Ccdc159
									Rnf181	Nfatc1	Ccdc163
									Rnf2	Nfatc3	Ccdc167
									Rnf220	Nfe2l2	Ccdc169
									Rnf5	Nfkb1	Ccdc17
									Rnf7	Nfkb2	Ccdc171
									Rnmtl1	Nfkbia	Ccdc176
									Romo1	Nfkbie	Ccdc183
									Rpa2	Nkg7	Ccdc28a
									Rpap2	Nlrc4	Ccdc30
									Rpf2	Nlrc5	Ccdc37
									Rpl11	Nlrp3	Ccdc38
									Rpl13a	Nmi	Ccdc39
									Rpl14-ps1	Nod1	Ccdc57
									Rpl15	Nos2	Ccdc58
									Rpl21	Npc2	Ccdc61
									Rpl22	Nrm	Ccdc62
									Rpl23	Nrros	Ccdc66
									Rpl23a	Nupr1	Ccdc73
									Rpl27a	Oaf	Ccdc77
									Rpl35	Oas1a	Ccdc79
									Rpl36	Oas1b	Ccdc7b
									Rpl36al	Oas1c	Ccdc81
									Rpl37	Oas1g	Ccdc82
									Rpl37a	Oas2	Ccdc84
									Rpl37rt	Oas3	Ccdc88c
									Rpl38	Oasl1	Ccdc9
									Rpl39	Oasl2	Ccdc97
									Rpl41	Odam	Ccer1
									Rpl6	Ogfr	Ccm2l
									Rpl7	Olfml1	Ccna2
									Rpl7a	Olfml3	Ccnb1ip1
									Rplp1	Olfr1437	Ccnb2
									Rplp2	Olfr527	Ccnj
									Rpn1	Olfr56	Ccnk
									Rpp14	Olfr61	Ccnl1
									Rpp30	Olfr62	Ccnl2
									Rpp38	Olfr686	Ccnt2
									Rps10	Olfr883	Ccnyl1
									Rps11	Olfr98	Ccp110
									Rps15	Olfr99	Cct8l1
									Rps16	Oosp1	Cd160
									Rps17	Orai1	Cd209c
									Rps19bp1	Orm1	Cd248
									Rps20	Ormdl2	Cd276
									Rps21	Osm	Cd2ap
									Rps24	Osmr	Cd300lg
									Rps25	Ostf1	Cd46
									Rps27	P2rx4	Cd93
									Rps3	P2rx7	Cda
									Rps4x	P2ry10	Cdadc1
									Rps5	P2ry12	Cdan1
									Rps7	P2ry13	Cdc14b
									Rps9	P2ry14	Cdc23
									Rsl1d1	P2ry2	Cdc25b
									Rtca	P2ry6	Cdc42bpa
									Rtcb	P3h2	Cdc42ep1
									Rtfdc1	P4hb	Cdc7
									Rtn2	Pabpc1	Cdh23
									Rwdd1	Pak2	Cdh24
									Rwdd2b	Pak4	Cdh3
									S100a13	Pald1	Cdh4
									S100a16	Palld	Cdh5
									Sae1	Parp11	Cdip1
									Samm50	Parp12	Cdk10
									Sap18	Parp14	Cdk11b
									Sar1a	Parp3	Cdk13
									Sar1b	Parvg	Cdk2
									Saraf	Pax5	Cdk20
									Sarnp	Pbxip1	Cdk3-ps
									Sbds	Pctp	Cdk8
									Scp2	Pdcd1lg2	Cdk9
									Sdcbp	Pdgfrl	Cdr1
									Sdf2	Pdlim4	Cdr2l
									Sdhaf2	Pdpn	Ceacam1
									Sdhaf4	Pdzph1	Cecr5
									Sdhb	Pglyrp2	Celf2
									Sdhc	Pgpep1	Celf3
									Sdhd	Phf11b	Celf5
									Sec11c	Piezo1	Celsr3
									Sec22a	Pih1d3	Cenpc1
									Sec22b	Pik3ap1	Cenpn
									Sec61b	Pik3cg	Cenpo
									Seh1l	Pik3r6	Cenpt
									Selk	Pilra	Cenpu
									Selm	Pilrb2	Cep131
									2019-09-15	Pim1	Cep135
									Sephs2	Pira2	Cep152
									Sepw1	Pira6	Cep162
									Serf1	Pirb	Cep164
									Serpinb6a	Pkp3	Cep192
									Set	Pla2g16	Cep250
									Setmar	Pla2g2e	Cep295
									Sf3a3	Pla2g4a	Cep44
									Sf3b5	Pla2g5	Cep63
									Sf3b6	Plac8	Cep70
									Sfr1	Platr17	Cep72
									Sgce	Plau	Cep78
									Sh3gl3	Plbd1	Cep83
									Skp1a	Plcb2	Cep85
									Slc25a14	Plcb3	Cep89
									Slc25a17	Plcd4	Cep95
									Slc25a3	Plcg2	Cep97
									Slc25a4	Pld1	Cercam
									Slc25a5	Pld4	Cers2
									Slc35a4	Plek	Cers3
									Slmo2	Plekhf2	Cers4
									Slu7	Plekho1	Cers5
									Smim12	Plin2	Cfap44
									Smim14	Plod1	Cfap46
									Smim15	Plscr1	Cfap69
									Smim20	Plscr2	Cfap74
									Smim7	Plxnb2	Cfp
									Smim8	Pm20d1	Cgn
									Smpdl3a	Pnpla7	Cgnl1
									Snapc5	Podnl1	Champ1
									Snhg6	Pold4	Chchd7
									Snhg8	Pon3	Chd1l
									Snrnp25	Pou2af1	Chd7
									Snrnp27	Ppard	Chd8
									Snrnp35	Ppib	Chdh
									Snrpb2	Ppm1m	Cherp
									Snrpd1	Ppm1n	Chfr
									Snrpd2	Ppp1r18	Chia1
									Snrpd3	Ppp1r3b	Chil4
									Snupn	Ppt1	Chka
									Snw1	Pqlc3	Chn1os3
									Snx17	Prcp	Chpf2
									Snx4	Prf1	Chrdl2
									Snx5	Prg3	Chrna10
									Sod1	Prkcd	Chrnb1
									Spag7	Procr	Chst14
									Spcs1	Pros1	Chuk
									Spcs2	Prr33	Ciart
									Spg21	Prrx1	Cilp2
									Spryd3	Psap	Cipc
									Sptssa	Psat1	Ciz1
									Srd5a3	Psd4	Cklf
									Sri	Psmb10	Clasrp
									Srp14	Psmb8	Clcf1
									Srp19	Psmb9	Clcn1
									Srprb	Psme1	Clcn2
									Ssb	Psme2b	Clcn7
									Ssna1	Pstpip1	Cldn15
									Ssr3	Ptafr	Cldn20
									Ssu72	Ptbp3	Cldn5
									St6galnac6	Ptger2	Clec12b
									Stk3	Ptger4	Clec14a
									Stoml2	Ptges	Clec16a
									Stx6	Ptgr1	Clec1b
									Stx8	Ptgs1	Clec9a
									Sub1	Ptpn1	Clic3
									Suclg1	Ptpn18	Clk1
									Suds3	Ptpn22	Clk2
									Sugct	Ptpn6	Clk2-scamp3
									Sult2b1	Ptprc	Clk3
									Sumo1	Pycard	Clk4
									Surf1	Pydc3	Cln3
									Swi5	Rab13	Clstn3
									Syap1	Rab19	Cluh
									Synj2bp-cox16	Rab27a	Cnga2
									Syt16	Rab29	Cnksr1
									Taf11	Rab31	Cnn1
									Taf9b	Rab32	Cnnm1
									Taldo1	Rab7b	Cnnm3
									Tank	Rac2	Cnot10
									Tasp1	Rad51b	Cnot3
									Tbcb	Ralb	Cnot4
									Tceal1	Rap1b	Cnppd1
									Tceal3	Rasal3	Cntn2
									Tceal8	Rasgrp3	Cntrl
									Tceb1	Rassf2	Cntrob
									Tceb2	Rassf4	Cobll1
									Tcp1	Rbl1	Cog1
									Tefm	Rbm38	Cog2
									Tfam	Rbm47	Cog3
									Tfb1m	Rbms2	Col11a1
									Them4	Rbpj	Col11a2
									Thg1l	Rcbtb2	Col12a1
									Thoc3	Rcn3	Col13a1
									Thoc6	Rcsd1	Col15a1
									Thoc7	Relb	Col16a1
									Thrsp	Rgs1	Col18a1
									Thumpd1	Rhbdf2	Col19a1
									Thumpd3	Rhobtb1	Col1a1
									Thyn1	Rhoc	Col20a1
									Timm10	Rhod	Col24a1
									Timm17a	Rhog	Col27a1
									Timm17b	Rhoh	Col28a1
									Timm22	Rhoj	Col2a1
									Timm8b	Rin2	Col3a1
									Tiprl	Rin3	Col4a1
									Tm2d1	Rinl	Col4a2
									Tm2d2	Ripk1	Col4a3
									Tm2d3	Ripk2	Col4a5
									Tma7	Ripk3	Col5a1
									Tmbim4	Rnase11	Col5a3
									Tmco1	Rnase4	Col6a1
									Tmed2	Rnase6	Col6a2
									Tmed3	Rnf135	Col6a4
									Tmed9	Rnf186	Col6a6
									Tmem101	Rps6ka1	Col7a1
									Tmem106c	Rras	Colgalt1
									Tmem120a	Rrbp1	Commd4
									Tmem121	Rsad2	Copg1
									Tmem126a	Rsu1	Cops7b
									Tmem128	Rtkn2	Coq2
									Tmem134	Rtp4	Coro2b
									Tmem141	Runx1	Coro6
									Tmem14a	S100a1	Coro7
									Tmem14c	S100a11	Cox10
									Tmem159	S100a4	Cox18
									Tmem183a	S100a6	Cox20
									Tmem205	S1pr2	Cpeb1
									Tmem222	S1pr3	Cpm
									Tmem223	Saa3	Cpne1
									Tmem242	Sall1	Cpne6
									Tmem251	Samd9l	Cpsf1
									Tmem256	Samhd1	Cpsf3
									Tmem261	Samsn1	Cpsf4
									Tmem42	Sardh	Cpsf4l
									Tmem5	Sash3	Cpsf6
									Tmem50a	Sat1	Cpsf7
									Tmem59	Scamp2	Cpt1b
									Tmem59l	Scgb3a1	Cpt1c
									Tmem60	Scpep1	Cpxm1
									Tmem70	Selplg	Crabp2
									Tmem9	2019-09-01	Cracr2b
									Tmem9b	2019-09-02	Cramp1l
									Tmsb4x	Serinc3	Crat
									Tomm22	Serp1	Crebzf
									Tomm40l	Serpina3f	Creld1
									Tomm5	Serpina3n	Crhr1
									Tomm7	Serpinb6b	Crhr2
									Toporsos	Serpinb9	Crip3
									Tor1a	Serping1	Crlf2
									Tpd52l2	Sertad3	Crocc
									Tpi1	Sgpl1	Crtc2
									Tprgl	Sgsh	Crtc3
									Tpt1	Sh2d1a	Cry2
									Trappc1	Sh2d1b1	Csad
									Trappc13	Sh2d2a	Csf2ra
									Trappc2l	Sh3glb1	Csmd1
									Trappc3	Shc1	Csmd2
									Trappc4	Shisa5	Csnk1e
									Trappc5	Siglec1	Csnk1g1
									Trappc6b	Siglece	Csnk2a2
									Triap1	Siglecf	Cspg4
									Trmt10c	Siglecg	Cspp1
									Trmt112	Siglech	Csrnp2
									Tsfm	Sipa1	Cstf2
									Tsg101	Sirpb1a	Cstf3
									Tspan3	Sirpb1b	Ctage5
									Tspan7	Sirt2	Ctdspl
									Tsr1	Sit1	Ctnnal1
									Tsr2	Skap2	Ctns
									Tssc4	Sla	Ctrl
									Ttc1	Slamf6	Ctsf
									Tusc1	Slamf7	Ctsk
									Tusc2	Slamf8	Cttn
									Tvp23b	Slamf9	Cttnbp2
									Twf1	Slc10a7	Ctu2
									Txn1	Slc11a1	Cubn
									Txndc15	Slc12a4	Cul7
									Txndc17	Slc12a7	Cul9
									Txndc9	Slc13a3	Cxadr
									Txnl4a	Slc14a1	Cxcl12
									Txnl4b	Slc15a3	Cxxc1
									Uba52	Slc16a10	Cyb561d1
									Ubac2	Slc17a9	Cyp21a1
									Ube2a	Slc1a5	Cyp27a1
									Ube2d1	Slc22a22	Cyp27b1
									Ube2d2a	Slc22a4	Cyp2c55
									Ube2d3	Slc25a45	Cyp2d26
									Ube2e1	Slc28a2	Cyp2s1
									Ube2f	Slc2a9	Cyp2t4
									Ube2g2	Slc31a1	Cyp3a13
									Ube2m	Slc37a2	Cyp4f13
									Ube2q1	Slc39a1	Cyp4f15
									Ube2z	Slc3a2	Cyp4f17
									Ubl4a	Slc43a3	Cyp4f41-ps
									Ubl5	Slc7a7	Cyth1
									Ubxn1	Slc8b1	D030047H15Rik
									Uchl4	Slco1a5	D11Wsu47e
									Ufc1	Slco2b1	D330041H03Rik
									Ufsp2	Slfn1	D330050G23Rik
									Ugp2	Slfn2	D330050I16Rik
									Unc50	Slfn4	D430042O09Rik
									Uqcc1	Slfn5	D630013N20Rik
									Uqcr10	Slfn8	D630045J12Rik
									Uqcrb	Slfn9	D730045A05Rik
									Uqcrc1	Slurp1	D930015E06Rik
									Uqcrc2	Smc4	D930015M05Rik
									Uqcrfs1	Smim3	D930016D06Rik
									Uqcrh	Smpd5	D930020B18Rik
									Uqcrq	Snx9	D930048N14Rik
									Urod	Soat2	DQ267100
									Usmg5	Socs1	DQ267102
									Utp23	Socs3	Daam2
									Utp3	Sowahc	Dagla
									Vapa	Sox2	Dalir
									Vbp1	Sp110	Dalrd3
									Vdac1	Sp140	Dancr
									Vdac2	Spi1	Daxx
									Vdac3	Spib	Dazap1
									Vhl	Spidr	Dbil5
									Vimp	Spink2	Dbn1
									Vmp1	Spn	Dbndd1
									Vps25	Spns3	Dcaf15
									Vps28	Sqrdl	Dcaf17
									Vps29	Ss18	Dcaf4
									Vps45	St14	Dcaf8
									Vta1	St3gal6	Dcdc2b
									Wbp4	Stap1	Dclk2
									Wbp5	Stat1	Dclre1c
									Wdr53	Stat3	Dcp1a
									Wdr55	Stat5a	Dcp1b
									Wdr61	Stat6	Dctd
									Wibg	Steap3	Dctn1
									Xpnpep1	Steap4	Ddb2
									Yaf2	Stfa3	Ddhd1
									Yif1b	Stk17b	Ddhd2
									Yipf1	Stom	Ddx11
									Yipf4	Stra6l	Ddx17
									Yipf5	Stra8	Ddx19b
									Ykt6	Stx11	Ddx23
									Ywhaq	Stxbp3	Ddx26b
									Zc3hc1	Sucnr1	Ddx27
									Zcchc10	Susd3	Ddx31
									Zcchc17	Susd6	Ddx39
									Zfand2a	Syk	Ddx39b
									Zfp184	Syngr2	Ddx41
									Zfp277	Szrd1	Ddx42
									Zfp367	Taar4	Ddx46
									Zfp37	Tab2	Ddx5
									Zfp553	Tagln2	Ddx51
									Zfp593	Tal1	Ddx55
									Zfp748	Tap1	Deaf1
									Zfp830	Tap2	Dedd
									Zfp850	Tapbpl	Defb23
									Zfp874a	Tarm1	Degs2
									Zfp91	Tax1bp3	Dennd1a
									Zfp938	Tbxas1	Dennd1b
									Zfp958	Tcaf2	Dennd3
									Zmat2	Tcirg1	Dennd4b
									Zmat5	Tcn2	Dennd6b
									Zmynd19	Tec	Des
									l7Rn6	Tep1	Dffb
										Tes	Dgat1
										Tespa1	Dgat2l6
										Tfcp2l1	Dgcr8
										Tfec	Dgka
										Tff3	Dgkd
										Tgfb1	Dgkq
										Tgfbi	Dguok
										Tgfbr1	Dhtkd1
										Tgfbr2	Dhx16
										Tgif1	Dhx30
										Tgm1	Dhx33
										Tgm2	Dhx34
										Tgtp2	Dhx35
										Thbs2	Dhx37
										Themis	Dhx38
										Themis2	Dhx57
										Ticam2	Dicer1
										Tifab	Dido1
										Tigit	Diexf
										Timd2	Dimt1
										Timp1	Dio3os
										Tirap	Dip2b
										Tjp2	Dis3
										Tjp3	Dis3l
										Tk1	Dis3l2
										Tln1	Disp1
										Tlr11	Dlec1
										Tlr12	Dlg5
										Tlr13	Dlk2
										Tlr2	Dll4
										Tlr3	Dlst
										Tlr4	Dmc1
										Tlr6	Dmpk
										Tlr7	Dmtf1
										Tlr8	Dna2
										Tlr9	Dnaaf5
										Tlx2	Dnah1
										Tmbim6	Dnah17
										Tmc6	Dnah2
										Tmc8	Dnah6
										Tmco4	Dnah7a
										Tmed10	Dnah7b
										Tmem106a	Dnajb7
										Tmem119	Dnajc1
										Tmem123	Dnajc17
										Tmem140	Dnajc4
										Tmem154	Dnase1
										Tmem168	Dnase1l2
										Tmem173	Dnd1
										Tmem176a	Dnm2
										Tmem176b	Dnmbp
										Tmem179b	Dnmt1
										Tmem221	Dnmt3a
										Tmem243	Dnmt3b
										Tmem37	Dnttip1
										Tmem51	Doc2g
										Tmem71	Dock11
										Tmprss12	Dock5
										Tnf	Dock6
										Tnfaip2	Dock7
										Tnfaip3	Dok2
										Tnfaip8	Dok3
										Tnfaip8l2	Dok7
										Tnfrsf12a	Dolpp1
										Tnfrsf13b	Donson
										Tnfrsf13c	Dopey2
										Tnfrsf14	Dos
										Tnfrsf17	Dot1l
										Tnfrsf18	Dpagt1
										Tnfrsf1a	Dpf2
										Tnfrsf1b	Dph1
										Tnfsf10	Dpp6
										Tnfsf11	Dpp7
										Tnfsf14	Dpp9
										Tnfsf4	Dpysl5
										Tnfsf8	Dqx1
										Tnip3	Dram1
										Tnni2	Drc1
										Tnp1	Drosha
										Tns4	Drp2
										Tor1aip1	Dsc2
										Tor1aip2	Dsp
										Tor3a	Dtx1
										Tor4a	Dtx3
										Tpm4	Duox1
										Tpsab1	Dus1l
										Traf1	Dus2
										Traf2	Dus3l
										Traf3ip3	Dus4l
										Traf4	Dusp11
										Traf5	Dusp15
										Tram1	Dvl1
										Trem1	Dvl2
										Trem2	Dync1h1
										Treml2	Dync1i2
										Treml4	Dynlt1a
										Trf	Dynlt1b
										Trib1	Dyrk1b
										Trim12a	Dytn
										Trim12c	Dzip1
										Trim14	Dzip1l
										Trim25	E130008D07Rik
										Trim30a	E130102H24Rik
										Trim30b	E130112N10Rik
										Trim34a	E130307A14Rik
										Trim47	E230016K23Rik
										Triobp	E230016M11Rik
										Tsc22d4	E330033B04Rik
										Tspan15	E4f1
										Tst	E530001F21Rik
										Ttf2	E530011L22Rik
										Ttr	Eaf2
										Txndc5	Ears2
										Txnip	Ebf4
										Tyrobp	Ece1
										Uba7	Ece2
										Ubash3a	Echdc2
										Ube2l6	Ecm1
										Ugt1a7c	Ecm2
										Uhrf1	Ect2l
										Unc13d	Edc4
										Unc93b1	Edn1
										Upp1	Edn3
										Usp18	Edrf1
										Vamp5	Eea1
										Vamp8	Eef2k
										Vasp	Efcab12
										Vav1	Efcab5
										Vav2	Efcab8
										Vcam1	Efcc1
										Vdr	Efemp2
										Vim	Efhc1
										Vmn2r82	Efnb3
										Vnn3	Efr3b
										Vstm4	Efs
										Vwa5a	Eftud2
										Wars	Egf
										Wbp1l	Egfl7
										Wdfy4	Egflam
										Wls	Ehd2
										Xaf1	Ehmt1
										Xcl1	Ehmt2
										Xcr1	Eif2ak4
										Xdh	Eif2d
										Xlr	Eif4ebp3
										Zap70	Eif4g3
										Zbtb42	Elac2
										Zbtb7b	Elavl1
										Zc3h12a	Eldr
										Zc3h12d	Ell
										Zc3hav1	Elmo2
										Zeb2os	Elmo3
										Zfp456	Elmod2
										Zfp953	Elmod3
										Zmynd15	Eln
										Znrd1as	Elovl1
											Emc1
											Emcn
											Eme2
											Eml3
											Eml4
											Eml5
											En2
											Eng
											Engase
											Enkd1
											Eno1
											Eno3
											Enpep
											Enthd2
											Entpd6
											Entpd7
											Eogt
											Ep400
											Epas1
											Epb4.1
											Epc1
											Epha10
											Ephb4
											Epn2
											Eps15l1
											Eps8l1
											Eps8l2
											Eps8l3
											Eqtn
											Ercc1
											Ercc2
											Ercc4
											Ercc5
											Ercc6
											Ercc6l2
											Eri2
											Erich6
											Ermard
											Esam
											Esrp2
											Esyt3
											Etaa1os
											Etnk1
											Etohd2
											Etv4
											Evpl
											Ewsr1
											Exd2
											Exoc1
											Exoc7
											Exosc8
											Eya3
											Ezh1
											Ezh2
											F12
											F2rl3
											F420014N23Rik
											F5
											F630111L10Rik
											Fa2h
											Faap100
											Faap20
											Fah
											Fam102a
											Fam104a
											Fam109a
											Fam114a2
											Fam117a
											Fam120a
											Fam129c
											Fam135a
											Fam149b
											Fam159a
											Fam160a2
											Fam160b1
											Fam160b2
											Fam161b
											Fam173b
											Fam175a
											Fam178a
											Fam179a
											Fam180a
											Fam184a
											Fam184b
											Fam189b
											Fam193a
											Fam193b
											Fam205a1
											Fam206a
											Fam209
											Fam20a
											Fam214b
											Fam219aos
											Fam219b
											Fam221b
											Fam222a
											Fam222b
											Fam227a
											Fam228a
											Fam228b
											Fam3a
											Fam46b
											Fam50a
											Fam53b
											Fam57a
											Fam57b
											Fam65a
											Fam65c
											Fam71b
											Fam71d
											Fam71f2
											Fam73b
											Fam76b
											Fam83a
											Fam98a
											Fam98c
											Fanca
											Fancd2os
											Fance
											Fancg
											Fanci
											Fancm
											Far1
											Far1os
											Farsa
											Fasn
											Fastk
											Fastkd3
											Fat3
											Fbf1
											Fbln2
											Fbn1
											Fbn2
											Fbrs
											Fbrsl1
											Fbxl12
											Fbxl12os
											Fbxl13
											Fbxl19
											Fbxl20
											Fbxl22
											Fbxl6
											Fbxo10
											Fbxo18
											Fbxo24
											Fbxo38
											Fbxo4
											Fbxo41
											Fbxo42
											Fbxo46
											Fbxw17
											Fbxw27
											Fbxw5
											Fbxw8
											Fcho1
											Fcho2
											Fchsd1
											Fchsd2
											Fcna
											Fdxr
											Fendrr
											Fer1l5
											Fgd1
											Fgf11
											Fgf17
											Fgf23
											Fgfr1
											Fgfr1op
											Fhl1
											Fhod1
											Fibp
											Fignl2
											Firre
											Fiz1
											Fkbp15
											Flad1
											Flcn
											Flii
											Flna
											Flnb
											Flt1
											Flt3l
											Flt4
											Fmo4
											Fn1
											Fn3k
											Fn3krp
											Fnbp1
											Fnbp1l
											Fnbp4
											Fndc1
											Fndc8
											Focad
											Folr2
											Foxc1
											Foxd1
											Foxf2
											Foxj2
											Foxl2
											Foxl2os
											Foxp4
											Foxq1
											Foxr2
											Foxred1
											Fpgs
											Fpr1
											Fpr2
											Fra10ac1
											Fras1
											Frmd6
											Frmd7
											Frs3os
											Fryl
											Fsd1
											Fsip1
											Fstl3
											Ftx
											Fubp1
											Fubp3
											Fuk
											Furin
											Fus
											Fut2
											Fuz
											Fxr2
											Fxyd4
											Fyco1
											G2e3
											G630093K05Rik
											Gaa
											Gab1
											Gabpb1
											Gabpb2
											Gad1os
											Gak
											Galc
											Galnt12
											Galr2
											Galt
											Ganab
											Ganc
											Gapdh
											Gapdhs
											Gareml
											Gas2
											Gas2l1
											Gas6
											Gas8
											Gata2
											Gba
											Gba2
											Gbf1
											Gcdh
											Gcfc2
											Gcn1l1
											Gcnt7
											Gdap10
											Gdpd2
											Gdpd3
											Gdpd5
											Gemin5
											Gemin8
											Gfm2
											Gfpt2
											Gfy
											Gga1
											Gga2
											Gga3
											Ggcx
											Ggnbp1
											Ggnbp2os
											Ggt1
											Ggt5
											Ggt7
											Ghr
											Gigyf1
											Gin1
											Gipr
											Git2
											Gja4
											Gjc1
											Gjc2
											Gjc3
											Glb1l
											Glb1l3
											Glcci1
											Glis1
											Glis2
											Glmn
											Glod5
											Glp2r
											Glrx2
											Glt8d1
											Gltscr1
											Gltscr1l
											Glyctk
											Gm10012
											Gm10125
											Gm10336
											Gm10371
											Gm10390
											Gm10406
											Gm10471
											Gm10536
											Gm10560
											Gm10731
											Gm10767
											Gm10785
											Gm10791
											Gm10845
											Gm10857
											Gm10863
											Gm11149
											Gm11190
											Gm11201
											Gm11213
											Gm1141
											Gm11437
											Gm11696
											Gm11733
											Gm11744
											Gm12238
											Gm12359
											Gm12657
											Gm12709
											Gm12942
											Gm12992
											Gm13315
											Gm13547
											Gm14023
											Gm14137
											Gm14164
											Gm14169
											Gm14327
											Gm14827
											Gm15319
											Gm15328
											Gm15401
											Gm15446
											Gm15455
											Gm15471
											Gm15545
											Gm15612
											Gm15708
											Gm15787
											Gm15800
											Gm15816
											Gm15867
											Gm16023
											Gm16070
											Gm16386
											Gm16596
											Gm166
											Gm16617
											Gm16712
											Gm16740
											Gm16793
											Gm16796
											Gm16845
											Gm16853
											Gm16861
											Gm16897
											Gm16907
											Gm16973
											Gm16982
											Gm17066
[truncated: 2,548 more rows]

## Sheet: EtOHveh 688 uniqDEGs in Modules
Module Color
Tan	Red	Purple	Lightgreen	Lightcyan	Midnightblue	Lightyellow	Grey60	Greenyellow	Green	Brown	Blue	Black
9030619P08Rik	Cfap36	Acvr2b	N/A	Peli3	Adora2a	N/A	Fbln7	Cabyr	2010107G23Rik	1700017B05Rik	1600020E01Rik	Ankib1
Abca13	Epdr1	Ankrd17						Fam198b	2810013P06Rik	9930111J21Rik1	1700113A16Rik	Ccnt1
Krt6a	Moxd1	Ap3b1						Kcnmb4os2	5730409E04Rik	AB124611	2500004C02Rik	Ccser2
Mmp3	Skida1	Bod1l						Lztr1	Aip	Aff1	4930487H11Rik	Chrm2
Olfr417	St3gal3	Clip1							Akr1e1	Aicda	4933406K04Rik	Ckap5
Pigr		Cnot1							Atp5h	Akna	5430431A17Rik	Cltc
		Dnajc13							Ccdc149	Anks4b	9530082P21Rik	Copg2
		Fndc3a							Ccdc71	Apbb1ip	A430046D13Rik	Creb5
		Ints6							Cenpw	Art2b	A830052D11Rik	Ctr9
		Mon2							Clpp	Bhlha15	Actl6b	Dennd4a
		Rassf8							Cox7a2l	Bicc1	Adck2	E430025E21Rik
		Ssh2							Ctxn2	Blk	Airn	Edem3
		Thada							Dand5	Bmf	Arhgef10	Eif3a
		Tjp1							Dusp28	Bmp2k	C030039L03Rik	Foxo3
		Trip12							Eef1e1	Btk	Ccdc22	Gdf11
		Usp8							Emc10	C1s2	Cd27	Gfpt1
									Fam58b	C2	Cfap70	Gnptab
									Fam69b	C5ar1	Cmc4	Gpam
									Fam92a	C920009B18Rik	Coq6	Gtf3c4
									Fopnl	Card11	Coq9	Hdac4
									Fuom	Cd226	Cwf19l1	Inhba
									Gm19522	Cdca4	Cyp46a1	Ireb2
									Hspbp1	Chst3	Dgcr14	Kpna6
									Ift20	Ciita	Dpysl4	Lrrc8c
									Klhl22	Cmah	Dtwd1	Mtmr9
									Lrrc20	Cnn2	Eral1	Naa25
									Med19	Cp	Erbb3	Ncoa2
									Morn4	Csf1	Fate1	Nmt1
									Mrpl2	Ctsw	Fbxl2	Osbpl11
									Mrpl30	Cttnbp2nl	Fbxw9	Pard3b
									Mrpl47	Cyp4f14	Gm3435	Picalm
									Mrpl57	E2f2	Gm8179	Prox1
									Nicn1	Ehd4	Gmpr2	Ptar1
									Nol12	Elf1	Gnrh1	Ptprj
									Nt5m	Endou	Gpaa1	Pum1
									Pfdn1	F11r	Hspa1l	Rdx
									Pop7	F13a1	Impdh1	Scaf11
									Sirt3	Fcrl5	Katnb1	Scarb2
									Snrpe	Fcrla	Kifc5b	Scrn1
									Swsap1	Fgd3	Kiss1r	Scyl2
									Tmub1	Gfi1	Lpp	Secisbp2l
									Tmub2	Gimap9	Lrrc56	Senp5
									Tpd52l1	Gm2663	Mapre3	Sesn3
									Ubb	Gm4841	Mcam	Siah3
									Urm1	Gpr174	Med25	Skil
									Use1	H19	Mfsd2a	Smchd1
									Zfand6	H2-Eb2	Mir30c-2	Smek2
									Znhit3	H2-Q8	Mir7079	Sntb1
										Havcr1	Mmab	Tpr
										Igsf6	Mtx1	Usp6nl
										Ikzf3	Ndufaf4	Vgll4
										Il12rb1	Nit1	Wapal
										Il1r1	Nprl2	Zbtb34
										Il22ra2	P4htm	Zfp281
										Il27ra	Pfkfb1	Zfp442
										Il6ra	Phf1
										Irf4	Phldb3
										Irg1	Pla2g10
										Itpr2	Plekhh1
										Klk6	Plk5
										Klra1	Ppp1r13l
										Klrb1b	Proz
										Lax1	Purg
										Ldlrap1	Rab11b
										Lrp5	Rab24
										Lrrk1	Rbm12b2
										Ltb	Rhbdd3
										Mir155hg	Sbf1
										Mir15a	Slc12a1
										Mir5107	Slc39a5
										Ms4a4d	Smyd5
										Ncr1	Snord32a
										Nedd9	Snx11
										Nuak2	Spata31d1d
										Olfr330	Spata4
										Parp4	Stk16
										Pde3b	Stk25
										Pla2g2d	Surf2
										Plekho2	Tcte2
										Pou2f2	Tmem53
										Prdm1	Trpm4
										Prkd3	Vipas39
										Ptprcap	Vwf
										Pycr1	Zcchc4
										Rab3il1	Zfp235
										Rasa3	Zfp511
										Rgs3	Zfp61
										Rhbdd1	Zfp658
										Rhbg	Zfp772
										Rnf125	Zswim4
										Runx3
										S1pr4
										Sdc1
										Sema4d
										Serpina3g
										Sh3bp2
										Slamf1
										Slc29a3
										Slpi
										Snx33
										Soat1
										Srgn
										Stat4
										Tfeb
										Thbs1
										Ticam1
										Tnfrsf26
										Tnfsf13b
										Tram2
										Trim56
										Trp53inp1
										Tspan32
										Ubd
										Ucp2
										Vpreb3
										Was
										Wasf2
										Wipf1
										Wisp2
										Zcchc6
										Zfp217
										Zfp36
										Zfp36l1
										Zscan29

## Sheet: EtOHcno 1431 uniqDEG in Modules
Module Color
Tan	Red	Purple	Lightgreen	Lightcyan	Midnightblue	Lightyellow	Grey60	Greenyellow	Green	Brown	Blue	Black
Foxa1	Akirin2	2810442N19Rik	Rubie	2610028E06Rik	Arpp21	N/A	1700007K13Rik	1700016K19Rik	1110004E09Rik	A430078G23Rik	1110028F11Rik	1700020I14Rik
Mir381	Csnk1g3	5330434G04Rik	Tmem236	4921525O09Rik	Gpr88		1700026D08Rik	Aacs	2010204K13Rik	Aen	1700071M16Rik	3110021N24Rik
Sult1d1	Edc3	Ago3		A330074K22Rik	Gucy1b3		2410004P03Rik	Ackr3	2310009A05Rik	Ager	1700073E17Rik	5730405O15Rik
Tmco2	Eif1ad	Alms1		A830082N09Rik	Hs3st5		Acot1	Arhgap25	2410004B18Rik	Apoe	1700109K24Rik	A630033H20Rik
	Krt86	Ank3		Adarb1	Itgb1bp1		Adam5	Cd7	2700029M09Rik	Apol7e	2310033P09Rik	AF529169
	2019-03-01	Ankrd26		Ank1	Pcdhga7		Ak7	Cdc25c	2810428I15Rik	Arid5a	2610318N02Rik	Abca5
	Med22	Arhgap32		Avpr1a	Ppp1r1b		Ankrd66	Cplx3	9130401M01Rik	Asb2	4930402H24Rik	Acsl6
	Mkrn1	Atp2b2		Chrna2	Sstr5		C230072F16Rik	Ctgf	9530068E07Rik	Atf5	4930570G19Rik	Add3
	Nipa1	Atp2b3		Cnga3			Ccdc121	Dok5	A430005L14Rik	Atp8b4	4930578M01Rik	Adgrl3
	Psmd9	Cacna1c		Col25a1			Cdhr3	Ier2	Akirin1	BC094916	4933406I18Rik	Agfg1
	Sap30	Cep170		Cxxc4			Cfap43	Map1lc3a	Anapc11	Cd200r1	4933416I08Rik	Agpat3
	Syt5	Clasp2		Dnm3			Col6a5	Mycn	Apoa1bp	Cd3e	9430037G07Rik	Akap10
	Tmem64	Def8		Dsc3			Dnaaf1	Nck2	Arpc2	Cebpg	9430041J12Rik	Akap6
	Ubr7	Dnajc16		Elfn1			Dnaaf3	Ndst4	Arpc5l	Csk	A330076H08Rik	Akap9
	Usp39	Dock3		Enah			Dnali1	Nr4a2	Asns	Cxcl9	A3galt2	Alkbh8
	Wdpcp	Drd3		Epb4.1l3			Drc7	Osbpl3	Atg4b	Daglb	AA474331	Asah2
	Zfand3	Dst		Fam199x			Dynlrb2	Pappa2	Atp5g1	Eif4ebp1	Abca2	Ash1l
	Zfp3	Dzank1		Frem3			Fam183b	Pip5k1b	Atp5k	Fli1	Ablim1	Atrx
		Epg5		Galr1			Fam216b	Pmfbp1	Aurkaip1	Ftl1	Acaa1a	Atxn1l
		Erich3		Grm1			Fbxw13	Rabgap1l	BC003965	Gbp6	Afg3l1	B230209E15Rik
		Gm608		Hcn4			Foxj1	Rap1gap2	Bag1	H2-Q10	Ankrd52	Bcl7a
		Hhipl1		Iqsec1			Gm10714	Shank1	Bckdha	Herpud1	Ankrd61	C77370
		Huwe1		Lhfpl3			Hc	Sstr2	Bet1l	Kcne1l	Aoc3	Ccbe1
		Kat6b		Lhx1			Hdc	Vopp1	Bloc1s1	Maff	Asphd1	Cdh6
		Kdm6a		Lrrc8a			Iqca		Blvrb	Ms4a4b	Atf7	Cds2
		Kidins220		Mab21l1			Lhb		Caml	Nadk	Banp	Cnksr2
		Lrrc7		Mdga1			Lrp2		Ccdc43	Oas1h	Baz2b	Cntn1
		Lyst		Pcdhgc4			Lrrc23		Ccdc53	Pfn1	C130050O18Rik	Cntnap2
		Lztfl1		Scn1a			Lrrc36		Ccni	Phf11d	Cacna1b	Crim1
		Map1a		Sema3c			Lrrc71		Cct4	Pla2g15	Ccdc151	D130017N08Rik
		Mbd5		Sfrp2			Lrrc74b		Cd302	Pnp	Ccdc28b	Ddi2
		Med1		Shisa3			Mlf1		Chmp2a	Prdx6	Ccdc64	Dgke
		Med12l		Slc35g2			Nme9		Chmp4b	Prelid2	Ceacam2	Dock1
		Med14		Slc38a1			Odf3b		Clta	Pyhin1	Chek1	Dok6
		Mllt4		Slc6a11			Rgs22		Cnih1	Rab20	Chpf	Dpp10
		Myh10		St8sia1			Slc28a3		Commd1	Rarres2	Cnbd2	Dpp8
		Nbeal1		Sv2a			Spata18		Commd10	Renbp	Cnnm4	Dsel
		Nhsl2		Tshz2			Tctex1d4		Cops8	Riiad1	Ctdsp2	Epha6
		Nos1		Zfp618			Ttc21a		D8Ertd738e	Rnf19b	D630041G03Rik	Epm2aip1
		Papd5					Ttll6		Dnph1	Scimp	Dcun1d2	Frmpd3
		Pclo					Zfp474		Dpcd	Sctr	Dcun1d5	Frs2
		Pcnx							Dut	Sec61a1	Dcx	Fzd4
		Pde1c							Edf1	Slc39a4	Dda1	Gabrb2
		Peg3							Eef1g	Snx20	Diablo	Gabrg3
		Ppargc1b							Egln2	Stat2	Dnajb5	Glp1r
		Prr14l							Eif3g	Surf4	Dph2	Gpr161
		Prrc2b							Eif3h	Swap70	Dpysl2	Gpr26
		Prrc2c							Eif3l	Tmpo	E2f4	Gprin3
		Qser1							Elof1	Trim21	Eml6	Gramd1b
		Ralgapb							Elp5	Tspo	Fam120b	Grid2
		Rbm26							Emc3		Fam21	Gtf3c3
		Rev3l							Emc6		Fam214a	Gucy1a2
		Rimbp2							Emg1		Fbxw4	Hs6st3
		Scn3a							Enoph1		Foxc2	Ikbkg
		Shank2							Etfb		Ghrl	Impad1
		Slc12a5							Exosc5		Gm10814	Irs2
		Slc24a4							Fam134c		Gm13178	Itgbl1
		Slc26a1							Fam213b		Gm14204	Jmjd4
		Stk35							Fam96a		Gm1587	Kctd16
		Syngap1							Fam96b		Gm29766	Kif5b
		Tenm4							Fau		Gp1bb	Klf7
		Tet1							Gde1		H2-Ke6	Klhl3
		Thoc2							Glrx3		H2-M10.2	Lancl3
		Tnrc6b							Glrx5		Hmces	Lgi2
		Unc80							Gm3258		Hsd3b1	Lrrc75b
		Vps13d							Gnb2l1		Hsd3b2	Lrrc8b
		Wdfy3							Gng10		Igsf3	2019-03-07
		Zfp174							Gpx1		Ilkap	Mbtps2
		Zfp799							Gtf2h1		Irf2bp2	Mecp2
		Zfp846							Hnrnpk		Isg20l2	Megf9
		Zkscan8							Ift57		Iws1	Mgat4c
									Imp3		Jmjd6	Mgat5
									Ing2		Jmjd8	Mob1b
									Ints12		Las1l	Mre11a
									Itm2c		Ldhal6b	Msi2
									Jtb		Lmnb2	Myo16
									Klhl8		Lonp1	Myo5a
									Lhpp		Lrpprc	Myt1l
									Mak16		Lrrcc1	Nacc2
									Mcfd2		Lrtm1	Ncam2
									Med31		Lyrm9	Ndst1
									Mettl9		Mapk14	Nhlrc2
									Mif		Mir190a	Nr3c2
									Minpp1		Mir199a-1	Nrcam
									Mir682		Mir338	Nrxn1
									Mrfap1		Mir342	Pak3
									Mrpl14		Mtg2	Pcdh11x
									Mrpl28		Myt1	Pcdhac1
									Mrpl36		Neat1	Pcdhb19
									Mrpl40		Npepl1	Pcdhb21
									Mrpl50		Nyx	Pcdhga4
									Mrpl52		Oxgr1	Pds5a
									Mrpl53		Pacs2	Plcxd3
									Mrps18c		Park2	Pou3f4
									Mrps7		Pcgf1	Ppara
									Myl6		Pcsk2os2	Prdm11
									Ncbp2		Pgbd1	Prkce
									Nck1		Pgm3	Ptchd4
									Ndel1		Pim2	Ptpn4
									Ndufa2		Plk1	Pygo1
									Ndufa6		Polk	Rab11fip2
									Ndufb3		Polr3a	Rab11fip4
									Ndufb7		Ppih	Rab3c
									Ndufv3		Ppp1r12c	Rapgef2
									Nfs1		Ppp1r13b	Rims2
									Ngdn		Ppp1r42	Rims3
									Noa1		Prpf6	Rxfp3
									Nol7		Psmd3	Sash1
									Nop16		Ptpn12	Scn2a1
									Nt5c		Pxylp1	Shprh
									Nudc		Rbm42	Slc4a10
									Nudt18		Rbpjl	Slitrk3
									Oaz1		Rint1	Smad9
									Ormdl3		Rnf166	Snora30
									Park7		Rnf8	Snx12
									Pcbp1		Rnf8-cmtr1	Spag9
									Pdcd6		Rpl12	Spock2
									Pdcl3		Rpn2	Ssr1
									Pebp1		Rrp9	Stox2
									Pepd		Rundc1	Stxbp5
									Pfdn4		Slco5a1	Tenm3
									Pfdn5		Snora64	Tmem167
									Pfdn6		Son	Tmtc2
									Pgrmc2		Spata2l	Ttbk2
									Phb2		Sphk2	Tubgcp5
									Phospho2		Srrm4os	Unc13c
									Pin1		Syt8	Unc5d
									Pkig		Tmem109	Usp34
									Pno1		Tmem231	Utrn
									Pole4		Tor2a	Vangl2
									Polr2d		Trex1	Wdr7
									Polr2f		Tsen54	Wnk3
									Polr2i		Ttc21b	Xkr4
									Polr2j		Ttc8	Yod1
									Pop5		Tysnd1	Zbtb38
									Ppp1r11		Uggt2	Zc3h12b
									Ppp1r14b		Unc45a	Zfp518b
									Ppp1r8		Vasn	Zfp536
									Prelid1		Vgf
									Prmt1		Vps37c
									Prpf38a		Wdr19
									Psmb4		Wdr5
									Psmc3ip		Wtap
									Ptma		Yipf3
									Pwp1		Zbtb17
									Pycr2		Zbtb24
									Pycrl		Zbtb44
									Raly		Zfp420
									Rassf3		Zfp866
									Rbm18		Zfp944
									Rcan1		Zkscan7
									Rnf185
									Rnf34
									Rnf4
									Rpl18
									Rpl18a
									Rpl19
									Rpl22l1
									Rpl32
									Rpl4
									Rpl7l1
									Rpl8
									Rpp25l
									Rps14
									Rps19
									Rragc
									Rrp7a
									Rsl24d1
									Sap30bp
									Sec13
									Serp2
									Setd3
									Shfm1
									Slc25a33
									Slirp
									Smdt1
									Smndc1
									Snf8
									Snip1
									Snrnp40
									Ssr2
									Stmn4
									Supt4a
									Syf2
									Tagln3
									Tbc1d22a
									Tbca
									Ten1
									Tex30
									Timm13
									Timm8a1
									Tmem11
									Tmem258
									Toe1
									Tomm6
									Trp53rka
									Tsen34
									Tssc1
									Txn2
									Uba2
									Ubap1
									Uchl3
									Uqcc2
									Uqcc3
									Uqcr11
									Vti1b
									Yeats4
									Zfp120
									Zfp131
									Zfp35
									Zfp39
									Zfp637
									Zfp954
									Znhit1
									Znrd1

## Sheet: H2Ocno 612 uniqDEGs in Modules
Module Color
Tan	Red	Purple	Lightgreen	Lightcyan	Midnightblue	Lightyellow	Grey60	Greenyellow	Green	Brown	Blue	Black
Vmn2r56	1110008F13Rik	N/A	Gm38404	Serpinb1b	Asic4	Efna5	N/A	1700030F04Rik	Chac2	0610039H22Rik	2010107G12Rik	Ar
	Ap3m2				Cacna2d3	Gal		1810041L15Rik	Eif4a3	A930015D03Rik	4930473O22Rik	Elovl6
	Gdap1				Drd1	Galnt16		6430548M08Rik	Hira	AA467197	4930507D05Rik	Hnrnpul2
	Glra2				Fam110b	Glra4		A830082K12Rik	Psmb3	AI607873	4930545H06Rik	Ipo8
	Hccs				Glce	Trim45		Ak5	Rabggtb	AW011738	4933424G05Rik	Katnal1
	Kctd4				Gng7			Aqp11	Rbm7	Afp	4933430I17Rik	Lpgat1
	Pja1				Jph4			Calb2	Rfc4	Aif1	5033404E19Rik	Map7d2
	Rad23b				Kcnk2			Camk2d		Aldh16a1	5330439B14Rik	Mpp5
	Spast				Lmo2			Car10		Aoah	AI854517	Pcdha11
	Stau2				Mchr1			Chl1		Art3	Ablim3	Pgr
	Zbtb8b				Rarb			Creg2		Asah1	Acd	Pigg
	Zfp51				Serpina9			Cyb561		Bcar3	Ak2	Pvrl3
	Zrsr1				Sertad4			Dcaf12l2		Ccl4	Akap1	Rab27b
					Slc35d3			Dnajc6		Cd3g	Alg1	Rasal2
					Smpd3			Dpy19l1		Cd68	Arhgap33	Rpgrip1l
					Tgfa			Elavl4		Cd72	Arr3	Slc4a1ap
								Fhod3		Cenpj	Aym1	Sod2
								Gnas		Comp	Bbs5	Tex2
								Gpr22		Crtam	Ccdc78	Zfp418
								Grp		Ddx21	Cchcr1
								Kcna6		Dnase2a	Cdon
								Kcnc4		Dusp2	Cep57
								Mfsd6		Emilin1	Chd4
								Mkx		F830016B08Rik	Chit1
								Nr2f1		Fgfrl1	Chkb
								Pcyt1b		Fmnl3	Col17a1
								Pex5l		Gbp10	Col9a3
								Pgm2l1		Gcsam	Ctc1
								Ptprk		Gm12185	Dhrs13
								Rab39		Gm4951	Dnmt3aos
								Rap2a		Gpr65	Dpf1
								Rhou		Gzma	Dxo
								Rtn3		H2-M2	Eid3
								Slc24a3		H2-T23	Epha8
								Slc37a3		H2-T24	Exosc10
								Slc41a2		Herc6	Fam132a
								Slc7a3		Ifi204	Foxf1
								Sstr4		Iigp1	Gemin4
								Stk39		Il12b	Gm15694
								Syt17		Il1a	Gm16701
								Tmem200c		Izumo1r	Gm19557
								Ywhag		Lect1	Gm25500
								Zbtb16		Lilrb4a	Gm3636
								Zfp697		Ltbr	Gm694
										Lyz1	Gpatch3
										Madcam1	Gpc1
										Man2b1	Gpr152
										Mcm2	Gtf2h2
										Mgmt	Gtf2h3
										Milr1	Gtf2ird1
										Mitd1	Gucd1
										Ms4a6c	Helz2
										Naip2	Hic2
										Parp10	Hip1r
										Parp9	Hk1os
										Pdcd1	Hps1
										Phf11a	Ino80
										Pik3r5	Kat2a
										Plekha4	Kdm6b
										Plxna4os1	Lamb1
										Psme2	Lenep
										Rom1	Lrrc42
										Sell	Mak
										Slc35d2	Man2a1
										Slc9a3r1	Mcm7
										Slfn10-ps	Mei1
										Sp100	Meis3
										Tapbp	Mir7211
										Tbx21	Mir7669
										Tgfb2	Mir8116
										Tgtp1	Mmp21
										Tmem86a	Ms4a3
										Tnfrsf10b	Mta1
										Tnfrsf9	Mta2
										Tnp2	Myh14
										Trim30d	Ncln
										Ttc23	Nmb
										Ulbp1	Oacyl
										Ulk4	Odf4
										Zbp1	Osgin1
											Otof
											Pabpc1l
											Pam16
											Pdia5
											Phc2
											Pidd1
											Pla2r1
											Ppan
											Pprc1
											Ppt2
											Prpf4
											Ptbp1
											Ptch2
											Ptk7
											Raf1
											Rarg
											Rbks
											Riok1
											Rpl10a
											Scarb1
											Scmh1
											Sema3f
											Slc16a11
											Slc16a2
											Slc29a1
											Slc37a1
											Slc38a10
											Smarcd3
											Snord37
											Snord69
											Sox7
											Spata25
											Srsf4
											Srsf9
											Sufu
											Syt6
											Tacc3
											Tfe3
											Tkfc
											Tmem181b-ps
											Tmem181c-ps
											Tmem198b
											Tmem81
											Tnni3
											Tomm20l
											Traf7
											Trmt13
											Tyw1
											U2af2
											Xab2
											Zdhhc16
											Zeb1
											Zfp263
											Zfp523
											Zfp689
											Zfp90
