# Supplementary material for: Chronic Chemogenetic Stimulation of the Nucleus Accumbens Produces Lasting Reductions in Binge Drinking and Ameliorates Alcohol-Related Morphological and Transcriptional Changes
Source: Brain Sci. 2020 Feb 18;10(2):109. doi: 10.3390/brainsci10020109 (PMC7071376; doi:10.3390/brainsci10020109)
Supplement: Supplementary file 1 [file brainsci-10-00109-s001.zip › brainsci-683721/Supplement_Table_S5_Morphology_DE.xlsx]

## Sheet: Morphology Stats
Table S5. Results for morphological analyses of nucleus accumbens neurons. DF=degrees of freedom; bold values with a * represent statistically significant difference (p<0.05).
Nucleus accumbens medium spiny neurons morphology multilevel analysis
Morphometric Parameter		Complexity	Total Length	Average Length	Nodes	Ends	Branch Sum	Terminal Order	Quantity	DF
Main Effect χ2	Treatment	3.325	1.308	2.957	1.556	0.842	4.025	5.886	0.851	1
	Injection	0.043*	0.0003*	0.031*	0.015*	0.015*	0.178	0.063	0.25	1
Interaction χ2	Treatment-Injection	2.251	1.633	0.188	2.432	3.057	2.332	3.055	2.166	1
Main Effect p-value	Treatment	0.068	0.253	0.086	0.212	0.359	0.045*	0.015*	0.356	1
	Injection	0.836	0.985	0.861	0.902	0.821	0.673	0.802	0.617	1
Interaction p-value	Treatment-Injection	0.134	0.201	0.665	0.119	0.08	0.127	0.08	0.141	1
Main Effect q-value (FDR Correction)	Treatment	0.836	0.985	0.257	0.318	0.538	0.134	0.046	0.534	1
	Injection	0.2	0.379	0.861	0.902	0.821	0.673	0.802	0.617
Interaction q-value (FDR Correction)	Treatment-Injection	0.2	0.379	0.861	0.318	0.241	0.19	0.121	0.423	1
Benjamini-Hochberg post-hoc analyses for morphology
Comparison		Complexity	Average Length	Ends	Branch Sum	Sum Terminal Order	DF
EtOH+Veh vs. H2O+Veh	X2	8.051	4.156	5.36	8.175	10.117	1
	p-value	0.005*	0.041*	0.021*	0.004*	0.001*	1
	q-value	0.009*	0.083	0.082	0.008*	0.006*	1
EtOH+CNO vs. H2O+CNO	X2	0.062	0.828	0.202	0.141	0.276	1
	p-value	0.803	0.363	0.653	0.707	0.599	1
	q-value	0.803	0.363	0.653	0.707	0.599	1
EtOH+Veh vs. EtOH+CNO	X2	-	-	2.281	-	1.611	1
	p-value	-	-	0.131	-	0.204	1
	q-value	-	-	0.262	-	0.311	1
H2O+Veh vs. H2O+CNO	X2	-	-	1.197	-	1.421	1
	p-value	-	-	0.274	-	0.233	1
	q-value	-	-	0.365	-	0.311	1
Sholl area under the curve multilevel analysis for nucleus accumbens medium spiny neurons
Morphometric Parameter		Intersections	Length	Nodes	Ends	DF
Main Effect χ2	Treatment	2.766	3.028	3.755	2.742	1
	Injection	0.033*	0.0004*	0.004*	0.031*	1
Interaction χ2	Treatment-	0.157	0.206	0.552	0.664	1
	Injection
Main Effect p-value	Treatment	0.096	0.082	0.053	0.098	1
	Injection	0.856	0.95	0.951	0.86	1
Interaction p-value Treatment-Injection	Treatment-	0.692	0.65	0.458	0.415	1
	Injection
Main Effect q-value (FDR Correction)	Treatment	0.289	0.246	0.158	0.293	1
	Injection	0.856	0.95	0.951	0.86
Interaction q-value (FDR Correction)	Treatment-	0.856	0.95	0.687	0.623	1
	Injection
Benjamini-Hochberg post-hoc analyses for Scholl
Comparison		Total Intersection	Total Length	Total Nodes	Total Ends	DF
EtOH+Veh vs. H2O+Veh	X2	4.123	4.404	5.368	5.409	1
	p-value	0.042*	0.036*	0.021*	0.020*	1
	q-value	0.085	0.072	0.041*	0.040*	1
EtOH+CNO vs. H2O+CNO	X2	1.762	1.512	1.373	1.309	1
	p-value	0.184	0.219	0.241	0.253	1
	q-value	0.184	0.219	0.241	0.253	1

## Sheet: Genes Annotated
General Name and Category	Function	Transcription Factor?	Gene Name
ARP4	Associated with synaptic plasticity	no	Actl6a
Akt	phosphoinositide 3-kinase (PI3K)-thyoma viral proto-oncogene	no	Akt1
Arc	Activity-regulated cytoskeleton-associated protein	no	Arc
Arf6	Part of Rho mediated pathway	no	Arf6
RhoGAP18B	Rho-dependent GTPase	no	Arhgap1
p250GAP	p250GAP	no	Arhgap32
BDNF	brain-derived neurotrophic factor	no	Bdnf
CAMKII	Calmodulin-dependent protein kinase-II	no	Camk2a
CAMKII	Calmodulin-dependent protein kinase-II	no	Camk2b
CAMKII	Calmodulin-dependent protein kinase-II	no	Camk2d
CAMKII	Calmodulin-dependent protein kinase-II	no	Camk2g
Cdc42	GTPase that regulates actin cytoskeleton	no	Cdc42
Cdk5	cyclin dependent kinase 5	no	Cdk5
cofilin	Associated with synaptic plasticity	no	Cfl1
cofilin	Associated with synaptic plasticity	no	Cfl2
CREB	Cytoskeleton regulatory gene/induces spinogenesis	yes	Creb1
Cux1	Regulator of dedritic complexity	yes	Cux1
Cux2	Regulator of dedritic complexity	yes	Cux2
PSD95	Scaffolding Protein-Post Synaptic Cytoskeleton	no	Dlg4
Fosb	Cytoskeleton regulatory gene	yes	Fosb
GDA	Cypin-synaptic scaffolding protein	no	GDA
NMDA	glutamate receptors	no	Grin1
NMDA	glutamate receptors	no	Grin2a
NMDA	glutamate receptors	no	Grin2b
NMDA	glutamate receptors	no	Grin2c
NMDA	glutamate receptors	no	Grin2d
NMDA	glutamate receptors	no	Grin3a
NMDA	glutamate receptors	no	Grin3b
Homer1	Scaffolding Protein-Post Synaptic Cytoskeleton	no	Homer1
Kalirin7	Guanine nucleotide exchange factor that activate GTPases	no	Kalrn
LIMK	Lim domain kinase	no	Limk1
Erk2	Mapk1-associated with BDNF	no	Mapk1
Erk1	Mapk3-associated with BDNF	no	Mapk3
MEF2	myocyte enhancing factor	yes	Mef2a
MEF2	myocyte enhancing factor	yes	Mef2b
MEF2	myocyte enhancing factor	yes	Mef2c
MEF2	myocyte enhancing factor	yes	Mef2d
mir132	microRNA-induces neurite outgrowth-reduces levels of GTPase p250GAP/important for learning and memory/circadian	no	Mir132
TRKB	Tyrosine receptor kinase -B	no	Ntrk2
Pak1	p21-activated kinase	no	Pak1
Rac1	GTPase that regulates actin cytoskeleton	no	Rac1
RasGRF1	Guanine nucleotide exchange factor that activate GTPases	no	Rasgrf1
RasGRF2	Guanine nucleotide exchange factor that activate GTPases	no	Rasgrf2
NFkB	nuclear factor kappa-beta	yes	Rela
RhoA	GTPase that regulates actin cytoskeleton	no	Rhoa
TGF-B	Tumor growth factor-B	no	Tgfb1
TGF-B	Tumor growth factor-B	no	Tgfb2
TGF-B	Tumor growth factor-B	no	Tgfb3
Tiam1	Guanine nucleotide exchange factor that activate GTPases	no	Tiam1
VAV	Guanine nucleotide exchange factor that activate GTPases	no	Vav1
VAV	Guanine nucleotide exchange factor that activate GTPases	no	Vav2
VAV	Guanine nucleotide exchange factor that activate GTPases	no	Vav3
WASP	Wiskott-Aldrich Syndrome proteins: Wasf1 specifically regulates spine morphogenesis in a CDK5-dependent manner	no	Was
WASP	Wiskott-Aldrich Syndrome proteins: Wasf1 specifically regulates spine morphogenesis in a CDK5-dependent manner	no	Wasf1
WASP	Wiskott-Aldrich Syndrome proteins: Wasf1 specifically regulates spine morphogenesis in a CDK5-dependent manner	no	Wasf2
WASP	Wiskott-Aldrich Syndrome proteins: Wasf1 specifically regulates spine morphogenesis in a CDK5-dependent manner	no	Wasf3
WASP	Wiskott-Aldrich Syndrome proteins: Wasf1 specifically regulates spine morphogenesis in a CDK5-dependent manner	no	Wasl

## Sheet: 57 Key Genes Morphology LogFC
	LogFC
Gene ID	EtOH_VEH vs H2O_VEH	EtOH_CNO vs H2O_CNO
Mir132	-0.564081	-0.00785052
Grin3b	-0.198532	0.0139003
Bdnf	-0.158074	-0.658912
Actl6a	-0.128665	0.04028
Grin2c	-0.0752549	0.024204
Dlg4	-0.0621497	-0.00307336
Pak1	-0.0616923	-0.159232
Camk2b	-0.0450139	0.0126767
Cdk5	-0.0446272	-0.0340795
Wasf1	-0.0432886	0.0147363
Akt1	-0.0420996	-0.00158104
Mapk3	-0.0409644	-0.0419528
Rac1	-0.037106	-0.0413134
Tgfb2	-0.0345762	0.0723077
Cdc42	-0.0274996	-0.0453604
Grin1	-0.0229968	0.0106509
Mef2a	-0.019948	-0.0139497
Homer1	-0.0188905	-0.0712706
Cfl1	-0.0178772	-0.0394308
Mef2c	-0.015614	-0.104778
Cfl2	-0.0148364	-0.0186505
Camk2g	-0.0120616	0.0106437
Wasl	-0.0111577	-0.0569698
Arhgap1	-0.00730354	0.00458623
Rhoa	-0.00504658	-0.0439953
Camk2a	0.00569959	0.0167712
Mapk1	0.00585342	-0.00350213
Fosb	0.00956921	-0.0967035
Kalrn	0.0104946	-0.0467841
Arf6	0.0113936	-0.0173151
Rela	0.023389	0.0328997
Cux1	0.0238138	0.0148218
Arc	0.0307028	-0.282316
Vav3	0.0309697	0.0217257
Rasgrf1	0.0314813	0.0112908
Gda	0.0339908	-0.0513263
Limk1	0.0454978	0.0216981
Creb1	0.0511787	-0.0427665
Mef2d	0.0540662	0.0795288
Arhgap32	0.0541426	0.0596484
Cux2	0.0738779	0.0923521
Grin2d	0.0789201	0.117941
Tiam1	0.0827654	0.0781995
Tgfb3	0.0847072	-0.0420264
Wasf3	0.0959124	0.0370123
Vav2	0.108992	-0.0525362
Ntrk2	0.132963	0.0258823
Camk2d	0.142619	-0.0885296
Rasgrf2	0.153646	0.109915
Grin3a	0.155241	0.0341218
Wasf2	0.157241	0.0378506
Tgfb1	0.174586	-0.0260557
Vav1	0.231495	0.107476
Grin2a	0.355085	0.25212
Was	0.432648	0.0789011
Grin2b	0.548036	0.396711
Mef2b	0.679647	0.151334

## Sheet: DE Results EtOH(VEH)H2O(VEH)
Gene	logFC	AveExpr	t	P.Value	adj.P.Val	B
Wasf2	0.157241	4.42274	2.96991	0.00486242	0.776304	-2.10743
Ntrk2	0.132963	9.67692	2.75713	0.00853065	0.776304	-2.78506
Grin2b	0.548036	6.07305	2.62689	0.0119015	0.776304	-2.96488
Mir132	-0.564081	-1.20563	-2.62419	0.0119829	0.776304	-3.55932
Dlg4	-0.0621497	9.66044	-2.45347	0.0182877	0.776304	-3.4526
Grin2a	0.355085	3.99074	2.32515	0.0248627	0.788535	-3.41051
Actl6a	-0.128665	3.76278	-2.19038	0.0339801	0.81085	-3.64851
Was	0.432648	0.916864	2.08664	0.0429004	0.822917	-3.74611
Tgfb3	0.0847072	4.01754	1.93395	0.0597344	0.843895	-4.1078
Wasf3	0.0959124	6.65483	1.71418	0.0937133	0.868171	-4.71466
Grin3b	-0.198532	0.880304	-1.6755	0.101111	0.870213	-4.22587
Tgfb1	0.174586	2.32902	1.59981	0.116981	0.887519	-4.39272
Tiam1	0.0827654	7.49439	1.57709	0.122122	0.887519	-4.95765
Camk2d	0.142619	6.77132	1.53196	0.132874	0.887519	-4.98754
Rasgrf2	0.153646	6.10276	1.52169	0.135426	0.887519	-4.96314
Mef2b	0.679647	-4.36412	1.50623	0.139336	0.889204	-4.43242
Grin3a	0.155241	5.85648	1.49961	0.141038	0.889769	-4.97322
Rac1	-0.037106	8.25653	-1.48817	0.14402	0.89093	-5.11051
Vav2	0.108992	3.48394	1.46171	0.151108	0.89167	-4.70889
Cdk5	-0.0446272	6.89389	-1.44726	0.155092	0.89751	-5.11382
Mef2d	0.0540662	7.23773	1.37274	0.176967	0.906592	-5.22612
Vav1	0.231495	2.40657	1.35126	0.183696	0.910746	-4.69798
Akt1	-0.0420996	7.52433	-1.30526	0.198761	0.910746	-5.32193
Grin2c	-0.0752549	5.58889	-1.17572	0.246192	0.935321	-5.35828
Arhgap32	0.0541426	9.02082	1.1356	0.262427	0.943808	-5.56927
Wasf1	-0.0432886	8.04042	-1.10574	0.275	0.943808	-5.56857
Creb1	0.0511787	6.13308	1.09005	0.281777	0.943808	-5.49453
Cux2	0.0738779	5.04288	1.0581	0.295934	0.943808	-5.41331
Mapk3	-0.0409644	7.83096	-0.993674	0.325954	0.943808	-5.67324
Camk2b	-0.0450139	10.4841	-0.974312	0.335364	0.943808	-5.7755
Cux1	0.0238138	6.56091	0.888606	0.37917	0.943808	-5.71045
Tgfb2	-0.0345762	4.04733	-0.854235	0.39772	0.943808	-5.43448
Pak1	-0.0616923	8.22321	-0.806119	0.42462	0.943808	-5.84926
Gda	0.0339908	8.74236	0.75286	0.455646	0.943808	-5.90751
Cdc42	-0.0274996	8.10553	-0.75153	0.456437	0.943808	-5.88637
Mef2a	-0.019948	7.9746	-0.700663	0.487297	0.943808	-5.91733
Limk1	0.0454978	5.44085	0.658046	0.514025	0.943808	-5.78519
Grin2d	0.0789201	3.86309	0.632496	0.53042	0.943808	-5.53698
Rasgrf1	0.0314813	8.90115	0.548398	0.586262	0.943808	-6.04183
Cfl1	-0.0178772	9.22683	-0.513385	0.610316	0.943808	-6.07166
Vav3	0.0309697	3.32158	0.474006	0.637899	0.943808	-5.50414
Bdnf	-0.158074	2.00479	-0.418843	0.677421	0.943808	-5.27043
Rela	0.023389	4.41157	0.41875	0.677488	0.943808	-5.75968
Wasl	-0.0111577	7.23633	-0.413478	0.681317	0.943808	-6.04126
Grin1	-0.0229968	8.65332	-0.349939	0.728097	0.943808	-6.12119
Cfl2	-0.0148364	6.18787	-0.33773	0.737214	0.943808	-6.00928
Homer1	-0.0188905	7.41606	-0.291233	0.772276	0.946643	-6.09146
Camk2g	-0.0120616	7.30585	-0.246238	0.806672	0.962631	-6.09685
Arhgap1	-0.00730354	6.37842	-0.218301	0.82823	0.971233	-6.05565
Kalrn	0.0104946	8.79908	0.200658	0.841915	0.973499	-6.16558
Arf6	0.0113936	5.634	0.197378	0.844464	0.973499	-6.00035
Arc	0.0307028	6.29676	0.180341	0.857734	0.973499	-6.06443
Mef2c	-0.015614	7.82163	-0.166943	0.868199	0.973987	-6.13378
Camk2a	0.00569959	10.9655	0.150676	0.880938	0.977037	-6.23824
Mapk1	0.00585342	9.81462	0.147912	0.883105	0.977238	-6.20789
Rhoa	-0.00504658	6.73482	-0.136519	0.892049	0.977238	-6.09159
Fosb	0.00956921	4.02175	0.120103	0.904962	0.977558	-5.75854

## Sheet: DE Results EtOH(CNO)H2O(CNO)
Gene	logFC	AveExpr	t	P.Value	adj.P.Val	B
Wasl	-0.0569698	7.23633	-2.1554	0.0367857	0.844345	-4.18826
Pak1	-0.159232	8.22321	-2.12539	0.0393524	0.844345	-4.28227
Mef2d	0.0795288	7.23773	2.06103	0.0453956	0.844345	-4.36682
Grin2b	0.396711	6.07305	1.97394	0.0548502	0.844345	-4.46938
Tgfb2	0.0723077	4.04733	1.79643	0.0794707	0.844345	-4.5057
Grin2a	0.25212	3.99074	1.73591	0.0897576	0.844345	-4.6055
Bdnf	-0.658912	2.00479	-1.72954	0.0909033	0.844345	-4.28466
Rac1	-0.0413134	8.25653	-1.69089	0.0981121	0.844345	-5.04227
Arc	-0.282316	6.29676	-1.66613	0.102974	0.844345	-4.98642
Tiam1	0.0781995	7.49439	1.51904	0.136088	0.844345	-5.27152
Cux2	0.0923521	5.04288	1.3536	0.182952	0.844345	-5.31187
Arhgap32	0.0596484	9.02082	1.28011	0.207384	0.844345	-5.64706
Cdc42	-0.0453604	8.10553	-1.2649	0.212737	0.844345	-5.63237
Fosb	-0.0967035	4.02175	-1.21817	0.229815	0.844345	-5.29231
Rhoa	-0.0439953	6.73482	-1.21183	0.23221	0.844345	-5.63478
Gda	-0.0513263	8.74236	-1.16165	0.2518	0.844345	-5.77654
Cfl1	-0.0394308	9.22683	-1.15523	0.254391	0.844345	-5.79907
Mef2c	-0.104778	7.82163	-1.14859	0.25709	0.844345	-5.75878
Cdk5	-0.0340795	6.89389	-1.1273	0.265884	0.844345	-5.73891
Rasgrf2	0.109915	6.10276	1.12362	0.267423	0.844345	-5.69967
Homer1	-0.0712706	7.41606	-1.12108	0.268492	0.844345	-5.77004
Mapk3	-0.0419528	7.83096	-1.03811	0.305037	0.844345	-5.87372
Tgfb3	-0.0420264	4.01754	-0.981324	0.331935	0.844345	-5.5423
Camk2d	-0.0885296	6.77132	-0.979065	0.333037	0.844345	-5.88777
Grin2d	0.117941	3.86309	0.973253	0.335884	0.844345	-5.51997
Creb1	-0.0427665	6.13308	-0.928251	0.358471	0.844345	-5.89012
Kalrn	-0.0467841	8.79908	-0.9144	0.365618	0.844345	-6.02823
Wasf2	0.0378506	4.42274	0.720968	0.47484	0.844345	-5.82576
Vav2	-0.0525362	3.48394	-0.719137	0.475956	0.844345	-5.63568
Actl6a	0.04028	3.76278	0.678116	0.50134	0.844345	-5.71001
Wasf3	0.0370123	6.65483	0.676505	0.502351	0.844345	-6.1227
Rela	0.0328997	4.41157	0.591828	0.557072	0.866072	-5.90358
Vav1	0.107476	2.40657	0.59073	0.557801	0.86649	-5.44154
Cux1	0.0148218	6.56091	0.563346	0.576132	0.874167	-6.18433
Ntrk2	0.0258823	9.67692	0.548794	0.585992	0.879199	-6.32043
Mef2a	-0.0139497	7.9746	-0.49967	0.619861	0.892799	-6.28514
Camk2a	0.0167712	10.9655	0.453125	0.652742	0.904613	-6.40371
Cfl2	-0.0186505	6.18787	-0.433929	0.666515	0.908173	-6.22485
Grin2c	0.024204	5.58889	0.38503	0.702118	0.91501	-6.18848
Wasf1	0.0147363	8.04042	0.384347	0.70262	0.91501	-6.33885
Was	0.0789011	0.916864	0.354622	0.72461	0.918275	-5.23555
Grin3a	0.0341218	5.85648	0.342363	0.73375	0.921629	-6.23978
Mef2b	0.151334	-4.36412	0.34226	0.733826	0.921629	-4.86107
Vav3	0.0217257	3.32158	0.340742	0.734961	0.921805	-5.78776
Limk1	0.0216981	5.44085	0.322147	0.748906	0.92657	-6.19686
Arf6	-0.0173151	5.634	-0.304613	0.762134	0.930778	-6.21953
Camk2b	0.0126767	10.4841	0.279983	0.780836	0.9362	-6.45364
Tgfb1	-0.0260557	2.32902	-0.23442	0.815774	0.946532	-5.57215
Camk2g	0.0106437	7.30585	0.222362	0.825087	0.948782	-6.35774
Rasgrf1	0.0112908	8.90115	0.201046	0.841613	0.953781	-6.42462
Grin1	0.0106509	8.65332	0.165345	0.869449	0.961116	-6.42144
Arhgap1	0.00458623	6.37842	0.139745	0.889516	0.967395	-6.32032
Dlg4	-0.00307336	9.66044	-0.123801	0.902051	0.970483	-6.46124
Grin3b	0.0139003	0.880304	0.119591	0.905365	0.971041	-5.30521
Mapk1	-0.00350213	9.81462	-0.0903378	0.928439	0.977214	-6.46972
Akt1	-0.00158104	7.52433	-0.0500684	0.9603	0.987077	-6.38993
Mir132	-0.00785052	-1.20563	-0.0372025	0.970496	0.990872	-4.99098
